# Supplementary material for: Student-Driven Course-Based Undergraduate Research Experience (CUREs) Projects in Identifying Vaginal Microorganism Species Communities to Promote Scientific Literacy Skills
Source: Front Public Health. 2022 Apr 28;10:870301. doi: 10.3389/fpubh.2022.870301 (PMC9096218; doi:10.3389/fpubh.2022.870301)
Supplement: Supplementary Table 1 — Abundant vaginal microorganism genera between the premenopausal and postmenopausal group. [file Table_1.XLSX]

## Sheet: Supplementary file 1 Table S1
Table S1
Abundant vaginal microorganism genera between the premenopausal and postmenopausal group
	VaginalcleanlinessIII	VaginalcleanlinessII			Pregnancy	Not Pregnancy			VaginalcleanlinessIII	VaginalcleanlinessII
Lactobacillus	115	212		Lactobacillus	27	307		Lactobacillus	115	212
Coagulase-negative staphylococci	17	28		No Lactobacillus	14	249		No Lactobacillus	130	126
Enterococcus faecalis	6	6
E.coli	8	14
Streptococcus agalactiae	8	13
Candida albicans	67	10
No bacteria	9	38
	VaginalH2O2 Positive	VaginalH2O2 Negative			Menopause	Not Menopause			VaginalSialidase Negative	VaginalSialidase Positive
Staphylococcus epidermidis	4	7		Lactobacillus	69	263		Lactobacillus	306	28
Lactobacillus	257	67		No Lactobacillus	54	208		No Lactobacillus	231	25
Candida albicans	66	11
Streptococcus agalactiae	18	3
No bacteria	39	8
	Vaginal Sialidase Positive	VaginalSialidase			VVC	No VVC			Negative	Weakly Positive	Positive
Lactobacillus	18	306		Lactobacillus	17	308		Lactobacillus	169	117	40
Coagulase-negative staphylococci	3	42		No Lactobacillus	67	188		No Lactobacillus	120	89	47
Enterococcus faecalis	3	9
Streptococcus agalactiae	1	20
Candida albicans	14	63
No bacteria	1	46
	Vaginal Sialidase Positive	Vaginal Sialidase Negative			Negative	Weakly Positive			Positive	Negative
Lactobacillus	155	169		Lactobacillus	67	179		Lactobacillus	8	235
Coagulase-negative staphylococci	22	23		No Lactobacillus	49	124		No Lactobacillus	3	173
E.coli	11	11
Streptococcus agalactiae	10	11
Candida albicans	59	18
No bacteria	14	33
					Follicular phase	Luteal phase			Positive	Negative
				Lactobacillus	36	45		Lactobacillus	59	194
				No Lactobacillus	24	43		No Lactobacillus	36	144
