# Supplementary material for: Student-Driven Course-Based Undergraduate Research Experience (CUREs) Projects in Identifying Vaginal Microorganism Species Communities to Promote Scientific Literacy Skills
Source: Front Public Health. 2022 Apr 28;10:870301. doi: 10.3389/fpubh.2022.870301 (PMC9096218; doi:10.3389/fpubh.2022.870301)
Supplement: Supplementary Table 2 — Vaginal microorganism raw sequences. [file Table_2.XLSX]

## Sheet: Supplementary file 2 Table S2
Raw sequences
Group	Sample	Barcode	Raw_num	Mean_len	Clean_num	Mean_len
A	A1-a	AGAACA	92060	430.57	71005	429.75
A	A1-b	GCGAGG	84241	465.53	81863	429.66
A	A1-c	GTGAAA	82032	458.68	81032	420.17
A	A1-d	TATCTG	85027	460.4	83873	421.7
A	A1-e	GTATCT	48381	443.2	43455	417.14
A	A1-f	CTGACG	49881	452.83	48753	413.38
A	A2-a	GGTGTG	68031	463.36	66792	425.3
A	A2-b	GTAACA	100554	465.79	97447	430.16
A	A2-c	AAGGTA	78671	455.86	77398	417.73
A	A2-d	ATCACG	82049	463.41	78448	430.16
A	A2-e	ATCTTG	79966	458.59	78756	420.3
A	A2-f	GTTGTT	64853	468.14	63754	430.23
A	A2-g	TTAATT	83785	468.42	82503	430.21
A	A2-h	AGGCGG	78170	466.99	76258	430.2
A	A2-i	TCTATT	100504	467.94	98573	430.12
A	A3-a	AGAGAC	81843	456.03	79586	419.89
A	A3-b	CGGATG	76070	454.03	75061	415.45
A	A3-c	CCTTCT	86114	464.93	84099	428.18
A	A3-d	GAGGTT	69020	468.44	68032	429.84
A	A3-e	AGGCGG	66744	462.78	63283	428.62
B	B1-a	TATGCA	43015	444.83	36626	428.01
B	B1-b	AACTAT	44243	405.31	27988	424.08
B	B1-c	ACTGCG	74536	465.95	73303	427.77
B	B1-d	GTATCT	81646	452.4	78714	417.74
B	B1-e	ATTGTG	37813	443.4	33801	416.3
B	B1-f	CGCCAT	69629	450.19	67646	414.52
B	B1-g	TCTATT	65632	441.65	57156	420.07
B	B2-a	CGTGGT	88285	463.84	86646	426.14
B	B2-b	TTGTAG	66833	458.25	64100	421.28
B	B2-c	CTGACG	82717	440.51	73171	417.36
Total			2212345
