# Supplementary material for: Student-Driven Course-Based Undergraduate Research Experience (CUREs) Projects in Identifying Vaginal Microorganism Species Communities to Promote Scientific Literacy Skills
Source: Front Public Health. 2022 Apr 28;10:870301. doi: 10.3389/fpubh.2022.870301 (PMC9096218; doi:10.3389/fpubh.2022.870301)
Supplement: Supplementary Table 3 — Microbial relationship shared multi-dimensional analysis based on OTU cluster analysis and species classification. [file Table_3.XLSX]

## Sheet: Supplementary file 3 Table S3
Table S3
Microbial relationship shared multi-dimensional analysis based on OTU cluster analysis and species classification
	phylum	class	order	family	genus	abudance	abu_seq	length	len_seq	A1-a	A1-b	A1-c	A1-d	A1-e	A1-f	A2-a	A2-b	A2-c	A2-d	A2-e	A2-f	A2-g	A2-h	A2-i	A3-a	A3-b	A3-c	A3-d	A3-e	B1-a	B1-b	B1-c	B1-d	B1-e	B1-f	B1-g	B2-a	B2-b	B2-c	Total
Otu0	Firmicutes	Bacilli	Lactobacillales	Streptococcaceae	Streptococcus	31344	TAGGGAATCTTCGGCAATGGACGGAAGTCTGACCGAGCAACGCCGCGTGAGTGAAGAAGGTTTTCGGATCGTAAAGCTCTGTTGTTAGAGAAGAACGTTGGTAGGAGTGGAAAATCTACCAAGTGACGGTAACTAACCAGAAAGGGACGGCTAACTACGTGCCAGCAGCCGCGGTAATACGTAGGTCCCGAGCGTTGTCCGGATTTATTGGGCGTAAAGCGAGCGCAGGCGGTTCTTTAAGTCTGAAGTTAAAGGCAGTGGCTTAACCATTGTACGCTTTGGAAACTGGAGGACTTGAGTGCAGAAGGGGAGAGTGGAATTCCATGTGTAGCGGTGAAATGCGTAGATATATGGAGGAACACCGGTGGCGAAAGCGGCTCTCTGGTCTGTAACTGACGC…	465	TAGGGAATCTTCGGCAATGGACGGAAGTCTGACCGAGCAACGCCGCGTGAGTGAAGAAGGTTTTCGGATCGTAAAGCTCTGTTGTTAGAGAAGAACGTTGGTAGGAGTGGAAAATCTACCAAGTGACGGTAACTAACCAGAAAGGGACGGCTAACTACGTGCCAGCAGCCGCGGTAATACGTAGGTCCCGAGCGTTGTCCGGATTTATTGGGCGTAAAGCGAGCGCAGGCGGTTCTTTAAGTCTGAAGTTAAAGGCAGTGGCTTAACCATTGTACGCTTTGGAAACTGGAGGACTTGAGTGCAGAAGGGGAGAGTGGAATTCCATGTGTAGCGGTGAAATGCGTAGATATATGGAGGAACACCGGTGGCGAAAGCGGCTCTCTGGTCTGTAACTGACGC…	31803	2	0	1	0	0	0	1	0	0	1	0	0	0	0	0	0	778	0	0	114	11	0	1	26	1	0	458	16	5	33218
Otu1	Bacteroidetes	Bacteroidia	Bacteroidales	Porphyromonadaceae	Porphyromonas	668	TGAGGAATATTGGTCAATGGGCGAGAGCCTGAACCAGCCAAGTCGCGTGAAGGAAGACGGTTCATAAGGATTGTAAACTTCTTTTGCAGAGGAGTAACGATAGGCACGTGTGCCTATGTGAACGTACTCTGCGAATAAGTTTCGGCTAACTCCGTGCCAGCAGCCGCGGTAATACGGAGGATACGAGCGTTATCCGGAATTATTGGGTTTAAAGGGTGCGTAGGTGGCTATTTAAGTCAGGGGTGAAAAGCATGAGCTCAACTCATGTCTTGCCTTTGAAACTGGACAGCTAGAGAAAAGACGAGGTATGTGGAATGTGTGGTGTAGCGGTGAAATGCATAGATATCACACAGAACTCCGATTGCGCAGGCAGCGTACCAGACTTCTTCTGACACTGAA…	453	TGAGGAATATTGGTCAATGGGCGAGAGCCTGAACCAGCCAAGTCGCGTGAAGGAAGACGGTTCATAAGGATTGTAAACTTCTTTTGCAGAGGAGTAACGATAGGCACGTGTGCCTATGTGAACGTACTCTGCGAATAAGTTTCGGCTAACTCCGTGCCAGCAGCCGCGGTAATACGGAGGATACGAGCGTTATCCGGAATTATTGGGTTTAAAGGGTGCGTAGGTGGCTATTTAAGTCAGGGGTGAAAAGCATGAGCTCAACTCATGTCTTGCCTTTGAAACTGGACAGCTAGAGAAAAGACGAGGTATGTGGAATGTGTGGTGTAGCGGTGAAATGCATAGATATCACACAGAACTCCGATTGCGCAGGCAGCGTACCAGACTTCTTCTGACACTGAA…	0	1	0	0	0	0	0	0	0	0	0	0	0	0	0	0	1	0	0	0	0	0	0	0	0	0	0	2	0	678	682
Otu2	Proteobacteria	Alphaproteobacteria	Rhodospirillales	Rhodospirillaceae	unclassified	3	ACACGACGCTCTTCCGATCTCTACGCGGTTACCTACGGGCGGCTGCAGTGGGGAATTTTGGACAATGGGGGAAACCCTGATCCAGCAATGCCGCGTGAGTGAAGAAGGCCTTAGGGTTGTAAAGCTCCTTCGCCCGCGACGATGATGACGGTAGCGGGAGAAGAAGCCCCGGCTAATTCCGTGCCAGCAGCCGCGGTAATACGGAAGGGGCGAGCGTTGTTCGGAATCACTGGGCGTAAAGCGCGCGTAGGCGGCTTGGCAAGTGCGGCGTGAAAGTCCTGGGCTCAACCTGGGGACGGCGCTGCGGACTGCCTGGCTGGAGTCCGGAAGAGGGTGGTGGAATTCCGAGTGTAGAGGTGAAATTCGTAGATATTCGGAGGAACACCGGTGGCGAAGGCG…	451	ACACGACGCTCTTCCGATCTCTACGCGGTTACCTACGGGCGGCTGCAGTGGGGAATTTTGGACAATGGGGGAAACCCTGATCCAGCAATGCCGCGTGAGTGAAGAAGGCCTTAGGGTTGTAAAGCTCCTTCGCCCGCGACGATGATGACGGTAGCGGGAGAAGAAGCCCCGGCTAATTCCGTGCCAGCAGCCGCGGTAATACGGAAGGGGCGAGCGTTGTTCGGAATCACTGGGCGTAAAGCGCGCGTAGGCGGCTTGGCAAGTGCGGCGTGAAAGTCCTGGGCTCAACCTGGGGACGGCGCTGCGGACTGCCTGGCTGGAGTCCGGAAGAGGGTGGTGGAATTCCGAGTGTAGAGGTGAAATTCGTAGATATTCGGAGGAACACCGGTGGCGAAGGCG…	0	0	0	0	0	0	0	0	0	0	0	0	0	0	0	0	0	0	0	0	0	0	0	0	3	0	0	0	0	0	3
Otu3	Firmicutes	Bacilli	Lactobacillales	Lactobacillaceae	Lactobacillus	120243	GTAGGGAATCTTCCACAATGGACGCAAGTCTGATGGAGCAACGCCGCGTGAGTGAAGAAGGGTTTCGGCTCGTAAAGCTCTGTTGTTGGTGAAGAAGGACAGGGGTAGTAACTGACCTTTGTTTGACGGTAATCAATTAGAAAGTCACGGCTAACTACGTGCCAGCAGCCGCGGTAATACGTAGGTGGCAAGCGTTGTCCGGATTTATTGGGCGTAAAGCGAGTGCAGGCGGCTCGATAAGTCTGATGTGAAAGCCTTCGGCTCAACCGGAGAATTGCATCAGAAACTGTCGAGCTTGAGTACAGAAGAGGAGAGTGGAACTCCATGTGTAGCGGTGAAATGCGTAGATATATGGAAGAACACCGGTGGCGAAGGCGGCTCTCTGGTCTGTTACTGACG…	449	TAGGGAATCTTCCACAATGGACGCAAGTCTGATGGAGCAACGCCGCGTGAGTGAAGAAGGGTTTCGGCTCGTAAAGCTCTGTTGTTGGTGAAGAAGGACAGGGGTAGTAACTGACCTTTGTTTGACGGTAATCAATTAGAAAGTCACGGCTAACTACGTGCCAGCAGCCGCGGTAATACGTAGGTGGCAAGCGTTGTCCGGATTTATTGGGCGTAAAGCGAGTGCAGGCGGCTCGATAAGTCTGATGTGAAAGCCTTCGGCTCAACCGGGGAATTGCATCAGAAACTGTCGAGCTTGAGTACAGAAGAGGAGAGTGGAACTCCATGTGTAGCGGTGAAATGCGTAGATATATGGAAGAACACCGGTGGCGAAGGCGGCTCTCTGGTCTGTTACTGACGC…	16	26	169	1791	3	603	37021	88394	2183	75098	14887	53553	80757	42268	88523	16	779	42	55513	12910	37	260	60624	54	232	238	10	113	1036	253	617409
Otu4	Proteobacteria	Gammaproteobacteria	Enterobacteriales	Enterobacteriaceae	Escherichia/Shigella	32663	CAGTGGGGAATATTGCACAATGGGCGCAAGCCTGATGCAGCCATGCCGCGTGTATGAAGAAGGCCTTCGGGTTGTAAAGTACTTTCAGCGGGGAGGAAGGGAGTAAAGTTAATACCTTTGCTCATTGACGTTACCCGCAGAAGAAGCACCGGCTAACTCCGTGCCAGCAGCCGCGGTAATACGGAGGGTGCAAGCGTTAATCGGGATTACTGGGCGTAAAGCGCACGCAGGCGGTTTGTTAAGTCAGATGTGAAATCCCCGGGCTCAACCTGGGAACTGCATCTGATACTGGCAAGCTTGAGTCTCGTAGAGGGGGGTAGAATTCCAGGTGTAGCGGTGAAATGCGTAGAGATCTGGAGGAATACCGGTGGCGAAGGCGGCCCCCTGGACGAAGACTGA…	443	TGGGGAATATTGCACAATGGGCGCAAGCCTGATGCAGCCATGCCGCGTGTATGAAGAAGGCCTTCGGGTTGTAAAGTACTTTCAGCGGGGAGGAAGGGAGTAAAGTTAATACCTTTGCTCATTGACGTTACCCGCAGAAGAAGCACCGGCTAACTCCGTGCCAGCAGCCGCGGTAATACGGAGGGTGCAAGCGTTAATCGGAATTACTGGGCGTAAAGCGCACGCAGGCGGTTTGTTAAGGCAGATGTGAAATCCCCGGGCTCACCCTGGGAACTGAATCTGATACTGGCAAGCTTGAGTCTCGTAGAGGGGGGTAGAATTCCAGGTGTAGCGGTGAAATGCGTAGAGATCTGGAGGAATACCGGTGGCGAAGGCGGCCCCCTGGACGAAGACTGACGC…	7	4	3	272	5	0	0	6	1	8	0	5	3	1	1	1	4	0	0	0	32080	8	4	2	15	0	0	1	33255	18	65704
Otu5	Actinobacteria	Actinobacteria	Coriobacteriales	Coriobacteriaceae	Atopobium	20465	CAGTGGGGAATCTTGCACAATGGGCGAAAGCCTGATGCAGCGACGCCGCGTGCGGGATGAAGGCCTTCGGGTTGTAAACCGCTTTCCGCAGGGACGAGGCCGCAAGGTGACGGTACCTGCAGAAGAAGCCCCGGCTAACTACGTGCCAGCAGCTGCGGTAATACGTAGGGGGCAAGCGTTATCCGGATTCATTGGGCGTAAAGCGCGCGTAGGCGGTCTGTTAGGTCAGGAGTTAAATCTGGGGGCTCAACCCCTATCCGCTCCTGATACCGGCAGGCTTGAGTCTGGTAGGGGAAGATGGAATTCCAAGTGTAGCGGTGAAATGCGCAGATATTTGGAAGAACACCGGTGGCGAAGGCGGTCTTCTGGGCCATGACTGACGCTGAGGCGCGAAAGCTA…	440	CGATCTCGTCTATTCCTACGGGCGGCTGCAGTGGGGAATCTTGCACAATGGGCGAAAGCCTGATGCAGCGACGCCGCGTGCGGGGTGAAGGCCTTCGGGTTGTAAACCGCTTTCAGCAGGGACGAGGCCGCAAGGTGACGGTACCTGCCGAAGAAGCCCCGGCTAACTACGTGCCAGCAGCCGCGGTAATACGTAGGGGGCAAGCGTTATCCGGCTTCATTGGGAGTAAAGCGCGCGTAGGCGGTCTGTTAGGTCAGGAGTTAAATCTGGGGGCTCAAGGCCTATCCGCACCTGATACCGGCAGGCTTGAGTCTGGTAGGGGAAGATGGAATTCCAAGAGTAGCGGTGAAATGCGCAGATATTTGGAAGAACACCGGTGGCGAAGGCGGTCTTCTGGGA…	0	256	0	0	0	4980	0	0	0	0	1952	0	0	0	0	0	0	869	0	0	0	0	0	0	0	1988	20466	0	0	0	30511
Otu7	Firmicutes	Bacilli	Lactobacillales	Streptococcaceae	Streptococcus	20295	TAGGGAATCTTCGGCAATGGGGGCAACCCTGACCGAGCAACGCCGCGTGAGTGAAGAAGGTTTTCGGATCGTAAAGCTCTGTTGTAAGAGAAGAACGTGTGTGAGAGTGGAAAGTTCACACAGTGACGGTAACTTACCAGAAAGGGACGGCTAACTACGTGCCAGCAGCCGCGGTAATACGTAGGTCCCGAGCGTTGTCCGGATTTATTGGGCGTAAAGCGAGCGCAGGCGGTTTAATAAGTCTGAAGTTAAAGGCAGTGGCTTAACCATTGTTCGCTTTGGAAACTGTTAAACTTGAGTGCAGAAGGGGAGAGTGGAATTCCATGTGTAGCGGTGAAATGCGTAGATATATGGAGGAACACCGGTGGCGAAAGCGGCTCTCTGGTCTGTAACTGACGC…	436	TAGGGAATCTTCGGCAATGGGGGCAACCCTGACCGAGCAACGCCGCGTGAGTGAAGAAGGTTTTCGGATCGTAAAGCTCTGTTGTAAGAGAAGAACGTGTGTGAGAGTGGAAAGTTCACACAGTGACGGTAACTTACCAGAAAGGGACGGCTAACTACGTGCCAGCAGCCGCGGTAATACGTAGGTCCCGAGCGTTGTCCGGATTTATTGGGCGTAAAGCGAGCGCAGGCGGTTTAATAAGTCTGAAGTTAAAGGCAGTGGCTTAACCATTGTTCGCTTTGGAAACTGTTAAACTTGAGTGCAGAAGGGGAGAGTGGAATTCCATGTGTAGCGGTGAAATGCGTAGATATATGGAGGAACACCGGTGGCGAAAGCGGCTCTCTGGTCTGTAACTGACGC…	1	9	0	4	0	0	0	0	0	3	0	0	1	0	11	0	7	1	0	0	0	4	0	1	5	0	0	0	164	20582	20793
Otu8	Firmicutes	Bacilli	Lactobacillales	Lactobacillaceae	Lactobacillus	65294	CAGTAGGGAATCTTCCACAATGGACGCAAGTCTGATGGAGCAACGCCGCGTGAGTGAAGAAGGTTTTCGGATCGTAAAGCTCTGTTGTTGGTGAAGAAGGATAGAGGTAGTAACTGGCCTTTATTTGACGGTAATCAACCAGAAAGTCACGGCTAACTACGTGCCAGCAGCCGCGGTAATACGTAGGTGGCAAGCGTTGTCCGGATTTATTGGGCGTAAAGCGAGCGCAGGCGGAAGAATAAGTCTGATGTGAAAGCCCTCGGCTTAACCGAGGAACTGCATCGGAAACTGTTTTTCTTGAGTGCAGAAGAGGAGAGTGGAACTCCATGTGTAGCGGTGGAATGCGTAGATATATGGAAGAACACCAGTGGCGAAGGCGGCTCTCTGGTCTGCAACTGA…	435	CAGTAGGGAATCTTCCACAATGGACGCAAGTCTGATGGAGCAACGCCGCGTGAGTGAAGAAGGTTTTCGGATCGTAAAGCTCTGTTGTTGGTGAAGAAGGATAGAGGTAGTAACTGGTCTTTATTTGACGGTAATCAACCAGAAAGTCACGGCTAACTACGTGCCAGCAGCCGCGGTAATACGTAGGTGGCAAGCGTTGTCCGGATTTATTGGGCGTAAAGCGAGCGCAGGCGGATTGATAAGTCTGATGTGAAAGCCTTCGGCTCAACCGAAGAACTGCATCAGAAACTGTCAATCTTGAGTGCAGAAGAGGAGAGTGGAACTCCATGTGTAGCGGTGGAATGCGTAGATATATGGAAGAACACCAGTGGCGAAGGCGGCTCTCTGGTCTGTAACTGA…	34968	77082	0	918	3748	0	8340	6123	3	315	752	7815	2	32177	2	4	1	2	1	44000	103	26	1	4	48	29	5	8	215	60	216752
Otu9	Firmicutes	Bacilli	Lactobacillales	Aerococcaceae	Aerococcus	7886	CAGTAGGGAATCTTCCGCAATGGACGCAAGTCTGACGGAGCAGCGCCGCGTGAGTGAAGAAGGTTTTCGGATCGTAAAACTCTGTTGTAAGAGAAGAACAAATTGTAGAGTAACTGCTACAGTCTTGACGGTATCTTACCAGAAAGCCACGGCTAACTACGTGCCAGCAGCCGCGGTAATACGTAGGTGGCAAGCGTTGTCCGGATTTATTGGGCGTAAAGGGGGCGCAGGCTGTTTCTTAAGTCTGATGTGAAAGCCCACGGCTTAACCGTGGAAGTGCATTGGAAACTGGGAAGCTTGAGTACAGAAGAGGAAAGTGGAACTCCATGTGTAGCGGTGGAATGCGTAGATATATGGAAGAACACCAGTGGCGAAAGCGACTTTCTGGTCTGTCACTGA…	435	CAGTAGGGAATCTTCCGCAATGGACGCAAGTCTGACGGAGCAGCGCCGCGTGAGTGAAGAAGGTTTTCGGATCGTAAAACTCTGTTGTAAGAGAAGAACAAATTGTAGAGTAACTGCTACAGTCTTGACGGTATCTTACCAGAAAGCCACGGCTAACTACGTGCCAGCAGCCGCGGTAATACGTAGGTGGCAAGCGTTGTCCGGATTTATTGGGCGTAAAGGGGGCGCAGGCTGTTTCTTAAGTCTGATGTGAAAGCCCACGGCTTAACCGTGGAAGTGCATTGGAAACTGGGAAGCTTGAGTACAGAAGAGGAAAGTGGAACTCCATGTGTAGCGGTGGAATGCGTAGATATATGGAAGAACACCAGTGGCGAAAGCGACTTTCTGGTCTGTCACTGA…	0	3	1	72	24	107	27	0	180	0	8027	0	0	0	4	452	89	10	0	0	0	6	274	0	80	72	0	29	3	21	9481
Otu10	Tenericutes	Mollicutes	Mycoplasmatales	Mycoplasmataceae	Ureaplasma	7853	TAGGGAATTTTTCACAATGGGCGCAAGCCTTATGAAGCAATGCCGCGTGAACGATGAAGGTCTTATAGATTGTAAAGTTCTTTTATATGGGAAGAAACGCTAAGATAGGAAATGATTTTAGTTTGACTGTACCATTTGAATAAGTATCGGCTAACTATGTGCCAGCAGCCGCGGTAATACATAGGATGCAAGCGTTATCCGGATTTACTGGGCGTAAAACGAGCGCAGGCGGGTTTGTAAGTTTGGTATTAAATCTAGATGCTTAACGTCTAGCTGTATCAAAAACTGTAAACCTAGAGTGTAGTAGGGAGTTGGGGAACTCCATGTGGAGCGGTAAAATGCGTAGATATATGGAAGAACACCGGTGGCGAAGGCGCCAACTTGGACTATCACTGACGC…	435	CAGTAGGGAATTTTTCACAATGGGCGCAAGCCTTATGAAGCAATGCCGCGTGAACGATGAAGGTCTTATAGATTGTAAAGTTCTTTTATATGGGAAGAAACGCTAAAATAGGAAATGATTTTAGTTTGACTGTACCATTTGAATAAGTATCAGCTAACTATGTGCCAGCAGCCGCGGTAATACATAGGATGCAAGCGTTATCCGGATTTACTGGGCGTAAAACGAGCGCAGGCGGGTTTGTAAGTTTGGTATTAAATCTAGATGCTTAACGTCTAGCTGTATCAAAAACTGTAAACCTAGAGTGTAGTAGGGGGTTGGGGAACTCCATGTGGAGCGGTAAAATGCGTAGATATATGGAAGAACACCGGTGGCGAAGGCGCCAACTTGGACTATCACTGA…	1	502	77	2	69	0	160	658	24	986	72	155	1	3	102	332	1	35	0	89	0	2	325	7898	0	51	0	4	55	0	11604
Otu11	Cloacimonetes	Cloacimonetes_unclassified	Cloacimonetes_unclassified	Cloacimonetes_unclassified	Candidatus Cloacamonas	47	TCGAGAATAGTCTACAATGGACGAAAGTCTGATAGTGCGACGCCGCGTGAACGAAGACTCCCTAACAGGGTGTAAAGTTCTTTTATATGTGAGCAATGGTTTGTACATTAATAGTGTGCGAGCAGAGATATTAGCATATGAATAAGCAACGGCTAACTCCGTGCCAGCAGCCGCGGTAACACGGGGGTTGCAAGCGTTGTCCGGAATTACTAGGCGTAAAGGGCAGGTAGGCGGATCAGTAAGTTTGATGTTAAATCCATCGGCTCACCCGATGACAGGCATCAGATACTGCTGATCTGGAATACGGTTGAGGAAGACAGAATTCCTGGTGTAGCGGTGGAATGCGCAGAGATCAGGAGGAATACCGAATGCGAAGGCAGTCTTCTGGGCCGTTATTGA…	435	TCGAGAATAGTCTACAATGGACGAAAGTCTGATAGTGCGACGCCGCGTGAACGTAGACTCCCTAATAGGGTGTAAAGTTCTTTTATATGTGAGCAATGGTTTGTACATTAATAGTGTGCGAGCTGAGATATTAGCATATGAATAAGCAACGGCTAACTCCGTGCCAGCAGCCGCGGTAACACGGGGGTTGCAAGCGTTGTCCGGAATAACTAGGCGGAAAGGGCAGGTAGGAGGATCAGTAAGTTTGATGTTAAAACCATCGGCTCATCAGATGAAAGGCATCAGATACTGCTGATCTGGAATACGGTTGAGGAAGACAGAATTCCTGGTGTAGCGGTGGAATGCGCAGAGATCAGGAGGAATACCGAATGCGAAGGCAGTCTTCTGGGCCGTTATTGA…	46	0	0	0	0	0	0	0	0	0	0	0	0	0	0	0	0	0	0	0	3	0	0	0	8	0	0	0	2	0	59
Otu12	Tenericutes	Mollicutes	Mycoplasmatales	Mycoplasmataceae	unclassified	58731	CAGTAGGGAATTTTTCACAATGAGCGAAAGCCTGATGGAGCAATACCGCGTGAATGATGAAGGTCTTCGGATTGTAAAATTCTTTTATTAGGGACGAACGGCACTAAGAGGAAATGCTTAGTGATTGACTGTACCTATTGAATAAGTAACGGCAAACTATGTGCCAGCAGCCGCGGTAATACATAGGTTACAAGCGTTATCCGGATTTACTGGGCGTAAAGCGAGCGCAGGCTGATTAACAAGTCTAGTGTGAAATGCAGTTGCTTAACAACTGTTTGCATTGGAAACTGTTAGTCTGGAGTGTGATAGGGAGTTCTGGAACTCCATATGGAGCGGTGGAATGCGTAGATATATGGAAGAACACCTGTGGCGAAAGCGAGAACTTAGGTCACAACTGAC…	434	CAGTAGGGAATTTTTCACAATGAGCGAAAGCCTGATGGAGCAATACCGCGTGAATGATGAAGGTCTTCGGATTGTAAAATTCTTTTATTAGGGACGAACGGCACTAAGAGGAAATGCTTAGTGATTGACTGTACCTATTGAATAAGTAACGGCAAACTATGTGCCAGCAGCCGCGGTAATACATAGGTTACAAGCGTTATCCGGATTTACTGGGCGTAAAGCGAGCGCAGGCTGATTAACAAGTCTAGTGTGAAATGCAGTTGCTTAACAACTGTTTGCATTGGAAACTGTTAGTCTGGAGTGTGATAGGGAGTTCTGGAACTCCATATGGAGCGGTGGAATGCGTAGATATATGGAAGAACACCTGTGGCGAAAGCGAGAACTTAGGTCACAACTGAC…	0	3	4	9	0	0	0	0	1	6	5	45	0	1	0	1	4	59416	4	0	1	210	5	5	0	352	0	57166	1038	0	118276
Otu13	Tenericutes	Mollicutes	Mycoplasmatales	Mycoplasmataceae	Mycoplasma	12257	TAGGGAATATTCCACAATGAGCGAAAGCTTGATGGAGCGACACAGCGTGCACGATGAAGGTCATCGGATTGTAAAGTGCTGTTATAAGGGAAGAACATTTGCAATAGGAAATGATTGCAGACTGACGGTACCTTGTCAGAAAGCGATGGCTAACTATGTGCCAGCAGCCGCGGTAATACATAGGTCGCAAGCGTTATCCGGAATTATTGGGCGTAAAGCGTTCGTAGGCTGTTTGTTAAGTCTGGAGTTAAATCCCGGGGCTCAACCCCGGCTCGCTTTGGATACTAGCAAACTAGAGTTAGATAGAGGTAAGCGGAATTCCATGTGAAGCGGTGAAATGCGTAGATATATGGAAGAACACCAAAGGCGAAGGCAGCTTACTGGGTCTATACTGACGCT…	434	CAGTAGGGAATATTCCACAATGAGCGAAAGCTTGATGGAGCGACACAGCGTGCACGATGAAGGTCTTCGGATTGTAAAGTGCTGTTATAAGGGAAGAACATTTGCAATAGGAAATGATTGCAGACTGACGGTACCTTGTCAGAAAGCGATGGCTAACTATGTGCCAGCAGCCGCGGTAATACATAGGTCGCAAGCGTTATCCGGAATTATTGGGCGTAAAGCGTTCGTAGGCTGTTTGTTAAGTCTGGAGTTAAATCCCGGGGCTCAACCCCGGCTCGCTTTGGATACTAGCAAACTAGAGTTAGATAGAGGTAAGCGGAATTCCATGTGAAGCGGTGAAATGCGTAGATATATGGAAGAACACCAAAGGCGAAGGCAGCTTACTGGGTCTATACTGAC…	0	0	19	8494	0	70	472	0	489	4	980	3	0	0	0	7257	110	12419	1	0	4	26	432	3	38	1604	0	998	186	138	33747
Otu14	Firmicutes	Bacilli	Bacillales	Bacillaceae 1	Bacillus	403	TAGGGAATCTTCCGCAATGGACGAAAGTCTGACGGAGCAACGCCGCGTGAGTGATGAAGGCTTTCGGGTCGTAAAACTCTGTTGTTAGGGAAGAACAAGTGCTGGTTGAATAAGCTGGCACCTTGACGGTACCTAACCAGAAAGCCACGGCTAACTACGTGCCAGCAGCCGCGGTAATACGTAGGTGGCAAGCGTTATCCGGAATTATTGGGCGTAAAGCGCGCGCAGGTGGTTTCTTAAGTCTGATGTGAAAGCCCACGGCTCAACCGTGGAGGGTCATTGGAAACTGGGAGACTTGAGTGCAGAAGAGGAAAGTGGAATTCCATGTGTAGCGGTGAAATGCGTAGAGATATGGAGGAACACCAGTGGCGAAGGCGACTTTCTGGTCTGTAACTGACA…	434	GTAGGGGATCTTCCGCAATGGACGAAAGTCTGACGGAGCAACGCCGCGTGAGTGATGAAGGCTTTCGGGTCGTAAAACTCTGTTGTTAGGGAAGAACAAGTGCTAGCTGAATAAGCTGGCACCTTGACGGTACCTAACCAGAAAGCCACGGCTAACTACGTGCCAGCAGCCGCGGTAATACGTAGGTGGCAAGCGTTATCCGGAATTATTGGGCGTAGAGCGCGCGCAGGTGGTTTCTTAGGTCTGATGTGAAAGCCCACGGCTCAGCCGTGGAGGGTCATTGGAAACTGGGGGACTTGAGTGCAGAAGAGGAAAGTGGAATTCCATGTGTAGCGGTGAAGTGCGTAGAGATATGGAGGAACACCAGTGGCGGAGGCGACTTTCTGGTCTGTAACTGAC…	0	2	1	2	0	0	4	5	3	2	0	1	2	0	2	0	0	2	2	0	15	36	12	15	446	6	2	9	100	199	868
Otu15	Proteobacteria	Gammaproteobacteria	Pseudomonadales	Moraxellaceae	Acinetobacter	212	TGGGGAATATTGGACAATGGGGGGAACCCTGATCCAGCCATGCCGCGTGTGTGAAGAAGGCCTTTTGGTTGTAAAGCACTTTAAGCGAGGAGGAGGCTACTCTAGTTAATACCTAGGGATAGTGGACGTTACTCGCAGAATAAGCACCGGCTAACTCTGTGCCAGCAGCCGCGGTAATACAGAGGGTGCGAGCGTTAATCGGATTTACTGGGCGTAAAGCGTGCGTAGGTGGCCAATTAAGTCAAATGTGAAATCCCCGAGCTTAACTTGGGAATTGCATTCGATACTGGTTGGCTAGAGTATGGGAGAGGATGGTAGAATTCCAGGTGTAGCGGTGAAATGCGTAGAGATCTGGAGGAATACCGATGGCGAAGGCAGCCATCTGGCCTAATACTGACA…	434	GTGGGGAATATTGGACAATGGGGGGAACCCTGATCCAGCCATGCCGCGTGTGTGAAGAAGGCCTTTTGGTTGTAAAGCACTTTAAGCGAGGAGGAGGCTACCGAGATTAATACTCTTGGATAGTGGACGTTACTCGCAGAATAAGCACCGGCTAACTCTGTGCCAGCAGCCGCGGTAATACAGAGGGTGCAAGCGTTAATCGGATTTACTGGGCGTAAAGCGCGCGTAGGTGGCCAATTAAGTCAAATGTGAAATCCCCGAGCTTAACTTGGGAATTGCATTCGATACTGGTTGGCTAGAGTATGGGAGAGGATGGTAGAATTCCAGGTGTAGCGGTGAAATGCGTAGAGATCTGGAGGAATACCGATGGCGAAGGCAGCCATCTGGCCTAATACTGAC…	3	2	0	0	0	0	1	1	1	0	0	0	0	0	0	1	0	1	0	0	2	11	0	9	82	0	213	1	40	30	398
Otu16	Planctomycetes	Planctomycetia	Candidatus Brocadiales	Candidatus Brocadiaceae	Candidatus Kuenenia	12	TCGAGAATCTTTCGCAATGCCCGAAAGGGTGACGAAGCGACGCCGCGTGCGGGAGGAAGGCCTTCGGGTTGTAAACCGCTGTCGGGAGTTAAGAAATGCAAGGATGTTAATAGCGTTCTTGCTTGACTAAGGCTCCGGAGGAAGCCACGGCTAACTCTGTGCCAGCAGCCGCGGTAATACAGAGGCGGCAAGCGTTGTTCGGAATTATTGGGCGTAAAGAGCACGTAGGCGGCTGTGTAAGTCGGTTGTGAAAGCCTTCCGCTCAACGGAAGAACGGCATCCGATACTGCATGGCTTGAGTGTGGGAGGGGAGAGTGGAACTTCTGGTGGAGCGGTGAAATGCGTAGATATCAGAAGGAACACCGGCGGCGAAGGCGACTCTCTGGTCCATAACTGACG…	434	TCGAGAATCTTTCGCAATGCCCGAAAGGGTGACGAAGCGACGCCGCGTGCGGGAGGAAGGCCTTCGGGCTGTAAACCGCTGTCGGGAGTTAAGAAATGCAAGAATGTTAATAGCGTTCTTGCTTGACTAAGGCTCCGGAGGAAGCCACGGCTAACTCTGTGCCAGCAGCCGCGGTAATACAGAGGCGGCAAGCGTTGTTCGGAGTTATTGGGCGTAAAGAGCACGTAGGCGGCTGTGTAAGTCGGTTGTGAAAGCCTTCCGCTCAACGGAAGAACGGCATCCGATACTGCATAGCTTGAGTGTGGGAGGGGAGAGTGGAACTTCTGGTGGAGCGGTGAAATGCGTAGATATCAGAAGGAACACCGGCGGCGAAGGCGACTCTCTGGCCCATAACTGACG…	1	0	0	0	1	0	0	0	0	0	0	0	0	0	0	0	0	0	0	0	0	0	0	0	0	0	0	0	0	12	14
Otu17	unclassified	unclassified	unclassified	unclassified	unclassified	7	TGGGGAATTTTGGGCAATGGCCGAAAGGCTGACCCAGCGACGCCGCGTGCGGGAGGACGCCCTTCGGGGTGTAAACCGCTGTCAGAGGGGACGAATGACTCATGCGGGAATACTGCATGGGAGTGACGGTACCCTCAGAGGAAGCACCGGCTAACTCTGTGCCAGCAGCCGCGGTAATACAGAGGGTGCGAGCGTTGTTCGGAATCACTGGGCGTAAAGCGCGCGCAGGCGGGACCTGCAAGTCGGGAGTGAAAGGCCGGGGCTCAACCCCGGAGCTGCTTTCGAGACTGCGGACCTGGAGACCAGTAGGGGTTGGTGGAATTCCCGGTGTAGCGGTGGAATGCGTAGATATCGGGAAGAACACCCGTGGCGAAGGCGGCCAACTGGGCTGGATCTGAC…	434	TGGGGAATTTTGGGTAATGGCCGAAAGGCTGACCCAGCGACGCCGCGTGCGGGAGGACGCCCTTCGGGGTGTAAACCGCTGTCAGAGGGGACGAATGACTCATGCGGGAATACTGCATGGGAGTGACGGTACCCTCAGAGGAAGCACCGGCTAACTCTGTGCCAGCAGCCGCGGTAATACAGAGGGTGCGAGCGTTGTTCGGAATCACTGGGCGTAAAGCGCGCGCAGGCGGGACCTGCAAGTCGGGAGTGAAAGGCCGGGGCTCAACCCCGGAGCTGCTTTCGAGACTGCGGACCTGGAGACCAGTAGGGGTTGGTGGAATTCCCGGTGTAGCGGTGGAATGCGTAGATATCGGGAAGAACACCCGTGGCGAAGGCGGCCAACTGGGCTGGATCTGAC…	1	0	0	0	0	0	1	0	0	0	0	0	0	0	0	0	0	0	0	0	0	2	0	0	5	0	0	2	0	2	13
Otu18	Firmicutes	unclassified	unclassified	unclassified	unclassified	4	CAGTTAGGAATATTCGTCAATGGAGGAAACTCTGAACGAGCAATGCCGCGTGAAGGATGACGGTCCTTTGGATTGTAAACTTCTGTTGTTAGGAACGAACAACCTAAGTAGGAAATGACTTAGGCCTGACGGTACCTTTCAAGAAAGCTCCGGCTAACTACGTGCCAGCAGCCGCGGTAATACGTAGGGAGCGAGCGTTATCCGGATTTATTGGGTGTAAAGCGTGTGTAGGCGGTTTCTTAAGTCAGTAGTCTAAGCCTGGAGCTTAACTCCAGTTCGCTACTGAAACTGAGTTACTTGAGTATGGTAGAGGCAAGTGGAATTTCTAGTTTAGCGGTGGAATGCGTAGATATTAGAAGGAACACCAGTGGCGAAGGCGGCTTGCTGGGCCATCACTGA…	434	CAGTTAGGAATATTCGTCAATGGAGGAAACTCTGAACGAGCAATGCCGCGTGAAGGATGACGGTCCTTTGGATTGTAAACTTCTGTTGTTAGGAACGAACAACCTAAGTAGGAAATGACTTAGGCCTGACGGTACCTTTCAAGAAAGCTCCGGCTAACTACGTGCCAGCAGCCGCGGTAATACGTAGGGAGCGAGCGTTATCCGGATTTATTGGGTGTAAAGCGTGTGTAGGCGGTTTCTTAAGTCAGTAGTCTAAGCCTGGAGCTTAACTCCAGTTCGCTACTGAAACTGAGTTACTTGAGTATGGTAGAGGCAAGTGGAATTTCTAGTTTAGCGGTGGAATGCGTAGATATTAGAAGGAACACCAGTGGCGAAGGCGGCTTGCTGGGCCATCACTGA…	0	0	0	0	0	0	0	0	0	0	0	0	0	0	0	0	0	0	0	0	0	0	0	0	0	0	0	0	0	5	5
Otu19	unclassified	unclassified	unclassified	unclassified	unclassified	5	TCGAGAATCATTGTCAATGCACGAAAGTGCGAACATGCGACGCCGCGTGCAGGATGAAGGCCTTCGGGTTGTAAACTGCTGTCTTGAAAGAACAATAGCACGGGGGTGAATAGCCCGATATGTGTGATGGTATTTCAGGAGGAAGCCACGGCTAACTCTGTGCCAGCAGCCGCGGTAATACAGAGGTGGCAAGCGTTGTTCGAATTTACTGGGCGTAAAGGGTGCGTAGGCGGCACCGTATGTCGGATGTGAAATCTCACCGTCCATCGGTGAAACGGCATTCGAAACTGCGGGGCTAGAGTACAGGAGGGGAGAGCGGAATTCTCGGTGTAGCGGTGAAATGCGTAGATATCGAGAGGAACACCGGTGGCGAAGGCGGCTCTCTGGACTGATACTGAC…	434	TCGAGAATCATTGTCAATGCACGAAAGTGCGAACATGCGACGCCGCGTGCAGGATGAAGGCCTTCGGGTTGTAAACTGCTGTCTTGAAAGAACAATAGCACGGGGGTGAATAGCCCGATGTGTGTGATGGTATTTCAGGAGGAAGCCACGGCTAACTCTGTGCCAGCAGCCGCGGTAATACAGAGGTGGCAAGCGTTGTTCGGATTTACTGGGCGTAAAGGGTGCGTAGGCGGTACCGTATGTCGGATGTGAAATCTCACCGTCCATCGGTGAAACGGCATTCGAAACTGCGGGGCTAGAGTACAGGAGGGGAGAGCGGAATTCTCGGTGTAGCGGTGAAATGCGTAGATATCGAGAGGAACACCGGTGGCGAAGGCGGCTCTCTGGACTGATACTGAC…	0	0	0	0	0	0	0	0	0	0	0	0	0	0	0	0	0	0	0	0	1	2	0	2	0	0	0	0	4	5	14
Otu20	unclassified	unclassified	unclassified	unclassified	unclassified	2	TGGGGAATATTGCGCAATGGCCGAAAGGCTGACGCAGCGACGCCGCGTGTGGGAGGAAGCCCTTCGGGGTGTAAACCACTGTCAGGGGGGAAGAACTTCGCACGGGCGAATAGTCCGTGCGGCTGACGGTACCCCCAGAGGAAGCGCCGGCTAACTCCGTGCCAGCAGCCGCGGTAAGACGGAGGGCGCAAGCGTTGTTCGGAATTACTGGGCGTAAAGCGCGCGCAGGCGGCTTCTTAAGTCCTCTGTGAAAATCCGGGGCTCAACCCCGTGAAATGCAGAAGATACTGGGAGGCTAGAGACCGGTAGAGGCTAGCGGAATTCCTGGTGTAGCGGTGGAATGCGTAGATATCAGGAAGAACACCGGTGGCGAAGGCGGCTAGCTGGGCCGGGTCTGAC…	434	TGGGGAATATTGCGCAATGGCCGAAAGGCTGACGCAGCGACGCCGCGTGTGGGAGGAAGCCCTTCGGGGTGTAAACCACTGTCAGGGGGGAAGAACTTCGCACGGGCGAATAGTCCGTGCGGCTGACGGTACCCCCAGAGGAAGCGCCGGCTAACTCCGTGCCAGCAGCCGCGGTAAGACGGAGGGCGCAAGCGTTGTTCGGAATTACTGGGCGTAAAGCGGGCGCAGGCGGCTTCTTAAGTCCTCTGTGAAAATCCGGGGCTCAACCCCGTGAAATGCAGAAGATACTGGGAGGCTAGAGACCGGTAGAGGCTAGCGGAATTCCTGGTGTAGCGGTGGAATGCGTAGATATCAGGAAGAACACCGGTGGCGAAGGCGGCTAGCTGGGCCGGGTCTGAC…	0	0	0	0	0	0	0	0	0	0	0	0	0	1	0	0	0	0	0	0	0	2	0	0	0	0	0	0	0	0	3
Otu21	Firmicutes	Bacilli	Lactobacillales	Streptococcaceae	Streptococcus	27744	TAGGGAATCTTCGGCAATGGGGGGGAACCCTGACCGAGCAACGCCGCGTGAGTGAAGAAGGTTTTCGGATCGTAAAGCTCTGTTGTTAAGGAAGAACGAGTGTGAGAATGGAAAGTTCATGCTGTGACGGTACTTAACCAGAAAGGGACGGCTAACTACGTGCCAGCAGCCGCGGTAATACGTAGGTCCCGAGCGTTGTCCGGATTTATTGGGCGTAAAGCGAGCGCAGGCGGTTAGAAAAGTCTGAAGTGAAAGGCAGTGGCTCAACCATTGTAGGCTTTGGAAACTGTTTAACTTGAGTGCAGAAGGGGAGAGTGGAATTCCATGTGTAGCGGTGAAATGCGTAGATATATGGAGGAACACCGGTGGCGAAAGCGGCTCTCTGGTCTGTAACTGACG…	433	TAGGGAATCTTCGGCAATGGGGGGAACCCTGACCGAGCAACGCCGCGTGAGTGAAGAAGGTTTTCGGATCGTAAAGCTCTGTTGTTAAGGAAGAACGAGTGTGAGAATGGAAAGTTCATGCTGTGACGGTACTTAACCAGAAAGGGACGGCTAACTACGTGCCAGCAGCCGCGGTAATACGTAGGTCCCGAGCGTTGTCCGGATTTATTGGGCGTAAAGCGAGCGCAGGCGGTTAGAAAAGTCTGAAGTGAAAGGCAGTGGCTCAACCATTGTAGGCTTTGGAAACTGTTTAACTTGAGTGCAGAAGGGGAGAGTGGAATTCCATGTGTAGCGGTGAAATGCGTAGATATATGGAGGAACACCGGTGGCGAAAGCGGCTCTCTGGTCTGTAACTGACGC…	0	0	0	76	4	0	5	3	1	18	0	0	1	1	0	4282	0	0	2	0	7	17	0	317	8604	2	29345	1369	351	919	45324
Otu22	Chlamydiae	Chlamydiia	Chlamydiales	Chlamydiaceae	Chlamydia	19552	GTCGAGAATCTTTCGCAATGGACGGAAGTCTGACGAAGCGACGCCGCGTGTGTGATGAAGGCTCTAGGGTTGTAAAGCACTTTCGCTTGGGAATAAGAGAAGACGGTTAATACCCGCTGGATTTGAGCGTACCAGGTAAAGAAGCACCGGCTAACTCCGTGCCAGCAGCTGCGGTAATACGGAGGGTGCTAGCGTTAATCGGATTTATTGGGCGTAAAGGGCGTGTAGGCGGAAAGGTAAGTTAGTTGTCAAAGATCGGGGCTCAACCCCGAGTCGGCATCTAATACTATTTTTCTAGAGGATAGATGGAGAAAAGGGAATTTCACGTGTAGCGGTGAAATGCGTAGATATGTGGAAGAACACCAGTGGCGAAGGCGCTTTTCTAATTTATACCTGACG…	433	GTCGAGAATCTTTCGCAATGGACGGAAGTCTGACGAAGCGACGCCGCGTGTGTGATGAAGGCTCTAGGGTTGTAAAGCACTTTCGCTTGGGAATAAGAGAAGACGGTTAATACCCGCTGGATTTGAGCGTACCAGGTAAAGAAGCACCGGCTAACTCCGTGCCAGCAGCTGCGGTAATACGGAGGGTGCTAGCGTTAATCGGATTTATTGGGCGTAAAGGGCGTGTAGGCGGAAAGGTAAGTTAGTTGTCAAAGATCGGGGCTCAACCCCGAGTCGGCATCTAATACTATTTTTCTAGAGGATAGATGGAGAAAAGGGAATTTCACGTGTAGCGGTGAAATGCGTAGATATGTGGAAGAACACCAGTGGCGAAGGCGCTTTTCTAATTTATACCTGACG…	0	0	1	0	1689	0	0	0	0	0	0	0	0	222	0	0	3	0	1	0	10	19925	0	0	0	1	0	4	1	0	21857
Otu23	Firmicutes	Negativicutes	Selenomonadales	Veillonellaceae	Megasphaera	15885	TGGGGAATCTTCCGCAATGGACGAAAGTCTGACGGAGCAACGCCGCGTGAGTGAAGAAGGTCTTCGGATTGTAAAGCTCTGTTATACGGGACGAAAAAGACGGATGCCAACAGTATCCGTCCGTGACGGTACCGTAAGAGAAAGCCACGGCTAACTACGTGCCAGCAGCCGCGGTAATACGTAGGTGGCAAGCGTTGTCCGGAATTATTGGGCGTAAAGGGCGCGCAGGCGGTTCGGTAAGTCTGTCTTAAAAGTGCGGGGCTTAACCCCGTGAGGGGACGGAAACTGTCGAACTTGAGTGTCGGAGAGGAAAGCGGAATTCCTAGTGTAGCGGTGAAATGCGTAGATATTAGGAGGAACACCGGTGGCGAAAGCGGCTTTCTGGACGACAACTGACGC…	433	TGGGGAATCTTCCGCAATGGACGAAAGTCTGACGGAGCAACGCCGCGTGAGTGAAGAAGGTCTTCGGATTGTAAAACTCTGTTATACGGGACGAAAAAGACGGATGCCAACAGTATCCGTCCGTGACGGTACCGTAAGAGAAAGCCACGGCTAACTACGTGCCAGCAGCCGCGGTAATACGTAGGTGGCAAGCGTTGTCCGGAATTATTGGGCGTAAAGGGCGCGCAGGCGGGTCGGTAAGTCTGTCTTAAAAGTGCGGGGCTTAACCCCCGTGAGGGGACGGAAACTGTCGAACTTGAGTGTCGGAGAGGAAAGCGGAATTCCTAGTGTAGCGGTGAGATGCGTAGATATTAGGAGGAACACCGGTGGCGAAAGCGGCTTTCTGGACGACAACTGACG…	17	1	16143	0	0	591	1	1	2486	6	573	0	0	2	0	2	5514	0	1	0	1	3	0	0	41	0	0	450	6	9	25848
Otu24	Firmicutes	Bacilli	Lactobacillales	Lactobacillaceae	Lactobacillus	9207	TAGGGAATCTTCCACAATGGACGCAAGTCTGATGGAGCAACGCCGCGTGAGTGAAGAAGGGTTTCGGCTCGTAAAGCTCTGTTGGTAGTGAAGAAAGATAGAGGTAGTAACTGGCCTTTATTTGACGGTAATTACTTAGAAAGTCACGGCTAACTACGTGCCAGCAGCCGCGGTAATACGTAGGTGGCAAGCGTTGTCCGGATTTATTGGGCGTAAAGCGAGTGCAGGCGGTTCAATAAGTCTGATGTGAAAGCCTTCGGCTCAACCGGAGAATTGCATCAGAAACTGTTGAACTTGAGTGCAGAAGAGGAGAGTGGAACTCCATGTGTAGCGGTGGAATGCGTAGATATATGGAAGAACACCAGTGGCGAAGGCGGCTCTCTGGTCTGCAACTGACGC…	433	TAGGGAATCTTCCACAATGGACGCAAGTCTGATGGAGCAACGCCGCGTGAGTGAAGAAGGGTTTCGGCTCGTAAAGCTCTGTTGGTAGTGAAGAAAGATAGAGGTAGTAACTGGCCTTTATTTGACGGTAATTACTTAGAAAGTCACGGCTAACTACGTGCCTGCAGCCGCGGTAATACGTAGGTGGCAAGCGTTGTCCGGATTTATTGGGCGTAAAGCGAGTGCAGGCGGTTCAATAAGTCTGATGTGAAAGCCTTCGGCTCAACCGGAGAATTGCATCAGAAACTGCTGAACTTGAGTGCAGAAGAGGAGAGTGGAACTCCATGTGTAGCGGTGGAATGCGTAGATATATGGAAGAACACCAGTGGCGAAGGCGGCTCTCTGGTCTGCAACTGACGC…	1	0	0	0	1	0	0	0	0	0	1	0	1	0	7081	0	0	0	9283	0	0	0	0	2	0	1	0	0	0	0	16371
Otu25	Firmicutes	Negativicutes	Selenomonadales	Veillonellaceae	Dialister	6480	TGGGGAATCTTCCGCAATGGGCGAAAGTCTGACGGAGCAACGCCGCGTGAGTGAAGACGGCCTTCGGGTTGTAAAACTCTGTGATTCGGGACGAAAGATAAGTAGACGAATAATCTGCATAAGTGACGGTACCGAAAAAGCAGGCCACGGCTAACTACGTGCCAGCAGCCGCGGTAATACGTAGGTGGCAAGCGTTGTCCGGAATTATTGGGCGTAAAGCGCGCGCAGGCGGCTACTTAAGTCCATCTTAAAAGTGCGGGGCTTAACCCCGTGATGGGATGGAAACTGAGAAGCTGGAGTGTCGGAGAGGAAAGTGGAATTCCTAGTGTAGCGGTGAAATGCGTAGAGATTAGGAAGAACACCGGTGGCGAAGGCGACTTTCTGGACGACAACTGACGC…	433	TGGGGAATCTTCCGCAATGGGCGAAAGCCTGACGGAGCAACGCCGCGTGAGTGAAGACGGCCTTCGGGTTGTAAAACTCTGTGATTCGGGACGAAAGATAAGTAGACGAATAATCTGCATAAGTGACGGTACCGAAAAAGCAAGCCACGGCTAACTACGTGCCAGCAGCCGCGGTAATACGTAGGTGGCAGGCGTTGTCCGGAATTATTGGGCGTAAAGCGCGCGCAGGCGGCTACTTAAGTCCATCTTAAAAGTGCGGGGCTTAACCCCGTGATGGGATGGAAACTGAGAAGCTGGAGTGTCGGAGAGGAAAGTGGAATTCCTAGTGTAGCGGTGAAATGCGTAGAGATTAGGAAGAACACCGGTGGCGAAGGCGACTTTCTGGACGACAACTGACGC…	1	3	2278	1496	6	785	220	1	6674	6	957	0	0	0	1	5	1710	7	1	0	0	21	0	1582	65	6	0	371	0	121	16317
Otu26	Firmicutes	Negativicutes	Selenomonadales	Veillonellaceae	Megasphaera	6383	TGGGGAATCTTCCGCAATGGACGAAAGTCTGACGGAGCAACGCCGCGTGAGTGAAGACGGTCTTCGGATTGTAAAGCTCTGTTATACGGGACGAACGGCAAGGTGGTAAATAGCCATCATGAGTGACGGTACCGTAAGAGAAAGCCACGGCTAACTACGTGCCAGCAGCCGCGGTAATACGTAGGTGGCAAGCGTTGTCCGGAATTATTGGGCGTAAAGGGCGCGCAGGCGGTTTTTTAAGTCGGTCTTAAAAGTGCGGGGCTTAACCCCGTGAGGGGACCGAAACTGGAAGACTTGAGTGTCGGAGAGGAAAGCGGAATTCCTAGTGTAGCGGTGAAATGCGTAGATATTAGGAGGAACACCGGTGGCGAAAGCGGCTTTCTGGACGACAACTGACGC…	433	TGGGGAATCTTCCGCAATGGACGAAAGTCTGACGGAGCAACGCCGCGTGAGTGAAGACGGTCTTCGGATTGTAAAGCTCTGTTATACGGGACGAACGGCAAGGCGGTAAATAGCCATCATGAGTGACGGTACCGTAAGAGAAAGCCACGGCTAACTACGTGCCAGCAGCCGCGGTAATACGTAGGTGGCAAGCGTTGTCCGGAATTATTGGGCGTAAAGGGCGCGCAGGCGGTTTTTTAAGTCGGTCTTAAAAGTGCGGGGCTTAACCCCGTGAGGGGACCGAAACTGGAAGACTTGAGTGTCGGAGAGGAAAGCGGAATTCCTAGTGTAGCGGTGAAATGCGTAGATATTAGGAGGAACACCGGTGGCGAAAGCGGCTTTCTGGACGACAACTGACGC…	0	0	319	6504	0	3	0	1	76	4	13	1	0	0	1	0	4677	9	0	0	1	7	0	7	54	4504	0	156	3	196	16536
Otu27	Firmicutes	Negativicutes	Selenomonadales	Veillonellaceae	Veillonella	6313	GTGGGGAATCTTCCGCAATGGACGAAAGTCTGACGGAGCAACGCCGCGTGAGTGATGACGGTCTTCGGATTGTATAGCTCTGTTAATCGGGACGAATGGTCGGTGTGCAAATAGTGCATGGACATGACGGTACCGGAATAGAAAGCCACGGCTAACTACGTGCCAGCAGCCGCGGTAATACGTAGGTGGCAAGCGTTGTCCGGAATTATTGGGCGTAAAGCGCGCGCAGGCGGACTAGCCAGTCAGTCTTAAAAGTTCGGGGCTTAACCCCGTGATGGGATTGAAACTACTAGTCTAGAGGATCGGAGAGGAAAGTGGAATTCCTAGTGTAGCGGTGAAATGCGTAGATATTAGGAAGAACACCAGTGGCGAAGGCGACTTTCTGGACGAACACTGACG…	433	TGGGGAATCTTCCGCAATGGACGAAAGTCTGACGGAGCAACGCCGCGTGAGTGATGACGGTCTTCGGATTGTAAAGCTCTGTTAATCGGGACGAATGGTTTGTGTGCAAATAGTGCATAGACATGACGGTACCGGAATAGAAAGCCACGGCTAACTACGTGCCAGCAGCCGCGGTAATACGTAGGTGGCAAGCGTTGTCCGGAATTATTGGGCGTAAGGCGCGCGCAGGCGGACTAGCCAGTCAGTCTTAAAAGTTCGGGGCTTAACCCCGTGATGGGATTGAAACTACTAGTCTAGAGTATCGGAGAGGAAAGTGGAATTCCTAGTGTAGCGGTGAAATGCGTAGATATTAGGAAGAACACCAGTGGCGAAGGCGACTTTCTGGACGAACACTGACGC…	0	0	1	0	8232	0	227	0	0	0	126	0	0	0	0	0	0	293	0	4	0	0	0	0	3	0	0	8	7	1	8902
Otu28	Firmicutes	Bacilli	Bacillales	Bacillales_Incertae Sedis XI	Gemella	5918	TAGGGAATCTTCCGCAATGGACGAAAGTCTGACGGAGCAACGCCGCGTGAGTGAAGAAGGATTTCGGTTCGTAAAACTCTGTTGTTAGGGAAGAAAAAATGTATAGTAACTATATACAAAAGAGACGGTACCTAACCAGAAAGCCACGGCTAACTACGTGCCAGCAGCCGCGGTAATACGTAGGTGGCAAGCGTTGTCCGGAATTATTGGGCGTAAAGCGCGCGCAGGTGGTTTAGAAAGTCTGATGTGAAAGCCCACGGCTCAACCGTGGAGGGTCATTGGAAACTAGTAAACTTGAGTGCAGGAGAGAAAAGTGGAATTCCTAGTGTAGCGGTGAAATGCGTAGAGATTAGGAGGAACACCGGTGGCGAAAGCGGCTTTTTGGCCTGCAACTGACAC…	433	TAGGGAATCTTCCGCAATGGACGCAAGTCTGACGGAGCAACGCCGCGTGAGTGAAGAAGGATTTCGGTTCGTAAAACTCTGTTGTTAGGGAAGAAAAAATGTATAGTAACTATATACAAAAGAGACGGTACCTAACCAGAAAGCCACGGCTAACTACGTGCCAGCAGCCGCGGTAATACGCAGGTGGCAAGCGTTGTCCGGAATTATTGGGCGTAAAGCGCGCGCAGGTGGTTTAGAAAGTCTGATGTGAAAGCCCACGGCTCAACCGTGGAGGGTCATTGGTAACTAATAAACTTGAGTGCAGGAGAGAAAAGTGGAATTCCTAGTGTAGCGGTGAAATGCGTAGAGATTAGGAGGAACACCGGTGGCGAAAGCGGCTTTTTGGCCTGCAACTGACAC…	0	1	0	6	0	286	78	0	233	0	834	2	0	0	0	5987	20	3624	2	0	2	11	75	0	53	65	0	463	66	8	11816
Otu29	Firmicutes	Negativicutes	Selenomonadales	Veillonellaceae	Dialister	1134	GTGGGGAATCTTCCGCAATGGACGAAAGTCTGACGGAGCAACGCCGCGTGAGTGAAGACGGCCTTCGGGTTGTAAAGCTCTGTGATCCGGGACGAAAGAGCCTGAGGTGAATAGCCTTAGGAAGTGACGGTACCGGAAAGGCAAGCCACGGCTAACTACGTGCCAGCAGCCGCGGTAATACGTAGGTGGCAAGCGTTGTCCGGAATTATTGGGCGTAAAGCGCGCGCAGGCGGCTTCCTAAGTCCATCTTAAAAGTGCGGGGCTTAACCCCGTGATGGGATGGAAACTGGGAAGCTGGAGTATCGGAGAGGAAAGTGGAATTCCTAGTGTAGCGGTGAAATGCGTAGAGATTAGGAAGAACACCGGTGGCGAAGGCGACTTTCTGGACGAAAACTGACG…	433	TTGGGGAATCTTCCGCAATGGACGAAAGTCTGACGGAGCAACGCCGCGTGAGTGAAGACGGCCTTCGGGTTGTAAAGCTCTGTGATCCGGGACGAAAGAGCCTGAGGTAAATAGCCTTAGGAAGTGACGGTACCGGAAAAGCAAGCCACGGCTAACTACGTGCCAGCAGCCGCGGTAATACGTAGGTGGCAAGCGTTGTCCGGAATTATTGGGCGTAAAGCGCGCGCAGGCGGCTTCCTAAGTCCATCTTAAAAGTGCGGGGCTTAACCCCGTGATGGGATGGAAACTGGGAAGCTGGAGTATCGGAGAGGAAAGTGGAATTCCTAGTGTAGCGGTGAAATGCGTAGAGATTAGGAAGAACACCGGTGGCGAAGGCGACTCTCTGGACGAAAACTGACG…	0	0	10	33	5	0	9	0	0	0	2	0	1	1	0	0	0	0	0	0	11	0	0	866	571	0	10	8	65	1163	2755
Otu30	Firmicutes	Bacilli	Lactobacillales	Lactobacillaceae	Lactobacillus	586	TAGGGAATCTTCCACAATGGGCGCAAGCCTGATGGAGCAACACCGCGTGAGTGAAGAAGGGTTTCGGCTCGTAAAGCTCTGTTGTTGGAGAAGAACGTGCGTGAGAGTAACTGTTCACGCAGTGACGGTATCCAACCAGAAAGTCACGGCTAACTACGTGCCAGCAGCCGCGGTAATACGTAGGTGGCAAGCGTTATCCGGATTTATTGGGCGTGAAGCGAGCGCAGGCGGTTGCTTAGGTCTGATGTGAAAGCCTTCGGCTTAACCGAAGAAGTGCATCGGAAACCGGGCGAATTGAGTGCAGAAGAGGACAGTGGAACTCCATGTGTAGCGGTGGAATGCGTAGATATATGGAAGAACACCAGTGGCGAAGGCGGCTGTCTGGTCTGCAACTGACGC…	433	TAGGGAATCTTCCACAATGGGCGCAAGCCTGATGGAGCAACACCGCGTGAGTGAAGAAGGGTTTCGGCTCGTAAAGCTCTGTTGTTGGAGAAGAACGTGCGTGAGAGTAACTGTTCACGCAGTGACGGTATCCAACCAGAAAGTCACGGCTAACTACGTGCCAGCAGCCGCGGTAATACGTAGGTGGCAAGCGTTATCCGGATTTATTGGGCGTGAAGCGAGCGCAGGCGGTTGCTTAGGTCTGATGTGAAAGCCTTCGGCTTAACCGAAGAAGTGCATCGGAAACCGGGCGAATTGAGTGCAGAAGAGGACAGTGGAACTCCATGTGTAGCGGTGGAATGCGTAGATATATGGAAGAACACCAGTGGCGAAGGCGGCTGTCTGGTCTGCAACTGACGC…	0	1	0	6	0	0	87	0	0	0	0	1	0	1	106	0	0	0	340	704	3	1	0	1	16	0	0	1	15	23	1306
Otu31	Firmicutes	Negativicutes	Selenomonadales	Veillonellaceae	Dialister	287	GTGGGGAATCTTCCGCAATGGACGAAAGTCTGACGGAGCAACGCCGCGTGAACGAAGAAGGTCTTCGGATTGTAAAGTTCTGTGATTCGGGACGAAAGGGTAAATAGTGAATAACTATAGACATTGACGGTACCGAAAAAGCAAGCCACGGCTAACTACGTGCCTGCAGCCGCGGTAATACGTAGGTGGCAAGCGTTGTCCGGAATTATTGGGCGTAAAGCGCGCGCAGGCGGTTTCTTAAGTCCATCTTAAAAGCGTGGGGCTCAACCCCATGAGGGGATGGAAACTGGGAAGCTGGAGTATCGGAGAGGAAAGTGGAATTCCTAGTGTAGCGGTGAAATGCGTAGAGATTAGGAAGAGCACCGGTGGCGAAGGCGACTTTCTAGACGAAAACTGACG…	433	GTGGGGAATCTTCCGCAATGGACGAAAGTCTGACGGAGCAACGCCGCGTGAACGAAGAAGGTCTTCGGATTGTAAAGTTCTGTGATTCGGGACGAAAGGGTAAATAGTGAATAACTATAGACATTGACGGTACCGAAAAAGCAAGCCACGGCTAACTACGTGCCTGCAGCCGCGGTAATACGTAGGTGGCAAGCGTTGTCCGGAATTATTGGGCGTAAAGCGCGCGCAGGCGGTTTCTTAAGTCCATCTTAAAAGCGTGGGGCTCAACCCCATGAGGGGATGGAAACTGGGAAGCTGGAGTATCGGAGAGGAAAGTGGAATTCCTAGTGTAGCGGTGAAATGCGTAGAGATTAGGAAGAGCACCGGTGGCGAAGGCGACTTTCTAGACGAAAACTGACG…	0	0	0	0	0	0	0	0	0	0	0	0	0	0	0	0	0	0	0	0	2	0	0	0	373	0	0	0	0	0	375
Otu32	Proteobacteria	Gammaproteobacteria	Pseudomonadales	Moraxellaceae	Acinetobacter	107	TGGGGAATATTGGACAATGGGCGCAAGCCTGATCCAGCCATGCCGCGTGTGTGAAGAAGGCCTTTTGGTTGTAAAGCACTTTAAGCGAGGAGGAGGCTACTTGGATTAATACTCTAGGATAGTGGACGTTACTCGCAGAATAAGCACCGGCTAACTCTGTGCCAGCAGCCGCGGTAATACAGAGGGTGCGAGCGTTAATCGGATTTACTGGGCGTAAAGCGTGCGTAGGCGGCTTTTTAAGTCGGATGTGAAATCCCTGAGCTTAACTTAGGAATTGCATTCGATACTGGGAAGCTAGAGTATGGGAGAGGATGGTAGAATTCCAGGTGTAGCGGTGAAATGCGTAGAGATCTGGAGGAATACCGATGGCGAAGGCAGCCATCTGGCCTAATACTGACG…	433	TGGGGAATATTGGACAATGGGCGAAAGCCTGATCCAGCCATGCCGCGTGTGTGAAGAAGGCCTTTTGGTTGTAAAGCACTTTAAGCGAGGAGGAGGCTACTTGGATTAATACTCTAGGATAGTGGACGTTACTCGCAGAATGAGCACCGGCTAACTCTGTGCCAGCAGCCGCGGTAATACAGAGGGTGCGAGCGTTAATCGGATTCACTGGGCGTAAAGCGTGCGTAGGCGGCTTTTTAAGTCGGATGTGAAATCCCTGAGCTTAACTTAGGAATTGCATTCGATACTGGGGAGCTAGAGTATGGGAGAGGATGGTAGAGTTCTAGGTGTAGCGGTGAAATGCGTAGAGATCTGGAGGAATACCGATGGCGAAGGCAGCCATCTGGCCTAATACTGACG…	4	0	0	0	2	0	0	0	0	0	0	0	1	0	0	0	0	0	0	0	3	11	0	7	12	0	84	1	25	21	171
Otu33	Firmicutes	Bacilli	Lactobacillales	Leuconostocaceae	Leuconostoc	100	TAGGGAATCTTCCACAATGGGCGCAAGCCTGATGGAGCAACGCCGCGTGCGTGATGAAGGCTTTCGGGTCGTAAAGCACTGTTGTATGGGAAGAAATGCTAAAATAGGGAATGATTTTAGTTTGACGGTACCATACCAGAAAGGGACGGCCAAATACGTGCCAGCAGCCGCGGTAATACGTATGTCCCGAGCGTTATCCGGATTTATTGGGCGTAAAGCGAGCGCAGACGGTTGATTAAGTCTGATGTGAAAGCCCGGAGCTCAACTCCGGAATGGCATTGGAAACTGGTTAACTTGAGTGTTGTAGAGGTAAGTGGAACTCCATGTGTAGCGGTGGAATGCGTAGATATATGGAAGAACACCAGTGGCGAAGGCGGCTTACTGGACAACAACTGACGT…	433	TAGGGAATCTTCCACAATGGGCGCAAGCCTGATGGAGCAACGCCGCGTGCGTGATGAAGGCTTTCGGGTCGTAAAGCACTGTTGTATGGGAAGAAATGCTAAAATAGGGAATGATTTTAGTTTGACGGTACCATACCAGAAAGGGACGGCCAAATACGTGCCAGCAGCCGCGGTAATACGTATGTCCCGAGCGTTATCCGGATTTATTGGGCGTAAAGCGAGCGCAGACGGTTGATTAAGTCTGATGTGAAAGCCCGGAGCTCAACTCCGGAATGGCATTGGAAACTGGTTAACTTGAGTGTTGTAGAGGTAAGTGGAACTCCATGTGTAGCGGTGGAATGCGTAGATATATGGAAGAACACCAGTGGCGAAGGCGGCTTACTGGACAACAACTGACGT…	2	1	0	0	0	0	0	0	0	1	0	0	1	0	0	0	0	0	0	0	13	16	0	1	35	0	0	0	52	102	224
Otu34	Proteobacteria	Gammaproteobacteria	Pseudomonadales	Pseudomonadaceae	unclassified	36	TGGGGAATATTGGACAATGGGGGAAACCCTGATCCAGCCATGCCGCGTGTGTGAAGAAGGCCTTCGGGTTGTAAAGCACTTTAATTTGGGAGGAAGGGCTTACGGTTAATAACCGCTAAGTTTTGACGTCACCAAAAGAATAAGCACCGGCTAACTTCGTGCCAGCAGCCGCGGTAATACGAAGGGTGCGAGCGTTAATCGGAATTACTGGGCGTAAAGCGCGCGTAGGTGGTTCATTAAGTTAGGAGTGAAAGCCCCGGGCTCAACCTGGGAATTGCTTCTAAAACTGGTGGGCTAGAGTACGGTAGAGGGTGGTGGAATTTCCTGTGTAGCGGTGAAATGCGTAGATATAGGAAGGAACATCAGTGGCGAAGGCGACCACCTGGACTGATACTGACA…	433	TGGGGAATATTGGACAATGGGCGGAAGCCTGATCCAGCCATGCCGCGTGTGTGAAGAAGGCCTTCGGGTTGTAAAGCACTTTAATTTGGGAGGAAGGGCTTACGGTTAATACCCGCTAAGTTTTGACGTTACCAAAAGAATAAGCACCGGCTAACTTCGTGCCAGCAGCCGCGGTAATACGAAGGGTGCGAGCGTTAATCGGAATTACTGGGCGTAAAGCGCGCGTAGGTGGTTCGTTAAGTTAGGAGTGAAAGCCCCGGGCTCAACCTGGGAATTGCTTCTAAAACTGGCGAGCTAGAGTACGGTAGAGGGTGGTGGAATTTCCTGTGTAGCGGTGAAATGCGTAGATATAGGAAGGAACATCAGTGGCGAAGGCGACCACCTGGACTGGTACTGACA…	38	0	1	0	0	0	0	0	0	0	0	1	0	0	0	0	0	0	0	0	8	16	1	5	24	0	0	0	16	25	135
Otu35	Planctomycetes	Planctomycetia	Candidatus Brocadiales	Candidatus Brocadiaceae	Candidatus Scalindua	35	TCGAGAATCATTCGCAATGCCCGAAAGGGTGACGATGCGACGCCGCGTGAGCGAAGAAGGCCTTAGGGTTGTAAAGCTCTGTCGAGGGTTATGAAATATAGATGGGTTAATACCCCATTTATTTGACAAAAGCCCAAAAGGAAGCCACGGCTAACTCTGTGCCAGCAGCCGCGGTAATACAGAGGTGGCGAGCGTTGTTCGGTATTATTGGGCGTAAAGAGCACGTAGGTGGTTTTGTAAGTCAGGTGTGAAAGCCTTCTGTTCAAAGGAAGAACGGCATCTGAAACTGCAGATCTTGAGTGTAGGAGGGGAGAGTGGAACTTCTGGTGGAGCGGTGAAATGCGTAGATATCAGAAGGAACGTCGGCGGCGAAAGCGACTCTCTGGCCTATTACTGACA…	433	TCGAGAATCATTCGCAATGCCCGAAAGGGTGACGATGCGGCGCCGCGTGAGCGAAGAAGGCCTTAGGGTTGTAAAGCTCTGTCGAGGGTTATGAAATATAGATGGGTTAATACCCCATTTATTTGACAAAAGCCCAAAAGGAAGCCACGGCTAACTCTGTGCCAGCAGCCGCGGTAATACAGAGGTGGCGAGCGTTGTTCGGTATTATTGGGCGTAAAGAGCACGTAGGTGGTTTTGTAAGTCAGGTGTGAAAGCCTTCTGTTCAAAGGAAGAACGGCATCTGAAACTGCAGATCTTGAGTGTAGGAGGGGAGAGTGGAACTTCTGGTGGAGCGGTGAAATGCGTAGATATCAGAAGGAACGTCGGCGGCGAAAGCGACTCTCTGGCCTATTACTGACA…	0	0	0	0	0	0	0	0	0	0	0	0	0	0	0	1	0	0	0	0	0	3	0	2	10	0	0	0	9	35	60
Otu36	Proteobacteria	Gammaproteobacteria	Pseudomonadales	Moraxellaceae	Acinetobacter	29	TGGGGAATATTGGACAATGGGCGCAAGCCTGATCCAGCCATGCCGCGTGTGTGAAGAAGGCCTTATGGTTGTAAAGCACTTTAAGCGAGGAGGAGGCTACTTTAGTTAATACCTAGAGATAGTGGACGTTACTCGCAGAATAAGCACCGGCTAACTCTGTGCCAGCAGCCGCGGTAATACAGAGGGTGCAAGCGTTAATCGGATTTACTGGGCGTAAAGCGCGCGTAGGCGGCTAATTAAGTCAAATGTGAAATCCCCGAGCTTAACTTGGGAATTGCATTCGATACTGGTTAGCTAGAGTGTGGGAGAGGATGGTAGAATTCCAGGTGTAGCGGTGAAATGCGTAGAGATCTGGAGGAATACCGATGGCGAAGGCAGCCATCTGGCCTAACACTGACG…	433	TGGGGAATATTGGACAATGGGCGCAAGCCTGATCCAGCCATGCCGCGTGTGTGAAGAAGGCCTTATGGTTGTAAAGCACTTTAAGCGAGGAGGAGGCTACTTTAGTTAATACCTAGAGATAGTGGACGTTACTCGCAGAATAAGCACCGGCTAACTCTGTGCCAGCAGCCGCGGTAATACAGAGGGTGCAAGCGTTAATCGGATTTACTGGGCGTAAAGCGCGCGTAGGCGGCTAATTAAGTCAAATGTGAAATCCCCGAGCTTAACTTGGGAATTGCATTCGATACTGGTTAGCTAGAGTGTGGGAGAGGATGGTAGAATTCCAGGTGTAGCGGTGAAATGCGTAGAGATCTGGAGGAATACCGATGGCGAAGGCAGCCATCTGGCCTAACACTGACG…	0	0	0	0	0	0	0	0	0	0	0	0	0	0	0	0	0	0	0	0	0	0	0	0	0	0	0	0	0	30	30
Otu37	Firmicutes	Bacilli	Bacillales	Bacillaceae 1	Bacillus	27	TAGGGAATCTTCCGCAATGGACGAAAGTCTGACGGAGCAACGCCGCGTGAGTGATGAAGGTTTTCGGATCGTAAAGCTCTGTTGTTAGGGAAGAACAAGTACCGTTCGAATAGGGCGGTACCTTGACGGTACCTAACCAGAAAGCCACGGCTAACTACGTGCCAGCAGCCGCGGTAATACGTAGGTGGCAAGCGTTGTCCGGAATTATTGGGCGTAAAGGGCTCGCAGGCGGTTTCTTAAGTCTGATGTGAAAGCCCCCGGCTCAACCGGGGAGGGTCATTGGAAACTGGGGAACTTGAGTGCAGAAGAGGAGAGTGGAATTCCACGTGTAGCGGTGAAATGCGTAGAGATGTGGAGGAACACCAGTGGCGAAGGCGACTCTCTGGTCTGTAACTGACG…	433	TAGGGAATCTTCCGCAATGGACGAAAGTCTGACGGAGCAACGCCGCGTGAGTGATGAAGGCTTTCGGATCGTAAAGCTCTGTTGTTAGGGAAGAACAAGTGCCGTTCAAATAGGGCGGCACCTTGACGGTACCTAACCAGAAAGCCACGGCTAACTACGTGCCAGCAGCCGCGGTAATACGTAGGTGGCAAGCGTTGTCCGGAATTATTGGGCGTAAAGGGCTCGCAGGCGGTTTCTTAAGTCTGATGTGAAAGCCCCCGGCTCAACCGGGGAGGGTCATTGGAAACTGGGGAACTTGAGTGCAGAAGAGGAGAGTGGAATTCCACGTGTAGCGGTGAAATGCGTAGAGATGTGGAGGAACACCAGTGGCGAAGGCGACTCTCTGGTCTGTAACTGACG…	1	0	0	0	0	0	0	0	0	0	0	0	0	0	0	0	0	0	0	0	0	4	1	0	4	0	0	0	17	28	55
Otu38	Proteobacteria	Gammaproteobacteria	Enterobacteriales	Enterobacteriaceae	unclassified	34	TGGGGGATATTGCACAATGGGCGCAAGCCTGATGCAGCCATGCCGCGTGTATGAAGAAGGCCTTCGGGTTGTAAAGTACTTTCAGCGGGGAGGAAGGCGATAAGGTTAATAACCTTGTCGATTGACGTTACCCGCAGAAGAAGCACCGGCTAACTCCGTGCCAGCAGCCGCGGTAATACGGAGGGTGCAAGCGTTAATCGGAATTACTGGGCGTAAAGCGCACGCAGGCGGTCTGTCAAGTCGGATGTGAAATCCCCGGGCTCAACCTGGGAACTGCATTCGAAACTGGCAGGCTAGAGTCTTGTAGAGGGGGGTAGAATTCCAGGTGTAGCGGTGAAATGCGTAGAGATCTGGAGGAATACCGGTGGCGGAGGCGGCCCCCTGGACAAAGACTGACGG…	433	CGGGGAATATTGCACAATGGGCGCAAGCCTGATGCAGCCATGCCGCGTGTATGAAGAAGGCCTTCGGGTTGTAAAGTACTTTCAGCGAGGAGGAAGGCATTAAGGTTAATAACCTTGGTGATTGACGTTACTCGCAGAAGAAGCACCGGCTAACTCCGTGCCAGCAGCCGCGGTAATACGGAGGGTGCAAGCGTTAATCGGAATTACTGGGCGTAAAGCGCACGCAGGCGGTCTGTCAAGTCGGATGTGAAATCCCCGGGCTCAACCTGGGAACTGCATTCGAAACTGGCAGGCTAGAGTCTTGTAGAGGGGGGTAGAATTCCAGGTGTAGCGGTGAAATGCGTAGAGATCTGGAGGAATACCGGTGGCGAAGGCGGCCCCCCTGGACAAAGACTGACG…	1	1	0	0	0	1	1	1	0	8	0	0	0	1	0	0	0	0	0	0	2	10	0	0	7	0	2	1	67	57	160
Otu39	unclassified	unclassified	unclassified	unclassified	unclassified	13	TGGGGAATCTTGGGCAATGGGCGAAAGCCTGACCCAGCAATACCGCGTGAGGGATGAAGGCCTTCGGGTCGTAAACCTCTGTCAGCAGGAACGATGGGTCTCCGTGCCAATACCACGGAGACTTGACGGTACCTGCAATGGAAGCCCCGGCTAACTCCGTGCCAGCAGCCGCGGTAATACGGAGGGGGCAAGCGTTGCTCGGAATTACTGGGCGTAAAGGGTCCGCAGGTGGCCTCGTAAGTTGAATGTGAAATCTCAGGGCTTAACCCTGAAACTGCATCCAATACTGCGAGGCTTGAGTCCAAGAGAGGTTGGCGGAATTCCCGGTGTAGCGGTGAAATGCGTAGATATCGGGAGGAACACCAGTGGCGAAGGCGGCCAACTGGCTTGGAACTGACA…	433	TGGGGAATCTTGGGCAATGGGCGAAAGCCTGACCCAGCAATACCGCGTGAGGGATGAAGGCCTTCGGGTCGTAAACCTCTGTCAGCAGGAACGATGGGTCTCCGTGCCAATACCACGGAGACTTGACGGTACCTGCAAAGGAAGCCCCGGCTAACTCCGTGCCAGCAGCCGCGGTAATACGGAGGGGGCAAGCGTTGCTCGGAATTACTGGGCGTAAAGGGTCCGCAGGTGGCCTCGTAAGTTGAATGTGAAATCTCAGGGCTTAACCCTGAAACGGCATCCAATACTGCGAGGCTTGAGTCCAAGAGAGGTTGGCGGAATTCCCGGTGTAGCGGTGAAATGCGTAGATATCGGGAGGAACACCAGTGGCGAAGGCGGCCAACTGGCTTGGAACTGACA…	0	0	0	0	0	0	0	0	0	1	0	0	0	0	0	0	0	0	0	0	0	1	0	0	7	0	0	0	1	13	23
Otu40	Firmicutes	Clostridia	Clostridiales	Syntrophomonadaceae	unclassified	13	TGGGGAATATTGTGCAATGGGGGCAACCCTGACACAGCGACGCCGCGTGAGCGAAGAAGGCCTTAGGGTCGTAAAGCTCTGTTATACGGGACGAATACTATATATGTGAACAATATATATAGCTGACGGTATCGTACGAGCAAGCCCCGGCTAACTATGTGCCAGCAGCCGAGGTAAGACATAGGGGGCTAGCGTTGTCCGGAATTACTGGGCGTAAAGGGCACGTAGGCGGAAACTTAAGTCAGGTGTGAAAGACCGCAGCTTAACTGCGGTATTGCATTTGAAACTAGGTTTCTTGAGGGCAGGAGAGGAAAGCAGAATTCCTGGTGTAGCGGTGAAATGCGTAGAAATCAGGAGGAATACCGGTGGCGAAGGCGGCTTTCTGGACTGACCCTGACG…	433	TGGGGAATATTGTGCAATGGGGGCAACCCTGACACAGCGACGCCGCGTGAGCGAAGAAGGCCTTAGGGTCGTAAAGCTCTGTTATACGGGACGAATACTATATATGTGAACAATATATATAGCTGACGGTATCGTACGAGCAAGCCCCGGCTAACTATGTGCCAGCAGCCGAGGTAAGACATAGGGGGCTAGCGTTGTCCGGAATTACTGGGCGTAAAGGGCACGTAGGCGGAAACTTAAGTCAGGTGTGAAAGACCGCAGCTTAACTGCGGTATTGCATTTGAAACTAGGTTTCTTGAGGGCAGGAGAGGAAAGCAGAATTCCTGGTGTAGCGGTGAAATGCGTAGAAATCAGGAGGAATACCGGTGGCGAAGGCGGCTTTCTGGACTGACCCTGACG…	13	0	0	0	0	0	0	0	0	0	0	0	0	0	0	0	0	0	0	0	0	0	0	0	0	0	0	0	0	0	13
Otu41	Proteobacteria	Gammaproteobacteria	Pseudomonadales	Moraxellaceae	Acinetobacter	12	TGGGGAATATTGGACAATGGGGGGAACCCTGATCCAGCCATGCCGCGTGTGTGAAGAAGGCCTTATGGTTGTAAAGCACTTTAAGCGAGGAGGAGGCTCCTGTAGTTAATACCTACAGAGAGTGGACGTTACTCGCAGAATAAGCACCGGCTAACTCTGTGCCAGCAGCCGCGGTAATACAGAGGGTGCGAGCGTTAATCGGATTTACTGGGCGTAAAGCGTGCGTAGGCGGCTTTTTAAGTCGGATGTGAAATCCCCGAGCTTAACTTGGGAATTGCATTCGATACTGGGAAGCTAGAGTATGGGAGAGGATGGTAGAATTCCAGGTGTAGCGGTGAAATGCGTAGAGATCTGGAGGAATACCGATGGCGAAGGCAGCCATCTGGCCTAATACTGACG…	433	TGGGGAATATTGGACAATGGGGGGAACCCTGATCCAGCCATGCCGCGTGTGTGAAGAAGGCCTTATGGTTGTAAAGCACTTTAAGCGAGGAGGAGGCTCCTGTAGTTAATACCTACAGAGAGTGGACGTTACTCGCAGAATAAGCACCGGCTAACTCTGTGCCAGCAGCCGCGGTAATACAGAGGGTGCGAGCGTTAATCGGATTTACTGGGCGTAAAGCGTGCGTAGGCGGCTTTTTAAGTCGGATGTGAAATCCCCGAGCTTAACTTGGGAATTGCATTCGATACTGGGAAGCTAGAGTATGGGAGAGGATGGTAGAATTCCAGGTGTAGCGGTGAAATGCGTAGAGATCTGGAGGAATACCGATGGCGAAGGCAGCCATCTGGCCTAATACTGACG…	0	0	0	0	0	0	0	0	0	0	0	0	0	0	0	0	0	0	0	0	2	2	0	1	0	0	0	0	1	12	18
Otu42	Proteobacteria	Gammaproteobacteria	Pseudomonadales	Pseudomonadaceae	Thiopseudomonas	46	TGGGGAATATTGGACAATGGGGGCAACCCTGATCCAGCCATGCCGCGTGTGTGAAGAAGGTCTTCGGATTGTAAAGCACTTTAATTTGGGAGGAAGGGCTTGCACCTAATACGTGTAAGTTTTGACGTTACCAAAAGAATAAGCACCGGCTAACTTCGTGCCAGCAGCCGCGGTAATACGAAGGGTGCGAGCGTTAATCGGAATTACTGGGCGTAAAGCGCGCGTAGGTGGTTCGTCAAGTTGGAAGTGAAAGCCCTGGGCTCAACCTAGGAATTGCTTTCAAAACTGGCGGGCTAGAGTACAGTAGAGGGTGGTGGAATTTCCTGTGTAGCGGTGAAATGCGTAGATATAGGAAGGAACATCAGTGGCGAAGGCGACCACCTGGACTGATACTGACAC…	433	TGGGGAATATTGGACAATGGGGGCAACCCTGATCTAGCCATGCCGCGTGTGTGAAGAAGGTCTTCGGATTGTAAAGCACTTTAATTTGGGAGGAAGGGCTTACGGCTAATACCCGCTAAGCTTTGACGTTACCAAAAGAATAAGCATCGGCTAACTTCGTGCCAGCAGCCGCGGTAATACGAAGGGTGCGAGCGTTAATCGGAATTACTGGGCGTAAGGCGCGCGTAGGTGGTTCGTCAAGTTGGAAGTGAAAGCCCTGGGCTCAACCTAGGAATTGCTTTCAAAACTGGCGGGCTAGAGTACAGTAGAGGGTGGTGGAATTTCCTGTGTAGCGGTGAAATGCGTAGATATAGGAAGGAACATCAGTGGCGAAGGCGACCACCTGGACTGATACTGACA…	57	0	0	0	0	0	0	0	0	0	0	0	0	0	0	0	0	0	1	0	2	0	1	0	23	0	0	0	3	0	87
Otu43	unclassified	unclassified	unclassified	unclassified	unclassified	10	TGGGGAATTCTCCGCAATGGGCGAAAGCCTGACGGAGTGACGCCACGTGGGGGATGAAGGCCTTCGGGTTGTAAACCCCTGTCAGAGGGAACGAGGGGAGCTGGCGTGAACAGCGCCGGCTCTTGACGGTACCTTCAGAGGAAGCCCCGGCCAACTCTGTGCCAGCAGCCGCGGTAAGACAGAGGGGGCAAGCGTTGCTCGGAATCACTGGGCGTAAAGGGCGTGTAGGCGGGAGCGTGAGTCGGTAGTGAAAGCCTTCGGCTCAACCGAAGAAGGGCGGCCGATACTGCGTTCCTTGAGGGGTGGAGAGGAGACTGGAATTCCCGGTGTAGCGGTGAAATGTGTAGATATAGGGAGGAACACCGGTGGCGAAGGCGGGTCTCTGGCCACACCCTGACG…	433	TGGGGAATTCTCCGCAATGGGCGAAAGCCTGACGGAGTGACGCCACGTGGGGGATGAAGGCCTTCGGGTTGTAAACCCCTGTCAGAGGGAACGAGGGGAGCTGGCGTGAACAGCGCCGGCTCTTGACGGTACCTTCAGAGGAAGCCCCGGCCAACTCTGTGCCAGCAGCCGCGGTAAGACAGAGGGGGCAAGCGTTGCTCGGAATCACTGGGCGTAAAGGGCGTGTAGGCGGGAGCGTGAGTCGGTAGTGAAAGCCTTCGGCTCAACCGAAGAAGGGCGGCCGATACTGCGTTCCTTGAGGGGTGGAGAGGAGACTGGAATTCCCGGTGTAGCGGTGAAATGTGTAGATATAGGGAGGAACACCGGTGGCGAAGGCGGGTCTCTGGCCACACCCTGACG…	0	0	0	0	0	0	0	0	0	0	0	0	0	0	0	0	0	0	0	0	0	0	0	0	10	0	0	0	0	0	10
Otu44	Proteobacteria	Betaproteobacteria	Nitrosomonadales	Nitrosomonadaceae	Nitrosomonas	68	TGGGGAATTTTGGACAATGGGCGAAAGCCTGATCCAGCCATGCCGCGTGAGTGAAGAAGGCCTTCGGGTTGTAAAGCTCTTTCAGTCGGAAAGAAAGGGTCGTGACTAATAATCACGATTGATGACGGTACCGACAGAAGAAGCACCGGCTAACTACGTGCCAGCAGCCGCGGTAATACGTAGGGTGCGAGCGTTAATCGGAATTACTGGGCGTAAAGGGTGCGCAGGCGGTTTTGTAAGTCAGATGTGAAATCCCCGGGCTTAACCTGGGAATTGCGTTTGAAACTGCAAGACTAGAGTGCAGCAGAGGGGAGTGGAATTCCACGTGTAGCAGTGAAATGCGTAGAGATGTGGAAGAACACCGATGGCGAAGGCAGCTCCCTGGGTTGACACTGACGC…	433	TGGGGAATTTTGGACAATGGGCGAAAGCCTGATCCAGCCATGCCGCGTGAGTGAAGAAGGCCTTCGGGTTGTAAAGCTCTTTCAGTCGGAAAGAAAGGGTCGTTACTAATAATCACGATTGATGACGGTACCGACAGAAGAAGCACCGGCTAACTACGTGCCAGCAGCCGCGGTAATACGTAGGGTGCGAGCGTTAATCGGAATTACTGGGCGTAAAGGGTGCGCAGGCGGTTTTGTAAGTCAGATGTGAAATCCCCGGGCTTAACCGTGGAATTGCGTATGAAACTGCAAGACTAGAGTGCAGCAGAGGGGAGTGGAATTCCACGTGTAGCAGTGAAATGCGTAGAGATGTGGAAGAACACCGATGGCGAAGGCAGCTCCCTGGGTTGACACTGACGC…	0	1	0	0	0	0	0	0	0	0	0	0	0	1	0	0	0	0	0	0	2	6	0	7	30	2	0	1	12	37	99
Otu45	Proteobacteria	Deltaproteobacteria	Desulfovibrionales	Desulfovibrionaceae	Desulfovibrio	10	TGGGGAATATTGCGCAATGGGGGAAACCCTGACGCAGCGACGCCGTGTGAGGGAAGAAGGCTTTCGGGTCGTAAACCTCTGTCAGAAAGGAAGAACCTTCCATATCCGAATAGGGTATGGGACTGACGGTACTTTCAAAGGAAGCGCCGGCTAACTCCGTGCCAGCAGCCGCGGTAATACGGAGGGCGCAAGCGTTAATCGGAATCACTGGGCGTAAAGCGCGCGTAGGCCGCTTTGTAAGTCGGGCGTGAAAGCCCTCGGCTCAACCGGGGAACTGCGTTCGATACTGCGAGGATTGAGTCCTGGAGAGGGTGGCGGAATTCCGGGTGTAGGAGTGAAATCCGTAGATATCCGGAGGAACACCGGTGGCGAAGGCGGCCACCTGGACAGGTACTGGCG…	433	TGGGGAATATTGCGCAATGGGGGAAACCCTGACGCAGCGACGCCGTGTGAGGGAAGAAGGCTTTCGGGTCGTAAACCTCTGTCAGAAAGGAAGAACCTTCCATATCCGAATAGGGTATGGGACTGACGGTACTTTCAAAGGAAGCGCCGGCTAACTCCGTGCCAGCAGCCGCGGTAATACGGAGGGCGCAAGCGTTAATCGGAATCACTGGGCGTAAAGCGCGCGTAGGCCGCTTTGTAAGTCGGGCGTGAAAGCCCTCGGCTCAACCGGGGAACTGCGTTCGATACTGCGAGGATTGAGTCCTGGAGAGGGTGGCGGAATTCCGGGTGTAGGAGTGAAATCCGTAGATATCCGGAGGAACACCGGTGGCGAAGGCGGCCACCTGGACAGGTACTGGCG…	0	0	0	0	0	0	0	0	0	0	0	0	0	0	0	0	0	0	0	0	0	0	0	1	0	0	0	0	5	10	16
Otu46	Proteobacteria	Deltaproteobacteria	Desulfovibrionales	Desulfohalobiaceae	unclassified	10	TCGGGAATCTTGGGCAATGGGCGCAAGCCTGACCCAGCGACGCCGCGTGAGGGATGAAGGCCTTCGGGTCGTAAACCTCTGTCAGGAGGGAAGAACGGCGGCGAGGTGAATAATCTCGCTGTCTGACGGTACCTCCGAAGGAAGCGCCGGCTAACTCCGTGCCAGCAGCCGCGGTAATACGGAGGGCGCAAGCGTTGTTCGGAATCACTGGGCGTAAAGCGCGTGTAGGCGGCTTGGCAAGTCGGGTGTGAAATCCCGAGGCTCAACCTCGGAACTGCACTCGAAACTGCTTGGCTCGAGTCCCGGAGAGGGTGGCGGAATTCCCGGTGTAGGGGTGAAATCCGTAGATATCGGGAGGAACACCAGTGGCGAAGGCGGCCACCTGGACGGTGACTGACG…	433	TCGGGAATCTTGGGCAATGGGCGCAAGCCTGACCCAGCGACGCCGCGTGAGGGATGAAGGCCTTCGGGTCGTAAACCTCTGTCAGGAGGGAAGAACGGCGGCGAGGTGAATAATCTCGCTGTCTGACGGTACCTCCGAAGGAAGCGCCGGCTAACTCCGTGCCAGCAGCCGCGGTAATACGGAGGGCGCAAGCGTTGTTCGGAATCACTGGGCGTAAAGCGCGTGTAGGCGGCTTGGCAAGTCGGGTGTGAAATCCCGAGGCTCAACCTCGGAACTGCACTCGAAACTGCTTGGCTCGAGTCCCGGAGAGGGTGGCGGAATTCCCGGTGTAGGGGTGAAATCCGTAGATATCGGGAGGAACACCAGTGGCGAAGGCGGCCACCTGGACGGTGACTGACG…	0	0	0	0	0	0	0	0	0	0	0	0	0	0	0	0	0	0	0	0	0	0	0	0	0	0	0	0	0	10	10
Otu47	Proteobacteria	Deltaproteobacteria	Desulfuromonadales	Desulfuromonadaceae	Desulfuromonas	17	CGGGGAATATTGCGCAATGGGGGGAACCCTGACGCAGCAACGCCGCGTGAGTGATGAAGGTTTTCGGATCGTAAAGCTCTGTCAAGAGGGAAGAAACCCCGGTAGGTTAATACCCTGTCGGATTGACGGTACCTCTAAAGGAAGCACCGGCTAACTCCGTGCCAGCAGCCGCGGTAATACGGAGGGTGCGAGCGTTGTTCGGAATTATTGGGCGTAAAGCGCGTGCAGGCGGTTGTTTAAGTCTGATGTGAAAGCCCCGGGCTCAACCTGGGAAGTGCATTGGAAACTGGGCAACTTGAGTACGGGAGAGGGAAGTGGAATTTCGAGTGTAGGGGTGAAATCCGTAGATATTCGAAGGAACACCAGTGGCGAAGGCGGCTTCCTGGACCGATACTGACG…	433	TGGGGAATATTGCGCAATGGGGGGAACCCTGACGCAGCAACGCCGCGTGAGTGATGAAGGTTTTCGGATCGTAAAGCTCTGTCAAGAGGGAAGAAACCCCGGTAGGTTAATACCCTGTCGGATTGACGGTACCTCTAAAGGAAGCACCGGCTAACTCCGTGCCAGCAGCCGCGGTAATACGGAGGGTGCGAGCGTTGTTCGGAATTATTGGGCGTAAAGCGCGTGCAGGCGGTTGTTTAAGTCTGATGTGAAAGCCCCGGGCTCAACCTGGGAAGTGCATTGGAAACTGGGCAACTTGAGTACGGGAGAGGGAAGTGGAATTTCGAGTGTAGGGGTGAAATCCGTAGATATTCGAAGGAACACCAGTGGCGAAGGCGGCTTCCTGGACCGATACTGACG…	0	0	0	0	0	0	0	0	0	0	0	0	0	0	0	0	0	0	0	0	0	0	0	0	0	0	0	0	10	18	28
Otu48	Firmicutes	unclassified	unclassified	unclassified	unclassified	9	TGGGGAATCTTCCGCAATGGGCGCAAGCCTGACGGAGCAACGCCGCGTGAGTGAAGAAGGCCTTCGGGTCGTAAAGCTCTGTCTTTAGGGAAGAAAAGCGATTATGTAAATAATGTAGTCGTGTGACGGTACCTAAGGAGGAAGCTCCGGCTAACTACGTGCCAGCAGCCGCGGTAATACGTAGGGAGCAAGCGTTGTCCGGAATTACTGGGCGTAAAGGGCGCGTAGGCGGGTATTTAAGTCAGGTGTGAAAACTCCGAGCTCAACTTGGAGATTGCACTTGAAACTGGGCATCTCGAGGGCAGGAGAGGAAAGTGGAATTCCTAGTGTAGCGGTGAAATGCGTAGATATTAGGAGGAACACCAGTGGCGAAGGCGACTTTCTGGACTGTACCTGACG…	433	TGGGGAATCTTCCGCAATGGGCGCAAGCCTGACGGAGCAACGCCGCGTGAGTGAAGAAGGCCTTCGGGTCGTAAAGCTCTGTCTTTAGGGAAGAAAAGCGATTATGTAAATAATGTAGTCGTGTGACGGTACCTAAGGAGGAAGCTCCGGCTAACTACGTGCCAGCAGCCGCGGTAATACGTAGGGAGCAAGCGTTGTCCGGAATTACTGGGCGTAAAGGGCGCGTAGGCGGGTATTTAAGTCAGGTGTGAAAACTCCGAGCTCAACTTGGAGATTGCACTTGAAACTGGGCATCTCGAGGGCAGGAGAGGAAAGTGGAATTCCTAGTGTAGCGGTGAAATGCGTAGATATTAGGAGGAACACCAGTGGCGAAGGCGACTTTCTGGACTGTACCTGACG…	0	0	0	0	0	0	0	0	0	0	0	0	0	0	0	0	0	0	0	0	0	0	0	0	11	0	0	0	0	0	11
Otu49	Proteobacteria	Deltaproteobacteria	Desulfovibrionales	Desulfovibrionaceae	Desulfovibrio	9	TGGGGAATATTGCGCAATGGGCGAAAGCCTGACGCAGCGACGCCGCGTGAGGGAAGAAGGCTCTCGGGTCGTAAACCTCTGTCAGAAGGGAAGAAACCCTTGAGGTCGAATAGGCTTCTTGGCTGACGGTACCTTCAGAGGAAGCACCGGCTAATTCCGTGCCAGCAGCCGCGGTAATACGGAAGGTGCAAGCGTTAATCGGAATCACTGGGCGTAAAGCGCGCGTAGGCGGCGCGGTCAGTCAGATGTGAAAGCCCTCGGCTCAACCGGGGAATTGCATTTGAAACTGCCGTGCTTGAGTACTGGAGAGGCAGGCGGAATTCCAGGTGTAGGAGTGAAATCCGTAGATATCTGGAGGAACACCAGTGGCGAAGGCGGCCTGCTGGACAGATACTGACG…	433	TGGGGAATATTGCGCAATGGGCGAAAGCCTGACGCAGCGACGCCGCGTGAGGGAAGAAGGCTCTCGGGTCGTAAACCTCTGTCAGAAGGGAAGAAACCCTTGAGGTCGAATAGGCTTCTTGGCTGACGGTACCTTCAGAGGAAGCACCGGCTAATTCCGTGCCAGCAGCCGCGGTAATACGGAAGGTGCAAGCGTTAATCGGAATCACTGGGCGTAAAGCGCGCGTAGGCGGCGCGGTCAGTCAGATGTGAAAGCCCTCGGCTCAACCGGGGAATTGCATTTGAAACTGCCGTGCTTGAGTACTGGAGAGGCAGGCGGAATTCCAGGTGTAGGAGTGAAATCCGTAGATATCTGGAGGAACACCAGTGGCGAAGGCGGCCTGCTGGACAGATACTGACG…	0	0	0	0	0	0	0	0	0	0	0	0	0	0	0	0	0	0	0	0	0	0	0	0	0	0	0	0	0	9	9
Otu50	Proteobacteria	Betaproteobacteria	Burkholderiales	Alcaligenaceae	Paenalcaligenes	9	TGGGGAATTTTGGACAATGGGGGGAACCCTGATCCAACCATCCCGCGTGTATGATGAAGGCCTTCGGGTTGTAAAGTACTTTTGACAGGGAAGAAACGACACCACCTAATACGTGATGTTAATGACGGTACCTGTAGAATAAGCACCGGCTAACTACGTGCCAGCAGCCGCGGTAATACGTAGGGTGCAAGCGTTAATCGGAATTACTGGGCGTAAAGGGTACGCAGGCGGCTAGGAAAGAAGGATGTGAGATCCCAGGGCTCAACCTTGGAACTGCATTCTTAACTGCCTAGCTAGAGTATGTCAGAGGGGGGTAGAATTCCACGTGTAGCAGTGAAATGCGTAGATATGTGGAGGAATACCGATGGCGAAGGCAGCCCCCTGGGATAATACTGACGC…	433	GTGGGGAATTTTGGACAATGGGGGGAACCCTGATCCAGCCATCCCGCGTGTATGATGAAGGCCTTCGGGTTGTAAAGTACTTTTGACAGGGAAGAAACAACTCCGGCTAATACCTGGAGCCAATGACGGTACCTGTAGAATAAGCACCGGCTAACTACGTGCCAGCAGCCGCGGTAATACGTAGGGTGCAAGCGTTAATCGGAATTACTGGGCGTAAAGGGTACGCAGGCGGCTAGGAAAGAAGGATGTGAAATCCCAGGGCTCAACCTTGGAACTGCATTCTTAACTGCCTAGCTAGAGTATGTCAGAGGGGGGTAGAATTCCACGTGTAGCAGTGAAATGCGTAGATATGTGGAGGAATACCGATGGCGAAGGCAGCCCCCTGGGATAATACTGACG…	23	0	0	0	0	0	0	0	0	0	0	0	0	0	0	0	0	0	0	0	1	0	0	0	0	0	0	0	3	0	27
Otu51	Proteobacteria	Gammaproteobacteria	Pseudomonadales	Moraxellaceae	Acinetobacter	8	TGGGGAATATTGGACAATGGGGGGAACCCTGATCCAGCCATGCCGCGTGTGTGAAGAAGGCCTTTTGGTTGTAAAGCACTTTAAGCGAGGAGGAGGCTACTCTAGTTAATACCTAGAGATAGTGGACGTTACTCGCAGAATAAGCACCGGCTAACTCTGTGCCAGCAGCCGCGGTAATACAGAGGGTGCGAGCGTTAATCGGATTTACTGGGCGTAAAGCGTGCGTAGGTGGCCAATTAAGTCAAATGTGAAATCCCCGAGCTTAACTTGGGAATTGCATTCGATACTGGTTGGCTAGAGTATGGGAGAGGATGGTAGAATTCCAGGTGTAGCGGTGAAATGCGTAGAGATCTGGAGGAATACCGATGGCGAAGGCAGCCATCTGGCCTAATACTGACA…	433	TGGGGAATATTGGACAATGGGGGGAACCCTGATCCAGCCATGCCGCGTGTGTGAAGAAGGCCTTTTGGTTGTAAAGCACTTTAAGCGAGGAGGAGGCTACTCTAGTTAATACCTAGAGATAGTGGACGTTACTCGCAGAATAAGCACCGGCTAACTCTGTGCCAGCAGCCGCGGTAATACAGAGGGTGCGAGCGTTAATCGGATTTACTGGGCGTAAAGCGTGCGTAGGTGGCCAATTAAGTCAAATGTGAAATCCCCGAGCTTAACTTGGGAATTGCATTCGATACTGGTTGGCTAGAGTATGGGAGAGGATGGTAGAATTCCAGGTGTAGCGGTGAAATGCGTAGAGATCTGGAGGAATACCGATGGCGAAGGCAGCCATCTGGCCTAATACTGACA…	0	0	0	0	0	0	0	1	0	0	0	0	0	0	0	0	0	0	0	0	0	0	0	0	8	0	5	0	0	0	14
Otu52	Proteobacteria	Gammaproteobacteria	Pseudomonadales	Moraxellaceae	Acinetobacter	8	TGGGGAGTATTGGACAATGGGCGGAAGCCTGATCCAGCCATGCCGCGTGTGTGAAGAAGGCCTTTTGGTTGTAAAGCACTTTAAGCGAGGAGGAGGCTCTCTTAGTTAATACCTAAGATGAGTGGACGTTACTCGCAGAATAAGCACCGGCTAACTCTGTGCCAGCAGCCGCGGTAATACAGAGGGTGCGAGCGTTAATCGGATTTACTGGGCGTAAAGCGTGCGTAGGCGGCTGATTAAGTCGGATGTGAAATCCCTGAGCTTAACTTAGGAATTGCATTCGATACTGGTCAGCTAGAGTATGGGAGAGGATGGTAGAATTCCAGGTGTAGCGGTGAAATGCGTAGAGATCTGGAGGAATACCGATGGCGAAGGCAGCCATCTGGCCTAATACTGACG…	433	TGGGGAATATTGGACAATGGGCGGAAGCCTGATCCAGCCATGCCGCGTGTGTGAAGAAGGCCTTTTGGTTGTAAAGCACTTTAAGCGAGGAGGAGGCTCTCTTAGTTAATACCTAAGATGAGTGGACGTTACTCGCAGAATAAGCACCGGCTAACTCTGTGCCAGCAGCCGCGGTAATACAGAGGGTGCGAGCGTTAATCGGATTTACTGGGCGTAAAGCGTGCGTAGGCGGTTGATTAAGTCGGATGTGAAATCCCTGAGCTTAACTTAGGAATTGCATTCGATACTGGTCAGCTAGAGTATGGGAGAGGATGGTAGAATTCCAGGTGTAGCGGTGAAATGCGTAGAGATCTGGAGGAATACCGATGGCGAAGGCAGCCATCTGGCCTAATACTGACG…	0	0	0	0	0	0	0	0	0	0	0	0	0	0	0	0	0	0	0	0	0	3	0	0	9	0	0	0	4	5	21
Otu53	Proteobacteria	Betaproteobacteria	Burkholderiales	Comamonadaceae	Comamonas	8	TGGGGAATTTTGGACAATGGGCGCAAGCCTGATCCAGCCATGCCGCGTGCAGGATGAAGGCCTTCGGGTTGTGAACTGCTTTTGTACGGAACGAAAAGCCTCCTTCTAATAAAGGGGGGGTGATGACGGTACCGTAAGAATAAGCACCGGCTAACTACGTGCCAGCAGCCGCGGTAATACGTAGGGTGCAAGCGTTAATCGGAATTACTGGGCGTAAAGCGTGCGCAGGCGGTTTTGCAAGACAGTGGTGAAATCCCCGGGCTCAACCTGGGAACTGCCATTGTGACTGCAAGGCTAGAGTGCGGCAGAGGGGGATGGAATTCCGCGTGTAGCAGTGAAATGCGTAGATATGCGGAGGAACACCGATGGCGAAGGCAATCCCCTGGGCCTGCACTGACG…	433	TGGGGAATTTTGGACAATGGGCGCAAGCCTGATCCAGCCATGCCGCGTGCAGGATGAAGGCCTTCGGGTTGTGAACTGCTTTTGTACGGAACGAAAAGCCTCCTTCTAATAAAGGGGGGGTGATGACGGTACCGTAAGAATAAGCACCGGCTAACTACGTGCCAGCAGCCGCGGTAATACGTAGGGTGCAAGCGTTAATCGGAATTACTGGGCGTAAAGCGTGCGCAGGCGGTTTTGCAAGACAGTGGTGAAATCCCCGGGCTCAACCTGGGAACTGCCATTGTGACTGCAAGGCTAGAGTGCGGCAGAGGGGGATGGAATTCCGCGTGTAGCAGTGAAATGCGTAGATATGCGGAGGAACACCGATGGCGAAGGCAATCCCCTGGGCCTGCACTGACG…	0	0	0	0	0	0	0	0	0	0	0	0	0	0	0	0	0	0	0	0	0	0	0	0	0	0	0	0	0	8	8
Otu54	Firmicutes	Bacilli	Lactobacillales	Streptococcaceae	Lactococcus	759	TAGGGAATCTTCGGCAATGGACGAAAGTCTGACCGAGCAACGCCGCGTGAGTGAAGAAGGTTTTCGGATCGTAAAACTCTGTTGTTAGAGAAGAACGTTGTGTAGAGTGGAAAATTACACAAGTGACGGTATCTAACCAGAAAGGGACGGCTAACTACGTGCCAGCAGCCGCGGTAATACGTAGGTCCCGAGCGTTGTCCGGATTTATTGGGCGTAAAGCGAGCGCAGGTGGTTTAATAAGTCTGATGTAAAAGGCAGTGGCTCAACCATTGTGTGCATTGGAAACTGTTAGACTTGAGTGCAGTAGAGGAGAGTGGAATTCCATGTGTAGCGGTGAAATGCGTAGATATATGGAGGAACACCGGTGGCGAAAGCGGCTCTCTGGACTGTAACTGACAC…	433	TAGGGAATCTTCGGCAATGGACGAAAGTCTGACCGAGCAACGCCGCGTGAGTGAAGAAGGTTTTCGGATCGTAAAACTCTGTTGTTAGAGAAGAACGTTGTGTAGAGTGGAAAATTACACAAGTGCCGGTATCTAACCAGAAAGGGACGGCTAACTACGTGCCAGCAGCCGCGGTAATACGTAGGTCCCGAGCGTTGTCCGGATTTATTGGGCGTAAAGCGAGCGCAGGTGGTTTAATAAGTCTGATGTAAAAGGCAGTGGCTCAACCATTGTGTGCATTGGAAACTGTTAGACTTGAGTGCAGTAGAGGAGAGTGGAATTCCATGTGTAGCGGTGAAATGCGTAGATATATGGAGGAACACCGGTGGCGAAAGCGGCTCTCTGGACTGTAACTGACAC…	3	6	1	1	0	0	3	3	1	5	1	0	4	3	4	4	1	2	1	0	22	79	2	26	268	5	0	7	283	141	876
Otu55	Spirochaetes	Spirochaetia	Spirochaetales	Spirochaetaceae	Treponema	6	CTAAGAATATTCCGCAATGGACGAAAGTCTGACGGAGCGACGCCGCGTGGATGATGAAGGCCGGAAGGTTGTAAAATCCTTTTATGACTGAGGAATAAGTGAAGTGAGGGAAGCGCTTCATGGTGACTGTAGGTCATGAATAAGCAACGGCTAATTACGTGCCAGCAGCCGCGGTAACACGTAAGTTGCGAGCGTTGTTCGGAATTATTGGGCGTAAAGGGTATGTAGGCGGTTCTGCAAGTCTGGTGTGAAATGCCGGGGCTCAACCCCTGAACTGCGTTGGAAACTGCAGGACTTGAATCGCTGAGGGGCAGCCAGAATTCCAGGTGTAGGGGTGAAACCTGTAGATATCTGGAAGAATACCAATGGCGAAGGCAGGCTGCCAGCAGATGAGTGACG…	433	CTAAGAATATTCCGCAATGGACGAAAGTCTGACGGAGCGACGCCGCGTGGATGATGAAGGCCGGAAGGTTGTAAAATCCTTTTATGACTGAGGAATAAGTGAAGTGAGGGAAGCGCTTCATGGTGACTGTAGGTCATGAATAAGCAACGGCTAATTACGTGCCAGCAGCCGCGGTAACACGTAAGTTGCGAGCGTTGTTCGGAATTATTGGGCGTAAAGGGTATGTAGGCGGTTCTGCAAGTCTGGTGTGAAATGCCGGGGCTCAACCCCTGAACTGCGTTGGAAACTGCAGGACTTGAATCGCTGAGGGGCAGCCAGAATTCCAGGTGTAGGGGTGAAACCTGTAGATATCTGGAAGAATACCAATGGCGAAGGCAGGCTGCCAGCAGATGAGTGACG…	0	0	0	0	0	0	0	0	0	0	0	0	0	0	0	0	0	0	0	0	0	0	0	0	0	0	0	0	8	0	8
Otu56	Firmicutes	Clostridia	Clostridiales	unclassified	unclassified	6	TGGGGAATCTTCCGCAATGGGCGAAAGCCTGACGGAGCAATGCCGCGTGAATGAAGAAGGCCTTCGGGTTGTAAAGTTCTGTTGAGAAGGAAGAAAGATTTAAGAGTTAATATCTTTTAAGTTTGACGGTACTTTTCGAGGAAGCCCCGGCTAACTACGTGCCAGCAGCCGCGGTAATACGTAGGGGGCAAGCGTTGTCCGGAATCACTGGGCGTAAAGCGCATGTAGGCGGGATATTAAGTCAGGTGTGAAAACTATAGGCTCAACCTGTAGATTGCACTTGAAACTGATATTCTTGAGTATTGGAGAGGAAAGTGGAATTCCTAGTGTAGCGGTGAAATGCGTAGATATTAGGAGGAACACCAGTGGCGAAGGCGACTTTCTAGCCAAAGACTGACG…	433	TGGGGAATCTTCCGCAATGGGCGAAAGCCTGACGGAGCAATGCCGCGTGAATGAAGAAGGCCTTCGGGTTGTAAAGTTCTGTTGAGAAGGAAGAAAGATTTAAGAGTTAATATCTTTTAAGTTTGACGGTACTTTTCGAGGAAGCCCCGGCTAACTACGTGCCAGCAGCCGCGGTAATACGTAGGGGGCAAGCGTTGTCCGGAATCACTGGGCGTAAAGCGCATGTAGGCGGGATATTAAGTCAGGTGTGAAAACTATAGGCTCAACCTGTAGATTGCACTTGAAACTGATATTCTTGAGTATTGGAGAGGAAAGTGGAATTCCTAGTGTAGCGGTGAAATGCGTAGATATTAGGAGGAACACCAGTGGCGAAGGCGACTTTCTAGCCAAAGACTGACG…	0	0	0	0	0	0	0	0	0	0	0	0	0	0	0	0	0	0	0	0	0	0	0	0	6	0	0	0	0	0	6
Otu57	Proteobacteria	Deltaproteobacteria	Syntrophobacterales	Syntrophaceae	Syntrophus	5	TGAGGAATCTTGCGCAATGGGGGAAACCCTGACGCAGCAACGCCGCGTGAGTGAGGAAGGTTTTCGGATCGTAAAGCTCTGTCAGGTGGGAAGAAATGTATAGGGGTTAACAGCCTTTATACTTGACGGTACCACCAGAGGAAGCACCTGCCAACTCCGTGCCAGCAGCCGCGGGAATACGGGGGGTGCAAGCGTTGTTCGGAATCATTGGGCGTAAAGAGCGTGTAGGCGGCTGGATAAGTCAGATGTGAAAGCCCTGGGCTCAACCTGGGAAGTGCATTTGAAACTGTCCTGCTAGAGTAAGGGAGAGGGAAGTGGAATTCCTGGTGTAGAGGTGAAATTCGTAGATATCAGGAGGAACACCGGTGGCGAAGGCGACTTTCTGGCCCTATACTGACG…	433	TGAGGAATCTTGCGCAATGGGGGAAACCCTGACGCAGCAACGCCGCGTGAGTGAGGAAGGTTTTCGGATCGTAAAGCTCTGTCAGGTGGGAAGAAATGTATAGGGGTTAACAGCCTTTATACTTGACGGTACCACCAGAGGAAGCACCTGCCAACTCCGTGCCAGCAGCCGCGGGAATACGGGGGGTGCAAGCGTTGTTCGGAATCATTGGGCGTAAAGAGCGTGTAGGCGGCTGGATAAGTCAGATGTGAAAGCCCTGGGCTCAACCTGGGAAGTGCATTTGAAACTGTCCTGCTAGAGTAAGGGAGAGGGAAGTGGAATTCCTGGTGTAGAGGTGAAATTCGTAGATATCAGGAGGAACACCGGTGGCGAAGGCGACTTTCTGGCCCTATACTGACG…	0	0	0	0	0	0	0	0	0	0	0	0	0	0	0	0	0	0	0	0	0	5	0	0	0	0	0	0	0	0	5
Otu58	unclassified	unclassified	unclassified	unclassified	unclassified	4	TGGGGAATTTTGGGCAATGGCCGAAAGGCTGACCCAGCGACGCCGCGTGCGGGAGGACGCCCTTCGGGGTGTAAACCGCTGTCAGGGGGGAAGAAACCTTCAGGTGGGAATACTGCCTGGAATTGACGGTACCCTCAAAGGAAGCACCGGCTAACTCTGTGCCAGCAGCCGCGGTAATACAGAGGGTGCAAGCGTTGTTCGGAATCACTGGGCGTAAAGCGCGCGCAGGCGGGACGACAAGTCGGGAGTGAAATTCCGGGGCTCAACTCCGGACCTGCTTTCGAAACTGTCGACCTGGGGACCGGTAGGGGCTGGTGGAATTCCCGGTGTAGCGGTGGAATGCGTAGATATCGGGAAGAACACCCGTGGCGAAGGCGGCCAGCTGGGCCGGGTCCGACG…	433	TGGGGAATTTTGGGCAATGGCCGAAAGGCTGACCCAGCGACGCCGCGTGCGGGAGGACGCCCTTCGGGGTGTAAACCGCTGTCAGGGGGGAAGAAACCTTCAGGTGGGAATACTGCCTGGAATTGACGGTACCCTCAAAGGAAGCACCGGCTAACTCTGTGCCAGCAGCCGCGGTAATACAGAGGGTGCAAGCGTTGTTCGGAATCACTGGGCGTAAAGCGCGCGCAGGCGGGACGACAAGTCGGGAGTGAAATTCCGGGGCTCAACTCCGGACCTGCTTTCGAAACTGTCGACCTGGGGACCGGTAGGGGCTGGTGGAATTCCCGGTGTAGCGGTGGAATGCGTAGATATCGGGAAGAACACCCGTGGCGAAGGCGGCCAGCTGGGCCGGGTCCGACG…	0	0	0	0	0	0	0	0	0	0	0	0	0	0	0	0	0	0	0	0	0	0	0	0	0	0	0	0	4	0	4
Otu59	Verrucomicrobia	Subdivision5	Subdivision5_unclassified	Subdivision5_unclassified	Subdivision5_genera_incertae_sedis	4	TCGAGGATCATTCGCAATGCGCGAAAGCGTGACGATGCGACGCTGCGTGGAGGACGACGGCCTTCGGGTTGTAAACTCCTGTCATGGGGGAAAAATGTATTGGATGTTAACAGCATCTGGTATTTGATGGTACCCCAAGAGGAAGCCACGGCTAACTCTGTGCCAGCAGCCGCGGTAATACAGAGGTGGCGAGCGTTGTTCGGATTTACTGGGCGTAAAGGGCGCGTAGGCGGCATTGTGTGTCGTATGTGAAATCCCCGGGCTCAACCCGGGAAGTGCATGCGAAACTGCAGTGCTAGAGCAGAGGAGGGGAGAGCGGAATTCATGGTGTAGCGGTGAAATGCGTTGATATCATGAGGAACACCCGAGGCGAAGGCGGCTCTCTGGAATCTTGCTGAC…	433	TCGAGGATCATTCGCAATGCGCGAAAGCGTGACGATGCGACGCTGCGTGGAGGACGACGGCCTTCGGGTTGTAAACTCCTGTCATGGGGGAAAAATGTATTGGATGTTAACAGCATCTGGTATTTGATGGTACCCCAAGAGGAAGCCACGGCTAACTCTGTGCCAGCAGCCGCGGTAATACAGAGGTGGCGAGCGTTGTTCGGATTTACTGGGCGTAAAGGGCGCGTAGGCGGCATTGTGTGTCGTATGTGAAATCCCCGGGCTCAACCCGGGAAGTGCATGCGAAACTGCAGTGCTAGAGCAGAGGAGGGGAGAGCGGAATTCATGGTGTAGCGGTGAAATGCGTTGATATCATGAGGAACACCCGAGGCGAAGGCGGCTCTCTGGAATCTTGCTGAC…	0	0	0	0	0	0	0	0	0	0	0	0	0	0	0	0	0	0	0	0	0	4	0	0	0	0	0	0	0	0	4
Otu60	Acidobacteria	unclassified	unclassified	unclassified	unclassified	4	TGAGGAATCTTGCGCAATGGGCGAAAGCCTGACGCAGCAACGCCGCGTGGGTGATGAAGGCCTTCGGGTCGTAAAACCCTGTCGGGTGGGAAGAAATGGCGATGGGCTAATACCCCAACGTCTTGACTGTACCACCAGAGGAAGCCCCGGCTAACTCCGTGCCAGCAGCCGCGGTAATACGGAGGGGGCCAGCGTTGTTCGGAATTATTGGGCGTAAAGGGCGCGTAGGCGGGCCGGCAAGTCAGTTGTGAAATCCCCTGGCTCACCCAGGGAACTGCTTCTGAAACTGCCAGACTTGAGTCCGGGAGAGGAGAGTGGAATTCCCAGTGTAGCGGTGGAATGCGTAGATATTGGGAGGAACACCGGTGGCGAAGGCGGCTCTCTGGACCGGTACTGACG…	433	TGAGGAATCTTGCGCAATGGGCGAAAGCCTGACGCAGCAACGCCGCGTGGGTGATGAAGGCCTTCGGGTCGTAAAACCCTGTCGGGTGGGAAGAAATGGCGATGGGCTAATACCCCAACGTCTTGACTGTACCACCAGAGGAAGCCCCGGCTAACTCCGTGCCAGCAGCCGCGGTAATACGGAGGGGGCCAGCGTTGTTCGGAATTATTGGGCGTAAAGGGCGCGTAGGCGGGCCGGCAAGTCAGTTGTGAAATCCCCTGGCTCACCCAGGGAACTGCTTCTGAAACTGCCAGACTTGAGTCCGGGAGAGGAGAGTGGAATTCCCAGTGTAGCGGTGGAATGCGTAGATATTGGGAGGAACACCGGTGGCGAAGGCGGCTCTCTGGACCGGTACTGACG…	0	0	0	0	0	0	0	0	0	0	0	0	0	0	0	0	0	0	0	0	0	0	0	0	0	0	0	0	4	0	4
Otu61	Proteobacteria	Gammaproteobacteria	Pseudomonadales	Pseudomonadaceae	Pseudomonas	27	TGGGGAATATTGGACAATGGGCGAAAGCCTGATCCAGCCATGCCGCGTGTGTGAAGAAGGTCTTCGGATTGTAAAGCACTTTAAGTTGGGAGGAAGGGCAGTAAATTAATACTTTGCTGTTTTGACGTTACCGACAGAATAAGCACCGGCTAACTCTGTGCCAGCAGCCGCGGTAATACAGAGGGTGCAAGCGTTAATCGGAATTACTGGGCGTAAAGCGCGCGTAGGTGGTTTGTTAAGTTGGATGTGAAATCCCCGGGCTCAACCTGGGAACTGCATTCAAAACTGACAAGCTAGAGTATGGTAGAGGGTGGTGGAATTTCCTGTGTAGCGGTGAAATGCGTAGATATAGGAAGGAACACCAGTGGCGAAGGCGACCACCTGGACTGATACTGACAC…	433	TGGGGAATATTGGACAATGGGCGAAAGCCTGATCCAGCCATGCCGCGTGTGTGAAGAAGGTCTTCGGATTGTAAAGCACTTTAAGTTGGGAGGAAGGGCAGTAAATTAATACTTTGCTGTTTTGACGTTACCGACAGAATAAGCACCGGCTAACTCTGTGCCAGCAGCCGCGGCAATACAGAGGGTGCAAGCGTTCATCGGAATTACTGGGCGTAAAGCGCGCGTAGGTGGGTTGTTAAGTTGGATGTGAAATCCCCGGGCTCAACCTGGGAAATGCATTCAAAACTGACAAGCTAGAGTATGGTAGAGGGTGGTGGAATTTCCTGTGTAGCGGGGAAATGCGTAGATATAGGAAGGAACACCAGTGGCGAAGGCGACCACCTGGACTGATACTGACAC…	0	0	0	0	0	0	0	0	0	0	0	0	7	0	13	0	0	0	0	0	1	0	0	12	14	0	0	0	20	23	90
Otu62	Firmicutes	unclassified	unclassified	unclassified	unclassified	4	TAGGGAATCTTCCGCAATGGGCGCAAGCCTGACGGAGCGACGCCGCGTGAGTGATGGAGGCCTTCGGGTCGTAAAGCTCTGTTCTTGAGGACGAATAAGCCAGGGAGTGGAAAGCCCTGGTGATGACTGTACTCAAGGAGAAAGCTCCGGCTAACTACGTGCCAGCAGCCGCGGTAATACGTAGGGAGCTAGCGTTGTCCGGAATTACTGGGTGTAAAGGGCGCGCAGGCGGTTTCATAAGTCAGGTGTGAAAGCCCGGGGCTCAACTCCGGATATGCACTTGAAACTGTGAGACTAGAGTGTGAGAGAGGAAAGTGGAATTCCCGGTGTAGCGGTGAAATGCGTAGATATCGGGAGGAACACCAGTGGCGAAGGCGGCTTTCTGGCTCACAACTGACG…	433	TAGGGAATCTTCCGCAATGGGCGCAAGCCTGACGGAGCGACGCCGCGTGAGTGATGGAGGCCTTCGGGTCGTAAAGCTCTGTTCTTGAGGACGAATAAGCCAGGGAGTGGAAAGCCCTGGTGATGACTGTACTCAAGGAGAAAGCTCCGGCTAACTACGTGCCAGCAGCCGCGGTAATACGTAGGGAGCTAGCGTTGTCCGGAATTACTGGGTGTAAAGGGCGCGCAGGCGGTTTCATAAGTCAGGTGTGAAAGCCCGGGGCTCAACTCCGGATATGCACTTGAAACTGTGAGACTAGAGTGTGAGAGAGGAAAGTGGAATTCCCGGTGTAGCGGTGAAATGCGTAGATATCGGGAGGAACACCAGTGGCGAAGGCGGCTTTCTGGCTCACAACTGACG…	4	0	0	0	0	0	0	0	0	0	0	0	0	0	0	0	0	0	0	0	0	0	0	0	0	0	0	0	0	0	4
Otu63	Latescibacteria	Latescibacteria_unclassified	Latescibacteria_unclassified	Latescibacteria_unclassified	Latescibacteria_genera_incertae_sedis	4	TCGAGAAGCTTCGGCAATGGGCGAAAGCCTGACCGAGCGACGCCGCGTGAGCGAAGAAGGCCCTATGGGTTGTAAAGCTCTGTCAGATTGGGAAGAAAGCTCCGGGGTTAATACCTCCGGAGTGTGACGGTACCATCAGAGGAAGCACCGGCTAACTCCGTGCCAGCAGCCGCGGTAATACGGAGGGTGCAAGCGTTGTTCGGATTCACTGGGTATAAAGGGTGCGCAGGCGGCCTTGTAAGTCAGAGGTGAAATATGTCGGCTCAACCGACAAACTGCCTCTGAGACTGCTAGGCTTGAGTACGGGAGAGGAAGGTGGAAGTCCTGGTGTAGCGGTGAAATGCGTAAATATCAGGAGGAACACCGGTGGCGAAGGCGGCCTTCTGGCCCGGTACTGAC…	433	TCGAGAAGCTTCGGCAATGGGCGAAAGCCTGACCGAGCGACGCCGCGTGAGCGAAGAAGGCCCTATGGGTTGTAAAGCTCTGTCAGATTGGGAAGAAAGCTCCGGGGTTAATACCTCCGGAGTGTGACGGTACCATCAGAGGAAGCACCGGCTAACTCCGTGCCAGCAGCCGCGGTAATACGGAGGGTGCAAGCGTTGTTCGGATTCACTGGGTATAAAGGGTGCGCAGGCGGCCTTGTAAGTCAGAGGTGAAATATGTCGGCTCAACCGACAAACTGCCTCTGAGACTGCTAGGCTTGAGTACGGGAGAGGAAGGTGGAAGTCCTGGTGTAGCGGTGAAATGCGTAAATATCAGGAGGAACACCGGTGGCGAAGGCGGCCTTCTGGCCCGGTACTGAC…	0	0	0	0	0	0	0	0	0	0	0	0	0	0	0	0	0	0	0	0	0	0	0	0	0	0	0	0	0	4	4
Otu64	Firmicutes	Bacilli	Bacillales	Bacillaceae 1	Bacillus	4	TAGGGAATCTTCCGCAATGGACGAAAGTCTGACGGAGCAACGCCGCGTGAGTGATGAAGGTCTTCGGATCGTAAAACTCTGTTGTTAGGGAAGAACAAGTATCGTTCGAATAGGGCGGTACCTTGACGGTACCTAACCAGTAAGCCACGGCTAACTACGTGCCAGCAGCCGCGGTAATACGTAGGTGGCAAGCGTTATCCGGAATTATTGGGCGTAAAGCGCGCGCAGGCGGTTTCTTAAGTCTGATGTGAAAGCCCACGGCTCAACCGTGGAGGGTCATTGGAAACTGGGAAGCTTGAGTGCAGAAGAGGAGAGTGGAATTCCATGTGTAGCGGTGAAATGCGTAGGGATATGGAGGAACACCAGTGGCGAAGGCGACTCTCTGGTCTGCAACTGACG…	433	TAGGGAATCTTCCGCAATGGACGAAAGTCTGACGGAGCAACGCCGCGTGAGTGATGAAGGTCTTCGGATCGTAAAACTCTGTTGTTAGGGAAGAACAAGTATCGTTCGAATAGGGCGGTACCTTGACGGTACCTAACCAGTAAGCCACGGCTAACTACGTGCCAGCAGCCGCGGTAATACGTAGGTGGCAAGCGTTATCCGGAATTATTGGGCGTAAAGCGCGCGCAGGCGGTTTCTTAAGTCTGATGTGAAAGCCCACGGCTCAACCGTGGAGGGTCATTGGAAACTGGGAAGCTTGAGTGCAGAAGAGGAGAGTGGAATTCCATGTGTAGCGGTGAAATGCGTAGGGATATGGAGGAACACCAGTGGCGAAGGCGACTCTCTGGTCTGCAACTGACG…	0	0	0	0	0	0	0	0	0	0	0	0	0	0	0	0	0	0	0	0	0	5	0	0	0	0	0	0	0	0	5
Otu65	unclassified	unclassified	unclassified	unclassified	unclassified	4	TCTAGAAGCATCGACAATGGGGGAAACCCTGATCGTGCGACGCCGCGTGCAGGACGAAGGTCTTCGGATCGTAAACTGCTTTCGCTAGGGAAGAATGGCCCATCGGTTAATAGCCGGAGGGAATGACGGTACCTAGTAAAGAAGCTCCGGCTAAGTCCGTGCCAGCAGCCGCGGTAATACGGGCGGAGCAAGCGTTGTTCGGATTTATTGGGTGTAAAGGGTGCGCAGGCGGTCAGCTAAGTCAGAAGTGAAATGTCTACGGCTCAACCGAGACACTGCTCCTGATACTGGCTGACTTGAGTGCGGAAGGGGAGCGTGGAATTCCTGGTGTAGCGGTGAAATGCGTAGATATCAGGAGGAACACCGGCGGCGAAGGCGACGCTCTGGTCCGTAACTGAC…	433	TCTAGAAGCATCGACAATGGGGGAAACCCTGATCGTGCGACGCCGCGTGCAGGACGAAGGTCTTCGGATCGTAAACTGCTTTCGCTAGGGAAGAATGGCCCATCGGTTAATAGCCGGAGGGAATGACGGTACCTAGTAAAGAAGCTCCGGCTAAGTCCGTGCCAGCAGCCGCGGTAATACGGGCGGAGCAAGCGTTGTTCGGATTTATTGGGTGTAAAGGGTGCGCAGGCGGTCAGCTAAGTCAGAAGTGAAATGTCTACGGCTCAACCGAGACACTGCTCCTGATACTGGCTGACTTGAGTGCGGAAGGGGAGCGTGGAATTCCTGGTGTAGCGGTGAAATGCGTAGATATCAGGAGGAACACCGGCGGCGAAGGCGACGCTCTGGTCCGTAACTGAC…	0	0	0	0	0	0	0	0	0	0	0	0	0	0	0	0	0	0	0	0	0	0	0	0	4	0	0	0	0	0	4
Otu66	Acidobacteria	Acidobacteria_Gp6	Acidobacteria_Gp6_unclassified	Acidobacteria_Gp6_unclassified	Gp6	4	TGGGGAATTGTTCGCAATGGGCGAAAGCCTGACGACGCAACGCCGCGTGGAGGATGAAGAATTTCGGTTCGTAAACTCCTTTCGACCGAGATGAATACCCATGGGCTTAATACGCCTGTGGGCTGACTGTATCGAGAGAAGAAGCCCCGGCTAACTCTGTGCCAGCAGCCGCGGTAATACAGGGGGGGCAAGCGTTGTTCGGAATTACTGGGCGTAAAGGGTTCGTAGGTGGCCACTTAAGTCAGACGTGAAATCCCTCAGCTTAACTGGGGAACTGCGTCTGATTCTGAGTGGCTTGAGTGCAGGAGAGGAATGCGGAATTCCAGGTGTAGCGGTGAAATGCGTAGATATCTGGAGGAACACCGGTGGCGAAGGCGGCATTCTGGACTGTAACTGACA…	433	TGGGGAATTGTTCGCAATGGGCGAAAGCCTGACGACGCAACGCCGCGTGGAGGATGAAGAATTTCGGTTCGTAAACTCCTTTCGACCGAGATGAATACCCATGGGCTTAATACGCCTGTGGGCTGACTGTATCGAGAGAAGAAGCCCCGGCTAACTCTGTGCCAGCAGCCGCGGTAATACAGGGGGGGCAAGCGTTGTTCGGAATTACTGGGCGTAAAGGGTTCGTAGGTGGCCACTTAAGTCAGACGTGAAATCCCTCAGCTTAACTGGGGAACTGCGTCTGATTCTGAGTGGCTTGAGTGCAGGAGAGGAATGCGGAATTCCAGGTGTAGCGGTGAAATGCGTAGATATCTGGAGGAACACCGGTGGCGAAGGCGGCATTCTGGACTGTAACTGACA…	0	0	0	0	0	0	0	0	0	0	0	0	0	0	0	0	0	0	0	0	0	0	0	0	0	0	0	0	0	4	4
Otu67	Firmicutes	Bacilli	Lactobacillales	Enterococcaceae	Enterococcus	3	TAGGGAATCTTCGGCAATGGACGAAAGTCTGACCGAGCAACGCCGCGTGAGTGAAGAAGGTTTTCGGATCGTAAAACTCTGTTGTTAGAGAAGAATAAGGATGAGAGTAGAAAGTTCATCCCTTGACGGTATCTAACCAGAAAGCCACGGCTAACTACGTGCCAGCAGCCGCGGTAATACGTAGGTGGCAAGCGTTGTCCGGATTTATTGGGCGTAAAGCGAGCGCAGGCGGTTTCTTAAGTCTGATGTGAAAGCCCCCGGCTTAACCGGGGAGGGTCATTGGAAACTGGGAGACTTGAGTGCAGAAGAGGAGAGTGGAATTCCATGTGTAGCGGTGAAATGCGTAGATGTATGGAGGAACACCAGTGGCGAAGGCGACTCTCTGGTCTGTAACTGACG…	433	TAGGGAATCTTCGGCAATGGACGAAAGTCTGACCGAGCAACGCCGCGTGAGTGAAGAAGGTTTTCGGATCGTAAAACTCTGTTGTTAGAGAAGAATAAGGATGAGAGTAGAAAGTTCATCCCTTGACGGTATCTAACCAGAAAGCCACGGCTAACTACGTGCCAGCAGCCGCGGTAATACGTAGGTGGCAAGCGTTGTCCGGATTTATTGGGCGTAAAGCGAGCGCAGGCGGTTTCTTAAGTCTGATGTGAAAGCCCCCGGCTTAACCGGGGAGGGTCATTGGAAACTGGGAGACTTGAGTGCAGAAGAGGAGAGTGGAATTCCATGTGTAGCGGTGAAATGCGTAGATGTATGGAGGAACACCAGTGGCGAAGGCGACTCTCTGGTCTGTAACTGACG…	3	0	0	0	0	0	0	0	0	0	0	0	0	0	0	0	0	0	0	0	0	3	0	0	0	0	0	0	0	0	6
Otu68	unclassified	unclassified	unclassified	unclassified	unclassified	3	CTAAGAATCTTCCGCAATGGGGGAAACCCTGACGGAGCGACGCCGCGTGGACGATGGAGGCCGTAAGGTTGTAAAGTCCTTTTCCTGGTGAAGAATAGCTCGAGGAGTGGAAAGCCTCGGGGATGACGTTAGCCAGGGAATAAGCCCCGGCCAATTACGTGCCAGCAGCCGCGGTAATACGTATGGGGCAAGCGTTGTTCGGAGGTAATGGGCGTAAAGGGCGTGTAGGCGGCTCATCAAGTCTGGTGTGAAAATGCAGGGCCTAACCCTGCAGATGCGCTGGAAACTGGTGGGCTTGAGTTCCTGAGGGGAAGCTGGAATTCCAGGTGTAGGAGTGAAATCTGTAGATATCTGGGAGAACACCGGTGGCGAAGGCGAGCTTCTATCAGAGGACTGACG…	433	CTAAGAATCTTCCGCAATGGGGGAAACCCTGACGGAGCGACGCCGCGTGGACGATGGAGGCCGTAAGGTTGTAAAGTCCTTTTCCTGGTGAAGAATAGCTCGAGGAGTGGAAAGCCTCGGGGATGACGTTAGCCAGGGAATAAGCCCCGGCCAATTACGTGCCAGCAGCCGCGGTAATACGTATGGGGCAAGCGTTGTTCGGAGGTAATGGGCGTAAAGGGCGTGTAGGCGGCTCATCAAGTCTGGTGTGAAAATGCAGGGCCTAACCCTGCAGATGCGCTGGAAACTGGTGGGCTTGAGTTCCTGAGGGGAAGCTGGAATTCCAGGTGTAGGAGTGAAATCTGTAGATATCTGGGAGAACACCGGTGGCGAAGGCGAGCTTCTATCAGAGGACTGACG…	0	0	0	0	0	0	0	0	0	0	0	0	0	0	0	0	0	0	0	0	0	0	0	0	0	0	0	0	3	0	3
Otu69	Proteobacteria	Deltaproteobacteria	Desulfovibrionales	unclassified	unclassified	3	TGGGGAATATTGGGCAATGGGCGCAAGCCTGACCCAGCAACGCCGCGTGAGGGATGAAGGTCTTCGGATTGTAAACCTCTGTCAGAAGGGAAGAAGTGCATAGGGTCCAATAGGCCTTGTGTTTGACGGTACCTTCAGAGGAAGCACCGGCTAACTCCGTGCCAGCAGCCGCGGTAATACGGAGGGTGCAAGCGTTATTCGGATTTACTGGGCGTAAAGCGTACGTAGGCGGCGTAGTAAGTCAGGTGTGAAATCCCACGGCTCAACCGTGGAACTGCACTTGAAACTGCTATGCTTGAGTACTGGAGGGGATGGCGGAATTCCTGGTGTAGGAGTGAAATCCGTAGATATCAGGAGGAACACCAGTGGCGAAGGCGGCCATCTGGACAGTAACTGACG…	433	TGGGGAATATTGGGCAATGGGCGCAAGCCTGACCCAGCAACGCCGCGTGAGGGATGAAGGTCTTCGGATTGTAAACCTCTGTCAGAAGGGAAGAAGTGCATAGGGTCCAATAGGCCTTGTGTTTGACGGTACCTTCAGAGGAAGCACCGGCTAACTCCGTGCCAGCAGCCGCGGTAATACGGAGGGTGCAAGCGTTATTCGGATTTACTGGGCGTAAAGCGTACGTAGGCGGCGTAGTAAGTCAGGTGTGAAATCCCACGGCTCAACCGTGGAACTGCACTTGAAACTGCTATGCTTGAGTACTGGAGGGGATGGCGGAATTCCTGGTGTAGGAGTGAAATCCGTAGATATCAGGAGGAACACCAGTGGCGAAGGCGGCCATCTGGACAGTAACTGACG…	0	0	0	0	0	0	0	0	0	0	0	0	0	0	0	0	0	0	0	0	0	0	0	0	0	0	0	0	3	0	3
Otu70	Proteobacteria	Gammaproteobacteria	Xanthomonadales	Xanthomonadaceae	Ignatzschineria	3	TGGGGAATATTGGACAATGGGGGCAACCCTGATCCAGCAATACCGCGTGTGTGAAGAAGGCCTTCGGGTTGTAAAGCACTTTTGTTAGGGAGAACGGAACTTTTAGTTAATACCTAAAGGTTTTGATGTTACCTAAAGAATAAGCACCGGCTAACTCCGTGCCAGCAGCCGCGGTAATACGGAGGGTGCAAGCGTTAATCGGAATTACTGGGCGTAAAGGGCGCGTAGGTGGTTACTTAAGTCGGATGTGAAATCCCCGGGCTTAACCTGGGAATTGCATTTGATACTGGGTGACCAGAATGTGGTAGAGGGTAGCGGAATTTCTGGTGTAGCGGTGAAATGCGTAGATATCAGAAGGAACATCAATGGCGAAGGCAGCTACCTGGGCCAACATTGACG…	433	TGGGGAATATTGGACAATGGGGGCAACCCTGATCCAGCAATACCGCGTGTGTGAAGAAGGCCTTCGGGTTGTAAAGCACTTTTGTTAGGGAGAACGGAACTTTTAGTTAATACCTAAAGGTTTTGATGTTACCTAAAGAATAAGCACCGGCTAACTCCGTGCCAGCAGCCGCGGTAATACGGAGGGTGCAAGCGTTAATCGGAATTACTGGGCGTAAAGGGCGCGTAGGTGGTTACTTAAGTCGGATGTGAAATCCCCGGGCTTAACCTGGGAATTGCATTTGATACTGGGTGACCAGAATGTGGTAGAGGGTAGCGGAATTTCTGGTGTAGCGGTGAAATGCGTAGATATCAGAAGGAACATCAATGGCGAAGGCAGCTACCTGGGCCAACATTGACG…	3	0	0	0	0	0	0	0	0	0	0	0	0	0	0	0	0	0	0	0	0	0	0	0	0	0	0	0	0	0	3
Otu71	Verrucomicrobia	Verrucomicrobiae	Verrucomicrobiales	Verrucomicrobiaceae	Luteolibacter	3	TCGAGAATAATTCACAATGGGGGCAACCCTGATGGTGCAACGCCGCGTGGAGGATGACGGTCTTCGGATTGTAAACTCCTGTCATCCGGGAGTAAGACCTGGCGGTTAACAGCCGACAGGGTTGATAGTACCGGAAGAGGAAGGGACGGCTAACTTCGTGCCAGCAGCCGCGGTAATACGAAGGTCCCGAGCGTTGTTCGGAATCACTGGGCGTAAAGGGAGCGCAGGCCGCGCGGCAAGTCAGATGTGAAATCCCGGGGCTCAACCCCGGAACTGCATCCGATACTGCCGTGCTTAGAGGATTGGAGAGGTAGCTGGAATTCTTGGTGTAGCAGTGAAATGCGTGGATATCAAGAGGAACACTCGTGGCGAAAGCGAGCTACTGGACAACTCCTGACG…	433	TCGAGAATAATTCACAATGGGGGCAACCCTGATGGTGCAACGCCGCGTGGAGGATGACGGTCTTCGGATTGTAAACTCCTGTCATCCGGGAGTAAGACCTGGCGGTTAACAGCCGACAGGGTTGATAGTACCGGAAGAGGAAGGGACGGCTAACTTCGTGCCAGCAGCCGCGGTAATACGAAGGTCCCGAGCGTTGTTCGGAATCACTGGGCGTAAAGGGAGCGCAGGCCGCGCGGCAAGTCAGATGTGAAATCCCGGGGCTCAACCCCGGAACTGCATCCGATACTGCCGTGCTTAGAGGATTGGAGAGGTAGCTGGAATTCTTGGTGTAGCAGTGAAATGCGTGGATATCAAGAGGAACACTCGTGGCGAAAGCGAGCTACTGGACAACTCCTGACG…	0	0	0	0	0	0	0	0	0	0	0	0	0	0	0	0	0	0	0	0	0	3	1	0	0	0	0	0	0	0	4
Otu72	unclassified	unclassified	unclassified	unclassified	unclassified	2	TGGGGAATATTGCGCAATGGCCGAAAGGCTGACGCAGCGGCGCCGCGTGTGGGAGGAAGCCCTTCGGGGTGTAAACCACTGTCAGAAGGGAAGAAATCCGTGTCTCTGAATACGAGATGCGGTTGACGGTACCTTCAAAGGAAGCGCCGGCTAACTCCGTGCCAGCAGCCGCGGTAAGACGGAGGGCGCAAGCGTTGTTCGGAATTACTGGGCGTAAAGCGCACGTAGGCGGTCCTGTAAGTCCACTGTGAAATTCCGGGGCTCAACCCCGGAGGTGCAGCGGATACTGCGGGACTAGAGACCGGTAGAGGCTAGCGGAATTCCTGGTGTAGCGGTGGAATGCGTAGATATCAGGAGGAACACCGGTGGCGAAGGCGGCTAGCTGGGCCGGTTCTGACG…	433	TGGGGAATATTGCGCAATGGCCGAAAGGCTGACGCAGCGGCGCCGCGTGTGGGAGGAAGCCCTTCGGGGTGTAAACCACTGTCAGAAGGGAAGAAATCCGTGTCTCTGAATACGAGATGCGGTTGACGGTACCTTCAAAGGAAGCGCCGGCTAACTCCGTGCCAGCAGCCGCGGTAAGACGGAGGGCGCAAGCGTTGTTCGGAATTACTGGGCGTAAAGCGCACGTAGGCGGTCCTGTAAGTCCACTGTGAAATTCCGGGGCTCAACCCCGGAGGTGCAGCGGATACTGCGGGACTAGAGACCGGTAGAGGCTAGCGGAATTCCTGGTGTAGCGGTGGAATGCGTAGATATCAGGAGGAACACCGGTGGCGAAGGCGGCTAGCTGGGCCGGTTCTGACG…	0	0	0	0	0	0	0	0	0	0	0	0	0	0	0	0	0	0	0	0	1	0	0	1	0	0	0	0	2	0	4
Otu73	Proteobacteria	Gammaproteobacteria	Pseudomonadales	Pseudomonadaceae	Thiopseudomonas	5	TGGGGAATATTGGACAATGGGGGGAACCCTGATCCAGTCATGCCGCGTGTGTGAAGAAGGTCTTCGGATTGTAAAGCACTTTAAGCTGGGAGGAAGGGCTCCGGGCTAATACCCTGCGAGTTTTGACGTTACCAACAGAATAAGCACCGGCTAACTTCGTGCCAGCAGCCGCGGTAATACGAAGGGTGCGAGCGTTAATCGGAATTACTGGGCGTAAAGCGCGCGTAGGTGGTTTGTTAAGTTGGAAGTGAAAGCCCCGGGCTCAGCCTGGGAATTGCTTTCAAAACTGACGGGCTAGAGTACGGTAGAGGGTAGTGGAATTTCCTGTGTAGCGGTGAAATGCGTAGATATAGGAAGGAACATCAGTGGCGAAGGCGACTGCCTGGACTGATACTGACA…	433	TGGGGAATATTGGATAATGGGGGGAACCCTGATCCAGCCATGCCGCGTGTGTGAAGAAGGTCTTCGGATTGTAAAGCACTTTAAGTTGGGAGGAAGAGCTCCGGGCTAATACCCTGCGAGTTTTGACGTTACCAACAGAATAAGCACCGGCTAACTTCGTGCCAGCAGCCGCGGTAATACGAAGGGTGCGAGCGTTAATCGGAATTACTGGGCGTAAAGCGCGCGTAGGTGGTTTGTTAAGTTGGAAGTGAAAGCCCCGGGCTCAACCTGGGAATTGCTTTCAAAACTGACGGGCTAGAGTACGGTAGAGGGTAGTGGAATTTCCTGTGTAGCGGTGAAATGCGTAGATATAGGAAGGAACATCAGGGGCGAAGTCGACTGCCTGGACTGATACTGACA…	6	0	0	0	0	0	0	0	0	0	0	0	0	0	0	0	0	0	0	0	0	0	0	0	3	0	0	0	0	0	9
Otu74	unclassified	unclassified	unclassified	unclassified	unclassified	2	TCTAGAAGCATCGACAATGGGGGAAACCCTGATCGTGCGACGCCGCGTGCAGGACGAAGGTCTTCGGATCGTAAACTGCTTTCGCAAGGGAAGAAAGGCGAGTTGGTTAAGAGCTGACATGTCCGACGGTACCTTGTAAAGAAGCTCCGGCTAAGTCCGTGCCAGCAGCCGCGGTAGTACGGGCGGAGCAAGCGTTGTTCGGATTCATTGGGTGTAAAGGGTGCGCAGGCGGTCGACTAAGTCGGAAGTGAAAGGTTCACGGCTCAACCGGGACACTGCTTCCGATACTGGTCGACTTGAGTACGGAAGGGGAGCGTGGAATTCCTGGTGTAGCGGTGAAATGCGTAGATATCAGGAGGAACACCTGTGGCGAAGGCGACGCTCTGGTCCGTAACTGAC…	433	TCTAGAAGCATCGACAATGGGGGAAACCCTGATCGTGCGACGCCGCGTGCAGGACGAAGGTCTTCGGATCGTAAACTGCTTTCGCAAGGGAAGAAAGGCGAGTTGGTTAAGAGCTGACATGTCCGACGGTACCTTGTAAAGAAGCTCCGGCTAAGTCCGTGCCAGCAGCCGCGGTAGTACGGGCGGAGCAAGCGTTGTTCGGATTCATTGGGTGTAAAGGGTGCGCAGGCGGTCGACTAAGTCGGAAGTGAAAGGTTCACGGCTCAACCGGGACACTGCTTCCGATACTGGTCGACTTGAGTACGGAAGGGGAGCGTGGAATTCCTGGTGTAGCGGTGAAATGCGTAGATATCAGGAGGAACACCTGTGGCGAAGGCGACGCTCTGGTCCGTAACTGAC…	0	0	0	0	0	0	0	0	0	0	0	0	0	0	0	0	0	0	0	0	0	0	0	0	0	0	0	0	0	2	2
Otu80	Proteobacteria	Gammaproteobacteria	Pseudomonadales	Moraxellaceae	Acinetobacter	5	TGGGGAATATTGGACAATGGGGGGAACCCTGATCCAGCCATGCCGCGTGTGTGAAGAAGGCCTTTTGGTTGTAAAGCACTTTAAGCGAGGAGGAGGCTCTCTTGGTTAATACCTGAGAAGAATGGACGTTACTCGCAGAATAAGCACCGGCTAACTCTGTGCCAGCAGCCGCGGTAATACAGAGGGTGCGAGCGTTAATCGGATTTACTGGGCGTAAAGCGCGCGTAGGTGGTTAATTAAGTCAAATGTGAAATCCCCGAGCTTAACTTGGGAATTGCATTCGATACTGGTTAACTAGAGTATGGGAGAGGATGGTAGAATTCCAGGTGTAGCGGTGAAATGCGTAGAGATCTGGAGGAATACCGATGGCGAAGGCAGCCATCTGGCCTAATACTGACA…	433	TGGGGAATATTGGACAATGGGGGGAACCCTGATCCAGCCATGCCGCGTGTGTGAAGAAGGCCTTTTGGTTGTAAAGCACTTTAAGTGGGGAGGAGGCTCTCTTGGTTAATACCTAAGAGGAGTGGACGTTACCCACAGAATAAGCACCGGCTAACTCTGTGCCAGCAGCCGCGGTAATACAGAGGGTGCGAGCGTTAATCGGATTTACTGGGCGTAAAGCGCGCGTAGGTGGTTAATTAAGTCAAATGTGAAATCCCCGAGCTTAACTTGGGAATTGCATTCGATACTGGTTAGCTAGAGTATGGGAGAGGATGGTAGAATTCCAGGTGTAGCGGTGAAATGCGTAGAGATCTGGAGGAATACCGATGGCGAAGGCAGCCATCTGGCCTAATACTGACA…	0	0	0	0	0	0	0	0	0	0	0	0	0	0	0	0	0	0	0	0	0	0	0	0	0	0	1	0	0	8	9
Otu82	Proteobacteria	Betaproteobacteria	Nitrosomonadales	Nitrosomonadaceae	Nitrosomonas	7	TGGGGAATTTTGGACAATGGGCGAAAGCCTGATCCAGCCATGCCGCGTGAGTGAAGAAGGCCTTCGGGTTGTAAAGCTCTTTCGGTCGGGAAGAAATAGTTGTGGCTAATATCCACAATGAATGACGGTACCGACATAAGAAGCACCGGCTAACTACGTGCCAGCAGCCGCGGTAATACGTAGGGTGCAAGCGTTAATCGGAATTATTGGGCGTAAAGGGTGCGCAGGCGGTTGTATAAGTCAGATGTGAAATCCCTGGGCTTAACCTAGGAATTGCGTTTGAAACTATATGACTAGAGTGTGACAGAGGGGAGTGGAATTCCATGTGTAGCAGTGAAATGCGTAGAGATGTGGAAGAAAACCGATGGCGAAGGCAGCTCCCTGGGTTAACACTGACGC…	433	TGGGGAATTTTGGACAATGGGCGAAAGCCTGATCCAGCCATGCCGCGTGAGTGAAGAAGGCCTTCGGGTTGTAAAGCTCTTTCGGTCGGGAAGAAATAGTTGTGGCTAATATCCACAATGAATGACGGTACCGACATAAGAAGCACCGGCTAACTACGTGCCAGCAGCCGCGGTAATACGTAGGGTGCAAGCGTTAATCGGAATTATTGGGCGTAAAGGGTGCGCAGGCGGTTGTATAAGTAAGATGTGTAATCCCTGGGCCTAACCTAGGAATTGCGTTTGAACCTATATGACTAGAGTGTGACCGAGGGGAGTGGAATTCCATGTGTGTCAGTGAAATGCGTAGAGATGTGGAAGAACACCGATGGCGAAGGCAGCTCCCTGGGTTAACACTGACGC…	0	0	0	0	0	0	0	0	0	0	0	0	0	0	0	0	0	0	0	0	2	8	0	1	0	0	0	0	0	0	11
Otu88	Proteobacteria	Deltaproteobacteria	Syntrophobacterales	Syntrophaceae	Smithella	14	TGGGGAATATTGCACAATGGGGGAAACCCTGACGCAGCAACGCCGCGTGAGTGAGGAAGGTTTTCGGACCGTAAAGCTCTGTCGAGCGGGAAGAAATGCATGGTGGCTAATATCCATCATGCTTGACGGTACCGCTAAAGGAAGCACCGGCTAACTCCGTGCCAGCAGCCGCGGTAATACGGGGGGTGCGAGCGTTGTTCGGAATTATTGGGCGTAAAGAGCGTGTAGGCGGCCGAATAAGTCAGATGTGAAATCCCTGGGCTTAACCCAGGACGTGAATTTGAAACTATTCGGATAGAGTAGGGGAGAGGAAAGTGGAATTCCTGGTGTAGAGGTGAAATTCGTAGATATCAGGAGGAACACCGGTGGCGAAGGCGACTTTCTGGCCCTATACTGACG…	433	TGAGGAATATTGCGCAATGGGGGCAACCCTGACGCAGCAACGCCGCGTGAGTGAGGAAGGTTTTCGGACCGTAAAGCTCTGTCGAGCGGGAAGAAATGCATGGTGGCTAATATCCATCATGCTTGACGGTACCGCTAAAGGAAGCACCGGCTAACTCCGTGCCAGCAGCCGCGGTAATACGGGGGGTGCGAGCGTTGTTCGGAATTATTGGGCGTAAAGAGCGTGTAGGCGGCCGAATAAGTCAGATGTGAAATCCCTGGGCTTAACCCAGGACGTGCATTTGAAACTATTCGGCTGGAGTAGGGGAGAGGAAAGTGGAATTCCTGGTGTAGAGGTGGAATTCGTAGATATCAGGAGGAACACCGGTGGCGAAGGCGACTTTCTGGCCCTATACTGACG…	1	0	0	0	0	0	0	0	0	0	0	0	0	0	0	0	0	0	0	0	0	0	0	0	0	0	0	0	14	0	15
Otu94	Proteobacteria	Betaproteobacteria	Burkholderiales	Sutterellaceae	Sutterella	190	TGGGGAATTTTGGACAATGGGGGCAACCCTGATCCAGCCATGCCGCGTGCAGGATGAAGGTCTTCGGATTGTAAACTGCTTTTGTCAGGGAAGAAAAGGTCTGTGTTAATACCATAGACTGCTGACGGTACCTGAAGAATAAGCACCGGCTAACTACGTGCCAGCAGCCGCGGTAATACGTAGGGTGCAAGCGTTAATCGGAATTACTGGGCGTAAAGCGTGCGCAGGCGGTTCTGTAAGACAGATGTGAAATCCCCGGGCTCAACCTGGGAATGGCATTTGTGACTGCAGGACTAGAGTTCATCAGAGGGGGGTGGAATTCCAAGTGTAGCAGTGAAATGCGTAGATATTTGGAAGAACACCAATGGCGAAGGCAGCCCCCTGGGATGCGACTGACGC…	433	GTGGGGAATTTTGGACAATGGGGGCAACCCTGATCCAGCCATGCCGCGTGCAGGATGAAGGTCTTCGGATTGTAAACTGCTTTTGTCAGGGAAGAAAAGGTCTGTGTTAATGCCATAGACTGCTGACGGTACCTGAAGAATAAGCACCGGCTAACTACGTGCCAGCAGCCGCGGTAATACGTAGGGTGCAAGCGTTAATCGGAATTACTGGGCGTAAAGCGTGCGCAGGCGGTTCTGTAAGACAGATGTGAAATCCCCGGGCTCAACCTGGGAATGACATTTGTGACTGCAGGACTAGAGTTCATCAGAGGGGGGTGGAATTCCAAGTGTAGCAGTGAAATGCGTAGATATTTGGAAGAACACCAATGGCGTAGGCAGCCCCCTGGGATGCGACTGACG…	0	0	0	132	0	0	0	0	0	0	0	0	0	0	0	0	0	0	0	0	0	7	0	1	0	0	0	44	13	7	204
Otu95	Firmicutes	Bacilli	Lactobacillales	Lactobacillaceae	Lactobacillus	1	TAGGGAATCTTCCACAATGGACGCAAGTCTGATGGAGCAACGCCGCGTGAGTGAAGAAGGGTTTCGGCTCGTAAAGCTCTGTTGTTGGTGAAGAAGGACAGGGGTAGTAACTGACCTTTGTTTGACGGTAATCAATTAGAAAGTCACGGCTAACTACGTGCCAGCAGCCGCGGTAATACGTAGGTGGCAAGCGTTGTCCGGATTTATTGGGCGTAAAGCGAGTGCAGGCGGCGCGATAAGTCTGATGTGAAAGCCTTCGGCTCAACCGGAGAATTGCATCAGAAACTGTCGCGTTTGAGTACAGAAGAGGGGAGTGGAACTCCATGTGTGGAGGTGTAATGCGTTGATATATGGAAGAA	433	TAGGGAATCTTCCACAATGGACGCAAGTCTGATGGAGCAACGCCGCGTGAGTGAAGAAGGGTTTCGGCTCGTAAAGCTCTGTTGTTGGTGAAGAAGGACAGGGGTAGTAACTGACCTTTGTTTGACGGTAATCAACTAGAAAGTCACGGCTAACTACGTGCCAGCAGCCGCGGTAATACGTAGGTGGCAAGCGTTGTCCGGATTTATTGGGCGTAAAGCGAGTGCAGGCGGCGCGATAAGTCTGATGTGAAAGCCTTCGGCTCAACCGGAGAATTGCATCAGAAACTGTCGGGCTTGAGTACAGAAGAGGAGGGTGGAACTCCATGTGTAGCGGTGAAATGCGTAGATATATGGAAGGAAGCCCGTGGGGAAGGCGGGTCTCTGGTCTGTTACTTACTC…	0	0	0	0	0	0	0	0	0	0	0	0	1	0	0	0	0	0	1	0	0	0	0	0	0	0	0	0	0	0	2
Otu106	Acidobacteria	Acidobacteria_Gp6	Acidobacteria_Gp6_unclassified	Acidobacteria_Gp6_unclassified	Gp6	1	TGGGGAATTGTTCGCAATGGGCGCAAGCCTGACGACGCAACGCCGCGTGGAGGATGAAGAATCTCGGTTCGTAAACTCCTGTCGAGCGGGAAGAATGGTCCGCCGGTTAATACCCGGTGGAAGTGACAGTACCGCTAAAGGAAGCCCCGGCTAACTCCGTGCCAGCAGCCGCGGTAATACggggggggCAAGCGTTGTTCGGAATTACTGGGCGTAAAGGGCTCGTAGGCGGCCCTCTAAGTCACACGTGAAATCCCTCGGCTCAACCGGGGAACTGCGTGTGAGACTGGGGGGCTAGAGTTTGGGAGAGGAATGCGGAATTCCAGGTGTAGCGGTGAAATGCGTAGATATCTGGAGGAACACCGGTGGCGAAGGCGGCATTCTGGACCAACACTGACG…	433	TGGGGAATTGTTCGCAATGGGCGCAAGCCTGACGACGCAACGCCGCGTGGAGGATGAAGAATCTCGGTTCGTAAACTCCTGTCCAGCGGGAAGAACGGTCCGCCGGTTAATACCCGGTGGAAGTGACGGTACCGCTAAAGGAAGCCCCGGCTAACTCCGTGCCAGCAGCCGCGGTAATACggggggggCAAGCGTTGTTCGGAATTACTGGGCGTAAAGGGCTCGTAGGCGGCCCTCTAAGTCACACGTGAAATCCCCCGGCTCAACCGGGGAACTGCGTGTGAGACTGGAGGGCTAGAGTTTGGGAGAGGAATGCGGAATTCCAGGTGTAGCGGTGAAATGCGTAGATATCTGGAGGAACACCGGTGGCGAAGGCGGCATTCTGGACCAACACTGACG…	0	0	0	0	0	0	0	0	0	0	0	0	0	0	0	0	0	0	0	0	1	0	0	0	1	0	0	0	0	0	2
Otu107	Firmicutes	Negativicutes	Selenomonadales	Veillonellaceae	Dialister	4644	TGGGGAATCTTCCGCAATGGACGAAAGTCTGACGGAGCAACGCCGCGTGAGTGAAGACGGCCTTCGGGTTGTAAAGCTCTGTGATTCGGGACGAAAGGCCATATGTGAATAATATATGGAAATGACGGTACCGAAAAAGCAAGCCACGGCTAACTACGTGCCAGCAGCCGCGGTAATACGTAGGTGGCAAGCGTTGTCCGGAATTATTGGGCGTAAAGCGCGCGCAGGCGGTCACTTAAGTCCATCTTAGAAGTGCGGGGCTTAACCCCGTGATGGGATGGAAACTGGGAGACTGGAGTATCGGAGAGGAAAGTGGAATTCCTAGTGTAGCGGTGAAATGCGTAGATATTAGGAAGAACACCGGTGGCGAAGGCGACTTTCTGGACGAAAACTGACGCT…	432	TGGGGAATCTTCCGCAATGGACGAAAGTCTGACGGAGCAACGCCGCGTGAGTGAAGACGGCCTTCGGGTTGTAAAGCTCTGTGATTCGGGACGAAAGGCCATATGTGAATAATATATGAAAATGACGGTACCGAAAAAGCAAGCCACGGCTAACTACGTGCCAGCAGCCGCGGTAATACGTAGGTGGCAAGCGTTGTCCGGAATTATTGGGCGTAAAGCGCGCGCAGGCGGTCACTTAAGTCCATCTTAGAAGTGCGGGGCTTAACCCCGTGATGGGATGGAAACTGGGAGGCTGGAGTATCGGAGAGGAAAGTGGAATTCCTAGTGTAGCGGGGAAATGCGTAGATATTAGGAAGAACACCGGTGGCGAAGGCGACTTTCTTGACGAAAACTGACGCT…	188	2	277	1340	19	55	168	16	320	0	1128	1	0	0	0	770	549	527	1	0	1	17	49	142	13	256	6	578	16	150	6589
Otu108	Firmicutes	Bacilli	Lactobacillales	Carnobacteriaceae	Granulicatella	1096	TAGGGAATCTTCCGCAATGGACGCAAGTCTGACGGAGCAACGCCGCGTGAGTGAAGAAGGATTTCGGTTCGTAAAACTCTGTTGTTAGAGAAGAACAGCGCATAGAGTAACTGTTATGCGTGTGACGGTATCTAACCAGAAAGCCACGGCTAACTACGTGCCAGCAGCCGCGGTAATACGTAGGTGGCAAGCGTTGTCCGGATTTATTGGGCGTAAAGCGAGCGCAGGCGGTCAATTAAGTCTGATGTGAAAGCCCCCGGCTCAACCGGGGAGGGTCATTGGAAACTGGTTGACTTGAGTGCAGAAGAGGAGAGTGGAATTCCATGTGTAGCGGTGAAATGCGTAGATATATGGAGGAACACCAGTGGCGAAGGCGACTCTCTGGTCTGTAACTGACGC…	432	TAGGGAATCTTCCGCAATGGACGCAAGTCTGACGGAGCAACGCCGCGTGAGTGAAGAAGGATTTCGGTTCGTAAAACTCTGTTGTTAGAGAAGAACAGCGCATAGAGTAACTGTTATGCGTGTGAAGGTATCTAACCAGAAAGCCACGGCTAAATACGTGCCAGCAGCCGCGGTAATACGTAGGTGGCAAGCGTTGTCCGGATTTATTGGGCGTAAAGCGAGCGCAGGCGGTCAATTAAGACTGATGTGAAAGCCCCCGGCTCAACCGGGTAGGATCATTGGAAACTATTTGACTTGAGTGCAGAATAGGAGAGTGGAATTCCATGTGTAGCGGTGAAATGCGTAGATATATGGAGGAACACCCGTGGCGAAGGCGACTCTCTGGTCTGTAACTGACGC…	0	0	0	1078	0	0	0	0	0	0	0	0	0	0	0	1	0	0	2	0	0	0	0	0	0	0	0	18	0	14	1113
Otu109	Firmicutes	Bacilli	Lactobacillales	Lactobacillaceae	Lactobacillus	466	TAGGGAATCTTCCACAATGGACGAAAGTCTGATGGAGCAACGCCGCGTGAGTGATGAAGGGTTTCGGCTCGTAAAACTCTGTTGTTGGAGAAGAACAGGTGTCAGAGTAACTGTTGACATCTTGACGGTATCCAACCAGAAAGCCACGGCTAACTACGTGCCAGCAGCCGCGGTAATACGTAGGTGGCAAGCGTTGTCCGGATTTATTGGGCGTAAAGCGAGCGCAGGCGGTTTTTTAGGTCTGATGTGAAAGCCTTCGGCTTAACCGGAGAAGTGCATCGGAAACCGGGAGACTTGAGTGCAGAAGAGGACAGTGGAACTCCATGTGTAGCGGTGAAATGCGTAGATATATGGAAGAACACCAGTGGCGAAGGCGGCTGTCTGGTCTGTAACTGACGC…	432	TAGGGAATCTTCCACAATGAACGAAAGTCTGATGGAGCAACGCCGCGTGAGTGATGAAGGGTTTCGGCTCGTAAAACTCTGTTGTTGGAGAGGAACAGGTGTCAGAGTAACTGTTGACATCTTGACGGTATCCAACCAGAAAGCCACGGCTAACTACGTGCCAGCAGCCGCGGTAATACGTAGGTGGCAAGCGTTGTCCGGATTTATTGGGCGTAAAGCGAGCGCAGGCGGTTTTTTAGGTCTGATGTGAAAGCCTTCGGCTTAACCGGAGAAGTGCATCGGAAACCGGGAGACTTGAGTGCAGAAGAGGACAGTGGAACTCCATGTGTAGCGGTGAAATGCGTAGATATATGGAAGAACACCAGTGGCGAAGGCGGCTGTCTGGTCTGTAACTGACGC…	2	7	1	0	0	0	2	2	0	2	0	0	1	1	2	0	0	0	0	0	20	75	0	18	123	4	0	5	178	103	546
Otu110	Proteobacteria	Betaproteobacteria	Burkholderiales	Oxalobacteraceae	Undibacterium	304	TGGGGAATTTTGGACAATGGGGGCAACCCTGATCCAGCAATGCCGCGTGAGTGAAGAAGGCCCTCGGGTTGTAAAGCTCTTTTGTCAGGGAAGAAACGGAGTTCTCTAATATAGGATTCTAATGACGGTACCTGAAGAATAAGCACCGGCTAACTACGTGCCAGCAGCCGCGGTAATACGTAGGGTGCAAGCGTTAATCGGAATTACTGGGCGTAAAGCGTGCGCAGGCGGTTTTGTAAGTCTGATGTGAAATCCCCGGGCTCAACCTGGGAACTGCATTGGAGACTGCAAGGCTAGAGTGTGTCAGAGGGGGGTAGAATTCCACGTGTAGCAGTGAAATGCGTAGAGATGTGGAGGAATACCGATGGCGAAGGCAGCCCCCTGGGATAACACTGACGC…	432	TGGGGAATTTTGGACAATGGGGGCAACCCTGATCCAGCAATGCCGCGTGAGTGAAGAAGGCCCTCGGGTTGTAAAGCTCTTTTGTCAGGGAAGAAACGGAGTTCTCTAATATAGGATTCTAATGACGGTACCTGAAGAATAAGCACCGGCTAACTACGTGCCAGCAGCCGCGGTAATACGTAGGGTGCAAGCGTTAATCGGAATTACTGGGCGTAAAGCGTGCTCAGGCGGTTTTGTAAGTCTGATGTGAAATCCCCGGGCTCAACCTGGGAACTGCATTGGAGACTGCAAGGCTAGAGTGTGTCAGAGGGGGGTAGAATTCCACGTGTAGCAGTGAAATGCGTAGAGATGTGGAGGAATACCGATGGCGAAGGCAGCCCCCTGGGATAACACTGACGC…	0	0	0	0	0	0	0	0	0	0	0	0	0	0	0	0	0	0	0	0	13	58	0	0	70	0	1	0	95	94	331
Otu111	Proteobacteria	Betaproteobacteria	Burkholderiales	Burkholderiaceae	Ralstonia	174	TGGGGAATTTTGGACAATGGGCGAAAGCCTGATCCAGCAATGCCGCGTGTGTGAAGAAGGCCTTCGGGTTGTAAAGCACTTTTGTCCGGAAAGAAATGGCTCTGGTTAATACCTGGGGTCGATGACGGTACCGGAAGAATAAGGACCGGCTAACTACGTGCCAGCAGCCGCGGTAATACGTAGGGTCCAAGCGTTAATCGGAATTACTGGGCGTAAAGCGTGCGCAGGCGGTTGTGCAAGACCGATGTGAAATCCCCGAGCTTAACTTGGGAATTGCATTGGTGACTGCACGGCTAGAGTGTGTCAGAGGGGGGTAGAATTCCACGTGTAGCAGTGAAATGCGTAGAGATGTGGAGGAATACCGATGGCGAAGGCAGCCCCCTGGGATAACACTGACGC…	432	TGGGGAATTTTGGACAATGGGCGAAAGCCTGATCCAGCAATGCCGCGTGTGTGAAGAAGGCCTTCGGGTTGTAAAGCACTTTTGTCCGGAAAGAAATGGCTCTGGTTAATACCTGGGGTCGATGACGGTACCGGAAGAATAAGGACCGGCTAACTACGTGCCAGCAGCCGCGGTAATACGTAGGGTCCAAGCGTTAATCGGAATTACTGGGCGTAAAGCGTGCGCAGGCGGTTGTGCAAGACCGATGTGAAATCCCCGAGCTTAACTTGGGAATTGCATTGGTGACTGCACGGATAGAGTGTGTCAGAGGGGGGTAGAATTCCACGTGTAGCAGTGAAATGCGTAGAGATGTGGAGGAATACCGATGGCGAAGGCAGCCCCCTGGGATAACACTGACGC…	0	0	0	0	55	1	0	0	0	0	0	0	0	0	0	0	0	0	0	5	0	0	0	0	0	0	124	0	12	0	197
Otu112	Firmicutes	Clostridia	Clostridiales	Peptococcaceae 1	Peptococcus	173	TGGGGAATCTTCCGCAATGGGCGCAAGCCTGACGGAGCAATGCCGCGTGAGTGAAGAAGGCCTTCGGGTTGTAAAACTCTGTCCTCATCCAAGAGAAGGAAAGGTAGTAACTGACCTTTCCAGGACGGTAGATGAGGAGGAAGCCCCGGCTAACTATGTGCCAGCAGCCGCGGTAAAACATAGGGGGCAAGCGTTGTCCGGAATCACTGGGCGTAAAGGGCGCGCAGGCGGTCTGTTAAGTCAGATGTGAAAGGTTAGGGCTCAACCCTGAACGTGCATCTGATACTGGCAGACTTGAGTATGGAAGAGGTAAGTGGAATTCCTAGTGTAGCGGTGAAATGCGTAGATATTAGGAGGAACACCAGTGGCGAAGGCGACTTACTGGGCCATAACTGACGC…	432	TGGGGAATCTTCCGCAATGGGCGCAAGCCTGACGGAGCAATGCCGCGTGAGTGAAGAAGGCCTTCGGGTTGTAAAACTCTGTCCCCATCCAAGAGAAGGAAAGGTAGTAACTGGCCTTTCCAGGACGGTAGATGAGGAGGAAGCCCCGGCTAACTATGTGCCAGCAGCCGCGGTAAAACATAGGGAGCAAGCGTTGTCCGGAATCACTGGGCGTAAAGGGCGCGCAGGCGGTCTGTTAAGTCAGATGTGAAAGGTTAGGGCTCAACCCTGAACGTGCATCTGAAACTGGCAGACTTGAGTATGGAAGAGGTAAGTGGAATTCCTAGTGTAGTGGTGAAATGCGTAGATATTAGGAGGAACACCAGTGGCGAAGGCGACTTACTGGGCCATAACTGACGC…	0	0	0	0	0	0	128	0	0	0	0	0	0	0	0	0	26	0	0	0	0	0	0	31	0	0	0	1	0	175	361
Otu113	Firmicutes	Bacilli	Lactobacillales	Streptococcaceae	Streptococcus	159	TAGGGAATCTTCGGCAATGGACGGAAGTCTGACCGAGCAACGCCGCGTGAGTGAAGAAGGTTTTCGGATCGTAAAGCTCTGTTGTAAGAGAAGAACGAGTGTGAGAGTGGAAAGTTCACACTGTGACGGTATCTTACCAGAAAGGGACGGCTAACTACGTGCCAGCAGCCGCGGTAATACGTAGGTCCCGAGCGTTGTCCGGATTTATTGGGCGTAAAGCGAGCGCAGGCGGTTAGATAAGTCTGAAGTTAAAGGCTGTGGCTTAACCATAGTACGCTTTGGAAACTGTTTAACTTGAGTGCAAGAGGGGAGAGTGGAATTCCATGTGTAGCGGTGAAATGCGTAGATATATGGAGGAACACCGGTGGCGAAAGCGGCTCTCTGGCTTGTAACTGACGC…	432	TAGGGAATCTTCGGCAATGGACGGAAGTCTGACCGAGCAACGCCGCGTGAGTGAAGAAGGTTTTCGGATCGTAAAGCTCTGTTGTAAGAGAAGAACGAGTGTGAGAGTGGAAAGTTCACACTGTGACGGTATCTTACCAGAAAGGGACGGCTAACTACGTGCCAGCAGCCGCGGTAATACGTAGGTCCCGAGCGTTGTCCGGATTTATTGGACGTAAAGCGAGCGCAGGCGGTTAGATAAGTCTGAAGTTAAAGGCTGTGGCTTAACCATAGTACGCTTTGGAAACTGTTTAACTTGAGTGCAAGAGGGGAGAGTGGAATTCCATGTGTAGCGGTGAAATGCGTAGATATATGGAGGAACACCGGTGGCGAAAGCGGCTCTCTGGCTTGTAACTGACGC…	0	0	0	0	0	0	0	0	0	0	0	0	0	0	0	0	0	0	0	0	1	8	3	0	7	0	84	44	60	26	233
Otu114	Proteobacteria	Betaproteobacteria	Rhodocyclales	Rhodocyclaceae	Thauera	156	TGGGGAATTTTGGACAATGGGCGCAAGCCTGATCCAGCCATGCCGCGTGAGTGAAGAAGGCCTTCGGGTTGTAAAGCTCTTTCGGCCGGGAAGAAATCGGCGACTCTAACATAGTCGCTGGATGACGGTACCGGACTAAGAAGCACCGGCTAACTACGTGCCAGCAGCCGCGGTAATACGTAGGGTGCGAGCGTTAATCGGAATTACTGGGCGTAAAGCGTGCGCAGGCGGTTTTGTAAGACAGATGTGAAATCCCCGGGCTTAACCTGGGAACTGCGTTTGTGACTGCAAGGCTAGAGTACGGCAGAGGGGGGTGGAATTCCTGGTGTAGCAGTGAAATGCGTAGATATCAGGAGGAACACCGATGGCGAAGGCAGCCCCCTGGGCCTGTACTGACGC…	432	TGGGGAATTTTGGACAATGGGCGCAAGCCTGATCCAGCCATGCCGCGTGAGTGAAGAAGGCCTTCGGGTTGTAAAGCTCTTTCGGCCGGGAAGAAATCGGCGACTCTAACATAGTCGCTGGATGACGGTACCGGACTAAGAAGCACCGGCTAACTACGTGCCAGCAGCCGCGGTAATACGTAGGGTGCGAGCGTTAATCGGAATTACTGGGCGCAAAGCGTGCGCAGGCGGTCTTGTAAGACAGATGTGAAATGCCCGGGCTTAGCCTGGGAACTGCGTTTGTGACTGCAAGGCTAGAGTACGGCAGAGGGGGGTGGAATTCCTGGTGTAGCAGTGAAATGCGTAGATATCAGGAGGAACACCGATGGCGAAGGCAGCCCCCTGGGCCTGTACTGACGC…	5	3	2	0	0	0	0	0	0	0	0	0	0	2	1	0	0	0	0	0	8	31	1	20	40	1	0	0	91	70	275
Otu115	Firmicutes	Negativicutes	Selenomonadales	Veillonellaceae	Veillonella	138	TGGGGAATCTTCCGCAATGGACGAAAGTCTGACGGAGCAACGCCGCGTGAGTGATGACGGCCTTCGGGTTGTAAAGCTCTGTTAATCGGGACGAAAGGCCTTCTTGCGAACAGTTAGAAGGATTGACGGTACCGGAATAGAAAGCCACGGCTAACTACGTGCCAGCAGCCGCGGTAATACGTAGGTGGCAAGCGTTGTCCGGAATTATTGGGCGTAAAGCGCGCGCAGGCGGATCAGTCAGTCTGTCTTAAAAGTTCGGGGCTTAACCCCGTGATGGGATGGAAACTGCTGATCTAGAGTATCGGAGAGGAAAGTGGAATTCCTAGTGTAGCGGTGAAATGCGTAGATATTAGGAAGAACACCAGTGGCGAAGGCGACTTTCTGGACGAAAACTGACGC…	432	TGGGGAATCTTCCGCAATGGACGAAAGTCTGACGGAGCAACGCCGCGTGAGTGATGACGGCCTTCGGGTTGTAAAGCTCTGTTAATCGGGACGAAAGGCCTTCTTGCGAATAGTTAGAAGGATTGACGGTACCGGAATAGAAAGCCACGGCTAACTACGTGCCAGCAGCCGCGGTAATACGTAGGTGGCAAGCGTTGTCCGGAATTATTGGGCGTAAAGCGCGCGCAGGCGGATTGGTCAGTCTGTCTTAAAAGTTCGGGGCTTAACCCCGTGAAGGGATGGAAACTGCCAATCTAGAGTATCGGGGAGGAAAGGGGAATTCCTAGTGGAGCGGTGAAATGCGTAGATAATAGGAAGAACACCAGTGGCGAAGGGGACTTTCTGGACGATAACTGACGC…	0	0	0	0	0	0	0	0	0	0	0	0	0	0	0	0	0	0	0	0	0	1	0	0	187	0	0	0	143	0	331
Otu116	Proteobacteria	Gammaproteobacteria	Pseudomonadales	Pseudomonadaceae	Pseudomonas	125	TGGGGAATATTGGACAATGGGGGGAACCCTGATCCAGCCATGCCGCGTGTGTGAAGAAGGTCTTAGGATTGTAAAGCACTTTAAGTTGGGAGGAAGGGCAGTTAACTAATATTTGACTGTTTTGACGTTACCGACAGAATAAGCACCGGCTAACTTCGTGCCAGCAGCCGCGGTAATACGAAGGGTGCAAGCGTTAATCGGAATTACTGGGCGTAAAGCGCGCGTAGGTGGTTCGTTAAGTTAGGAGTGAAAGCCCCGGGCTCAACCTGGGAATTGCTTCTAAAACTGGCGGGCTAGAGTATGGTAGAGGGTGGTGGAATTTCCTGTGTAGCGGTGAAATGCGTAGATATAGGAAGGAACATCAGTGGCGAAGGCGACCACCTGGACTGATACTGACAC…	432	TGGGGAATATTGGACAATGGGGGCAACCCTGATCCAGCCATGCCGCGTGTGTGAAGAAGGTCTTCGGATTGTAAAGCACTTTAAGTTGGGAGGAAGGGCAGTTGATTAATACTTAACTGTTTGGACGTTACCGACAGAATAAGCACCGGCTAACTTCGTGCCAGCAGCCGCGGTAATACGAAGGGTGCGAGCGTTAATCGGAATTACTGGGCGTAAAGCGCGCGTAGGTGGTTCGTTAAGTTAGGAGTGAAAGCCCCGGGCTCAACCTGGGAATTGCTTCTAAAACTGGCGGGCTAGAGTACAGTAGAGGGTGGTGGAATTTCCTGTGTAGCGGTGAAATGCGTGGATATAGGAAGGAACATCAGTGGCGAAGGCGACCACCTGGACTGATACTGACAC…	2	4	1	0	0	0	3	3	0	3	0	1	1	4	2	0	0	0	2	0	14	29	1	17	119	0	0	1	134	143	484
Otu117	Firmicutes	Bacilli	Bacillales	Staphylococcaceae	Staphylococcus	124	TAGGGAATCTTCCGCAATGGGCGAAAGCCTGACGGAGCAACGCCGCGTGAGTGATGAAGGTCTTCGGATCGTAAAACTCTGTTATTAGGGAAGAACAAATGTGTAAGTAACTATGCACGTCTTGACGGTACCTAATCAGAAAGCCACGGCTAACTACGTGCCAGCAGCCGCGGTAATACGTAGGTGGCAAGCGTTATCCGGAATTATTGGGCGTAAAGCGCGCGTAGGCGGTTTTTTAAGTCTGATGTGAAAGCCCACGGCTCAACCGTGGAGGGTCATTGGAAACTGGAAAACTTGAGTGCAGAAGAGGAAAGTGGAATTCCATGTGTAGCGGTGAAATGCGCAGAGATATGGAGGAACACCAGTGGCGAAGGCGACTTTCTGGTCTGTAACTGACGC…	432	TAGGGAATCTTCCGCAATGGGCGAAAGCCTGACGGAGCAACGCCGCGTGAGTGATGAAGGTCTTCGGATCGTAAAACTCTGTTATTAGGGAAGAACAAATGTGTAAGTAACTATGCACGTCTTGACGGTACCTAATCAGAAAGCCACGGCTAACTACGCGCCAGCAGCCGCGGTAATACGTAGGTGGCAAGCGTTATCCGGAATTATTGGGCGTAAAGCGCGCGTAGGCGGTTTTTTAAGTCTGATGTGAAAGCCCACGGCTCAACCGTGGAGGGTCATTGGAAACTGTAAAACTTGAGTGCAGAAGAGGAAAGTGGAATTCCATGTGTAGCGGTGAAATGCGCAGAGATATGGAGGAACACCAGTGGCGAAGGCGACTTTCTGGTCTGTAACTGACGC…	1	0	0	0	1	0	0	7	0	14	0	0	0	0	0	0	1	0	0	1	1	2	0	0	129	0	1	0	101	22	281
Otu118	Firmicutes	Bacilli	Bacillales	Bacillales_Incertae Sedis XII	Exiguobacterium	113	TAGGGAATCTTCCACAATGGACGAAAGTCTGATGGAGCAACGCCGCGTGAACGATGAAGGCCTTCGGGTCGTAAAGTTCTGTTGTAAGGGAAGAACAAGTGCCGCAGGCAATGGCGGCACCTTGACGGTACCTTGCGAGAAAGCCACGGCTAACTACGTGCCAGCAGCCGCGGTAATACGTAGGTGGCAAGCGTTGTCCGGAATTATTGGGCGTAAAGCGCGCGCAGGCGGCCTCTTAAGTCTGATGTGAAAGCCCCCGGCTCAACCGGGGAGGGCCATTGGAAACTGGGAGGCTTGAGTATAGGAGAGAAGAGTGGAATTCCACGTGTAGCGGTGAAATGCGTAGAGATGTGGAGGAACACCAGTGGCGAAGGCGACTCTTTGGCCTATAACTGACGC…	432	TAGGGAATCTTCCACAATGGACGAAAGTCTGATGGAGTAACGCCGCGTGAACGATGAAGGCCTTTGGGTCGTAAAGTTCTGTTGTAAGGGAAGAACAAGTGCCGCAGGCAATGGCGGCACCTTGACGGTACCTTGCGAGAAAGCCACGGCTAACTACGTGCCAGCAGCCGCGGTAATACGTAGGTGGCAAGCGTTGTCCGGAATTATTGGGCGTAAAGCGCGCGCAGGCGGCCTCTTAAGTCTGATGTGAAAGCCCCCGGCTCAACCGGGGAGGGCCATTGGAAACTGGGAGGCTTGAGTATAGGAGAGAAGAGTGGAATTCCACGTGTAGCGGTGAAATGCGTAGAGATGTGGAGGAACACCAGTGGCGAAGGCGACTCTTTGGCCTATAACTGACGC…	1	0	0	0	0	0	0	0	0	3	0	0	4	0	2	0	0	0	2	0	7	8	5	11	31	0	0	1	17	52	144
Otu119	Firmicutes	Negativicutes	Selenomonadales	Veillonellaceae	Negativicoccus	104	TGGGGAATCTTCCGCAATGGACGAAAGTCTGACGGAGCAACGCCGCGTGAGTGAAGAAGGCCTTCGGGTTGTAAAGCTCTGTTATTCGGGAAGAACGATTCGTTTGTAAATAATGAACGGAAGTGACGGTACCGAAAGAGAAAGCCACGGCTAACTACGTGCCAGCAGCCGCGGTAATACGTAGGTGGCAAGCGTTGTCCGGAATTATTGGGCGTAAAGAGCGCGTAGGCGGTATGATAAGTCTGTCTTAGAAGTGCGGGGCTTAACCCCGTGAGGGGACAGAGACTGTCATACTAGAGTCTCGGAGAGGAAAGCGGAATTCCTAGTGTAGCGGTGAAATGCGTAGAGATTAGGAAGAACACCGGTGGCGAAGGCGGCTTTCTGGACGAGCACTGACGC…	432	TGGGGAATCTTCCGCAATGGACGAAAGTCTGACGGAGCAACGCCGCGTGAGTGAAGAAGGCCTTCGGGTTGTAAAGCTCTGTTATTCGGGAAGAACGATTCGTTTGTAAATAATGAACGGAAGTGACGGTACCGAAAGAGAAAGCCACGGCTAACTACGTGCCAGCAGCCGCGGTAATACGTAGGTGGCAAGCGTTGTCCGGAATTATTGGGCGTAAAGAGCGCGTAGGCGGTATGATAAGTCTGTCTTAGAAGTGCGGGGCTTAACCCCGTGAGGGGACAGAGACTGTCATACTAGAGTCTCGGAGAGGAAAGCGGAATTCCTAGTGTAGCGGTGAAATGCGTAGAGATTAGGAAGAACACCGGTGGCGAAGGCGGCTTTCTGGACGAGCACTGACGC…	0	0	0	0	0	0	0	1	0	0	0	0	0	0	0	0	0	0	0	0	1	0	0	0	12	0	0	0	107	0	121
Otu120	Proteobacteria	Betaproteobacteria	Rhodocyclales	Rhodocyclaceae	Thauera	100	TGGGGAATTTTGGACAATGGGCGCAAGCCTGATCCAGCCATGCCGCGTGAGTGAAGAAGGCCTTCGGGTTGTAAAGCTCTTTCGGCCGGGAAGAAATCATGGTCTCTAACATAGGCCATGGATGACGGTACCGGACTAAGAAGCACCGGCTAACTACGTGCCAGCAGCCGCGGTAATACGTAGGGTGCGAGCGTTAATCGGAATTACTGGGCGTAAAGCGTGCGCAGGTGGTTTGCTAAGACAGGTGTGAAATCCCCGGGCTTAACCTGGGAACTGCGCTTGTGACTGGCAGGCTAGAGTACGGCAGAGGGGGGTGGAATTCCTGGTGTAGCAGTGAAATGCGTAGATATCAGGAGGAACACCGATGGCGAAGGCAGCCCCCTGGGCCTGTACTGACGC…	432	TGGGGAATTTTGGACAATGGGCGCAAGCCTGATCCAGCCATGCCGCGTGAGTGAAGAAGGCCTTCGGGTTGTAAAGCTCTTTCGGCCGGGAAGAAATCATGGTCTCTAACATAGGCCATGGATGACGGTACCGGACTAAGAAGCACCGGCTAACTACGTGCCAGCAGCCGCGGTAATACGTAGGGTGCGAGCGTTCATCGGAATTACTGGGCTGAAAGCGTGCGCAGGTGGTTTGCTAAGACAGGTGGGAAATCCCCGGGCTTAACCTGGGAACTGCGCTTGTGAACGGCAGGCTAGAGAACGGCAGAGGGGGGTGGAATGCCTGGTGTAGCAGTGAAATGCGTAGATATCAGGAGGAACACCGATGGCGAAGGCAGCCCCCTGGGACTGTACTGACGC…	4	6	0	0	0	0	0	0	0	0	0	0	2	0	1	0	0	0	2	0	6	27	1	14	59	0	0	1	76	93	292
Otu121	Firmicutes	Bacilli	Lactobacillales	Enterococcaceae	Enterococcus	91	TAGGGAATCTTCGGCAATGGACGAAAGTCTGACCGAGCAACGCCGCGTGAGTGAAGAAGGTTTTCGGATCGTAAAACTCTGTTGTTAGAGAAGAACAAGGACGTTAGTAACTGAACGTCCCCTGACGGTATCTAACCAGAAAGCCACGGCTAACTACGTGCCAGCAGCCGCGGTAATACGTAGGTGGCAAGCGTTGTCCGGATTTATTGGGCGTAAAGCGAGCGCAGGCGGTTTCTTAAGTCTGATGTGAAAGCCCCCGGCTCAACCGGGGAGGGTCATTGGAAACTGGGAGACTTGAGTGCAGAAGAGGAGAGTGGAATTCCATGTGTAGCGGTGAAATGCGTAGATATATGGAGGAACACCAGTGGCGAAGGCGGCTCTCTGGTCTGTAACTGACGC…	432	TAGGGAATCTTCGGCAATGGACGAAAGTCTGACCGAGCAACGCCGCGTGAGTGAAGAAGGTTTTCGGATCGTAAAACTCTGTTGTTAGAGAAGAACAAGGACGTTAGTAACTGAACGTCCCCTGACGGTATCTAACCAGAAAGCCACGGCTAACTACGTGCCAGCAGCCGCGGTAATACGTAGGTGGCAAGCGTTGTCCGGATTTATTGGGCGTAAAGCGAGCGCAGGCGGTTTCTTAAGTCTGATGTGAAGGCCCCCGGCTCAACCGGGGAGGGTCATTGGAAACTGGGAGACTTGAGTGCAGAAGAGGAGAGTGGAATTCCATGTGTAGCGGTGAAATGCGTAGATATATGGAGGAACACCAGTGGCGAAGGCGGCTCTCTGGTCTGTAACTGACGC…	3	0	0	0	0	0	0	0	0	0	1	0	0	0	0	0	0	0	0	0	0	6	0	2	105	0	1	0	9	1	128
Otu122	Proteobacteria	Gammaproteobacteria	Pseudomonadales	Pseudomonadaceae	Pseudomonas	78	TGGGGAATATTGGACAATGGGCGAAAGCCTGATCCAGCCATGCCGCGTGTGTGAAGAAGGTCTTCGGATTGTAAAGCACTTTAAGTTGGGAGGAAGGGCATTAACCTAATACGTTAGTGCTTTGACGTTACCGACAGAATAAGCACCGGCTAACTCTGTGCCAGCAGCCGCGGTAATACAGAGGGTGCAAGCGTTAATCGGAATTACTGGGCGTAAAGCGCGCGTAGGTGGTTTGTTAAGTTGAATGTGAAATCCCCGGGCTCAACCTGGGAACTGCATCCAAAACTGGCAAGCTAGAGTATGGTAGAGGGTAGTGGAATTTCCTGTGTAGCGGTGAAATGCGTAGATATAGGAAGGAACACCAGTGGCGAAGGCGACTACCTGGACTGATACTGACAC…	432	TGGGGAATATTGGACAATGGGCGAAAGCCTGATCCAGCCATGCCGCGTGTGTGAAGAAGGTCTTCGGATTGTAAAGCACTTTAAGTTGGGAGGAAGGGCATTAACCTAATACGTTAGTGTTTTGACGTTACCGACAGAATAAGCACCGGCTAACTCTGTGCCAGCAGCCGCGGTAATACAGAGGGTGCAAGCGTTAATCGGAATTACTGGGCGTAAAGCGCGCGTAGGTGGTTTGTTAAGTTGAATGTGAAATCCCCGGGCTCAACCTGGGAACTGCATCCAAAACTGGCAAGCTAGAGTATGGTAGAGGGTAGTGGAATTTCCTGTGTAGCGGTGAAATGCGTAGATATAGGAAGGAACACCAGTGGCGAAGGCGACTACCTGGACTGATACTGACAC…	2	0	0	0	2	0	0	0	0	1	0	0	1	1	2	0	0	0	0	0	2	15	0	13	47	0	0	3	56	77	222
Otu123	Proteobacteria	Gammaproteobacteria	Pseudomonadales	Moraxellaceae	Psychrobacter	74	TGGGGAATATTGGACAATGGGGGCAACCCTGATCCAGCCATGCCGCGTGTGTGAAGAAGGCCTTTTGGTTGTAAAGCACTTTAAGCAGTGAAGAAGACTCTATGGTTAATACCCATAGACGATGACATTAGCTGCAGAATAAGCACCGGCTAACTCTGTGCCAGCAGCCGCGGTAATACAGAGGGTGCAAGCGTTAATCGGAATTACTGGGCGTAAAGCGAGCGTAGGTGGCTTAATAAGTCAGATGTGAAATCCCCGGGCTTAACCTGGGAACTGCATCTGATACTGTTGGGCTAGAGTAGGTGAGAGGGAGGTAGAATTTCAGGTGTAGCGGTGAAATGCGTAGAGATCTGAAGGAATACCGATGGCGAAGGCAGCCTCCTGGCATCATACTGACAC…	432	TGGGGAATATTGGACAATGGGGGCAACCCTGATCCAGCCATGCCGCGTGTGTGAAGAAGGCCTTTTGGTTGTAAAGCACTTTAAGCAGTGAAGAAGACTCTATGGTTAATACCCATAGACGATGACATTAGCTGCAGAATAAGCACCGGCTAACTCTGTGCCAGCAGCCGCGGTAATACAGAGGGTGCAAGCGTTAATCGGAATTACTGGGCGTAAAGCGAGCGTAGGTGGCTTAATAAGTCAGATGTGAAATCCCCGGGCTTAACCTGGGAACTGCATCTGATACTGTTGGGCTAGAGTAGGTGAGAGGGAGGTAGAATTTCAGGTGTAGCGGTGAAATGCGTAGAGATCTGAAGGAATACCGATGGCGAAGGCAGCCTCCTGGCATCATACTGACAC…	0	0	0	0	0	0	0	0	0	0	0	0	0	0	0	0	0	0	0	0	0	0	0	0	3	0	75	0	5	0	83
Otu124	Firmicutes	Bacilli	Lactobacillales	Carnobacteriaceae	Carnobacterium	74	TAGGGAATCTTCCGCAATGGACGAAAGTCTGACGGAGCAACGCCGCGTGAGTGAAGAAGGTTTTCGGATCGTAAAACTCTGTTGTTAAAGAAGAACAAGGATGAGAGTAACTGCTCATCCCCTGACGGTATTTAACCAGAAAGCCACGGCTAACTACGTGCCAGCAGCCGCGGTAATACGTAGGTGGCAAGCGTTGTCCGGATTTATTGGGCGTAAAGCGAGCGCAGGCGGTTCTTTAAGTCTGATGTGAAAGCCCCCGGCTCAACCGGGGAGGGTCATTGGAAACTGGAGAACTTGAGTGCAGAAGAGGAGAGTGGAATTCCACGTGTAGCGGTGAAATGCGTAGATATGTGGAGGAACACCAGTGGCGAAGGCGACTCTCTGGTCTGTAACTGACGC…	432	TAGGGAATCTTCCGCAATGGACGAAAGTCTGACGGAGCAACGCCGCGTGAGTGAAGAAGGTTTTCGGATCGTAAAACTCTGTTGTTAAAGAAGAACAAGGATGAGAGTAACTGCTCATCCCCTGACGGTATTTAACCAGAAAGCCACGGCTAACTACGTGCCAGCAGCCGCGGTAATACGTAGGTGGCAAGCGTTGTCCGGATTTATTGGGCGTAAAACGAGCGCAGGCGGTTCTTTAAGTCTGATGTGAAAGCCCCCGGCTCAACCGGGGAGGGTCATTGGAAACTGGAGAACTTGAGTGCAGAAGAGGAGAGTGGAATTCCACGTGTAGCGGTGAAATGCGTAGATATGTGGAGGAACACCAGTGGCGAAGGCGACTCTCTGGTCTGTAACTGACGC…	1	0	0	0	0	0	1	1	0	2	1	0	0	0	1	0	0	1	1	0	6	5	0	6	50	2	0	2	40	64	184
Otu125	Proteobacteria	Betaproteobacteria	Burkholderiales	Sutterellaceae	Sutterella	56	TGGGGAATTTTGGACAATGGGGGCAACCCTGATCCAGCCATGCCGCGTGCAGGATGAAGGTCTTCGGATTGTAAACTGCTTTTGTCAGGGAAGAAAAGTTTAGAGCGAATAACTCTGAATGCTGACGGTACCTGAAGAATAAGCACCGGCTAACTACGTGCCAGCAGCCGCGGTAATACGTAGGGTGCAAGCGTTAATCGGAATTACTGGGCGTAAAGCGTGCGCAGGCGGTTCTGTAAGATGGGTGTGAAAGCCCCGGGCTCAACCTGGGAATTGCATTCATGACTGCAGGACTAGAGTTCACCAGAGGGGGGTGGAATTCCAAGTGTAGCAGTGAAATGCGTAGATATTTGGAAGAACACCGATGGCGAAGGCAGCCCCCTGGGGTGCGACTGACGC…	432	TGGGGAATTTTGGACAATGGGGGCAACCCTGATCCAGCCATGCCGCGTGCAGGATGAAGGTCTTCGGATTGTAAACTGCTTTTGTCAGGGAAGAAAAGTTTAGAGCGAATAACTCTGAATGCTGACGGTACCTGAAGAATAAGCACCGGCTAACTACGTGCCAGCAGCCGCGGTAATACGTAGGGTGCAAGCGTTAATCGGAATTAATGGGCGTAAAGAGTGCGCAGGCGGTTGTGTAAGATGGGTGTGAAAGCCCCGGGCTCAACCTGGGAATTGCATTCATGACTGCAGGACGAGAGTTCAGCAGAGGGGGGTGGAATTCCCAGTGTAGCAGTGAAATGCGTAGATATTTGGAAGAACACCGATGGCGGAGGAAGCCGCCTGGGGGGCGACTGACGC…	0	0	0	0	0	0	59	0	0	0	0	0	0	0	0	0	0	0	0	0	0	0	0	0	0	0	0	0	0	0	59
Otu126	Proteobacteria	Betaproteobacteria	Burkholderiales	Comamonadaceae	Simplicispira	51	TGGGGAATTTTGGACAATGGGGGAAACCCTGATCCAGCCATGCCGCGTGCAGGATGAAGGCCTTCGGGTTGTAAACTGCTTTTGTACGGAACGAAAAGGTCTTTTCTAATAAAGAAGGCCCATGACGGTACCGTAAGAATAAGCACCGGCTAACTACGTGCCAGCAGCCGCGGTAATACGTAGGGTGCAAGCGTTAATCGGAATTACTGGGCGTAAAGCGTGCGCAGGCGGTTATATAAGACAGATGTGAAATCCCCGGGCTCAACCTGGGAACTGCATTAGTGACTGTATAGCTAGAGTGCGGCAGAGGGGGATGGAATTCCGCGTGTAGCAGTGAAATGCGTAGATATGCGGAGGAACACCGATGGCGAAGGCAATCCCCTGGGCCTGCACTGACGC…	432	TGGGGAATTTTGGACAATGGGGGAAACCCTGATCCAGCCATGCCGCGTGCAGGATGAAGGCCTTCGGGTTGTAAACTGCTTTTGTACGGAACGAAAAGGTCTTTTCTAATAAAGAAGACTCATGACGGTACCGTAAGAATAAGCACCGGCTAACTACGTGCCAGCAGCCGCGGTAATACGTAGGGTGCAAGCGTTAATCGGAATTACTGGGCGTAAAGCGTGCGCAGGCGGTTATATAAGACAGATGTGAAATCCCCGGGCTCAACCTGTGAACTGCATTAGTGACTGTATAGCTAGAGTGCGGCAGAGGGGGATGGAATTCCGCGTGTAGCAGTGAAATGCGTAGATATGCGGAGGAACACCGATGGCGAAGGCAATCCCCTGGGCCTGCACTGACGC…	0	0	0	0	0	0	0	0	0	0	0	0	0	0	0	0	0	0	0	0	0	3	0	0	0	0	0	0	4	66	73
Otu127	Firmicutes	Bacilli	Bacillales	Bacillaceae 1	Bacillus	47	TAGGGAATCTTCCGCAATGGACGAAAGTCTGACGGAGCAACGCCGCGTGAGTGATGAAGGTTTTCGGATCGTAAAGCTCTGTTGTTAGGGAAGAACAAGTACAAGAGTAACTGCTTGTACCTTGACGGTACCTAACCAGAAAGTCACGGCTAACTACGTGCCAGCAGCCGCGGTAATACGTAGGTGGCAAGCGTTGTCCGGAATTATTGGGCGTAAAGCGCGCGCAGGCGGTCCTTTAAGTCTGATGTGAAAGCCCACGGCTCAACCGTGGAGGGTCATTGGAAACTGGGGGACTTGAGTGCAGAAGAGAAGAGTGGAATTCCACGTGTAGCGGTGAAATGCGTAGAGTTGTGGAGGAACACCAGTGGCGAAGGCGACTCTTTGGTCTGTAACTGACGC…	432	TAGGGAATCTTCCGCAATGGACGAAAGTCTGACGGAGCAACGCCGCGTGAGTGATGAAGGTTTTCGGATCGTAAAACTCTGTTGTTAGGGAAGAACAAGTACGAGAGTAACTGCTCGTACCTTGACGGTACCTAACCAGAAAGCCACGGCTAACTACGTGCCAGCAGCCGCGGTAATACGTAGGTGGCAAGCGTTGTCCGGAATTATTGGGCGTAAAGCGCGCGCAGGCGGTCCTTTAAGTCTGATGTGAAAGCCCACGGCTCAACCGTGGAGGGTCATTGGAAACTGGGGGACTTGAGTGCAGAAGAGAAGAGTGGAATTCCACGTGTAGCGGTGAAATGCGTAGAGATGTGGAGGAACACCAGTGGCGAAGGCGACTCTTTGGTCTGTAACTGACGC…	0	0	0	0	0	0	0	0	0	0	0	0	1	0	0	0	0	0	1	0	4	0	0	0	48	0	3	0	15	26	98
Otu128	Proteobacteria	Gammaproteobacteria	Pseudomonadales	Pseudomonadaceae	Pseudomonas	47	TGGGGAATATTGGACAATGGGCGAAAGCCTGATCCAGCCATGCCGCGTGTGTGAAGAAGGTCTTCGGATTGTAAAGCACTTTAAGTTGGGAGGAAGGGCAGTAAGTTAATACCTTGCTGTTTTGACGTTACCAACAGAATAAGCACCGGCTAACTTCGTGCCAGCAGCCGCGGTAATACGAAGGGTGCAAGCGTTAATCGGAATTACTGGGCGTAAAGCGCGCGTAGGTGGTTCAGCAAGTTGGATGTGAAATCCCCGGGCTCAACCTGGGAACTGCATCCAAAACTACTGAGCTAGAGTACGGTAGAGGGTGGTGGAATTTCCTGTGTAGCGGTGAAATGCGTAGATATAGGAAGGAACACCAGTGGCGAAGGCGACCACCTGGACTGATACTGACAC…	432	TGGGGAATATTGGACAATGGGCGAAAGCCTGATCCAGCCATGCCGCGTGTGTGAAGAAGGTCTTCGGATTGTAAAGCACTTTAAGTTGGGAGGAAGGGCTGTCGGCTAATACCCTGCAGTTTTGACGTTACCAACAGAATAAGCACCGGCTAACTTCGTGCCAGCAGCCGCGGTAATACGAAGGGTGCAAGCGTTAATCGGAATTACTGGGCGTAAAGCGCGCGTAGGTGGTTCAGCAAGTTGGATGTGAAAGCCCCGGGCTCAACCTGGGAACTGCATCCAAAACTACTGAGCTAGAGTACGGTAGAGGGTGGTGGAATTTCCTGTGTAGCGGTGAAATGCGTAGGTATAGGAAGGAACACCAGTGGCGAAGGCGACCACCTGGACTGATACTGACAC…	0	1	0	0	0	0	0	0	0	3	0	0	2	0	0	2	0	0	2	0	4	2	4	5	7	1	0	0	0	48	81
Otu129	Proteobacteria	Betaproteobacteria	Burkholderiales	Comamonadaceae	Delftia	46	TGGGGAATTTTGGACAATGGGCGAAAGCCTGATCCAGCAATGCCGCGTGCAGGATGAAGGCCTTCGGGTTGTAAACTGCTTTTGTACGGAACGAAAAAGCTCCTTCTAATACAGGGGGCCCATGACGGTACCGTAAGAATAAGCACCGGCTAACTACGTGCCAGCAGCCGCGGTAATACGTAGGGTGCGAGCGTTAATCGGAATTACTGGGCGTAAAGCGTGCGCAGGCGGTTATGTAAGACAGATGTGAAATCCCCGGGCTCAACCTGGGAACTGCATTTGTGACTGCATGGCTAGAGTACGGTAGAGGGGGATGGAATTCCGCGTGTAGCAGTGAAATGCGTAGATATGCGGAGGAACACCGATGGCGAAGGCAATCCCCCGGACCTGTACTGACGC…	432	TGGGGAATTCTGGACAATGGGCGAAAGCCTGATCCAGCAATGCCGCGTGCAGGATGAAGGCCTTCGGGTTGTAAACTGCTTTTGTACGGAACGAAAAAGCTCCTTCTAATACAGGGGGCCCATGACGGTACCGTAAGAATAAGCACCGGCTAACTACGTGCCAGCAGCCGCGGTAATACGTAGGGTGCGAGCGTTAATCGGAATTACTGGGCGTAAAGCGTGCGCAGGCGGTTATGTAAGACAGATGTGAAATCCCCGGGCTCAACCTGGGAACTGCATTTGTGACTGCATGGCTAGAGTACGGTAGAGGGGGATGGAATTCCGCGTGTAGCAGTGAAATGCGTAGATATGCGGAGGAACACCGATGGCGAAGGCAATCCCCTGGACCTGTACTGACGC…	17	18	3	1	7	0	2	5	0	2	4	2	8	3	1	0	0	1	1	2	4	1	7	47	13	4	38	2	0	10	203
Otu130	Proteobacteria	Betaproteobacteria	Burkholderiales	Burkholderiaceae	Burkholderia	44	TGGGGAATTTTGGACAATGGGCGAAAGCCTGATCCAGCAATGCCGCGTGTGTGAAGAAGGCCTTCGGGTTGTAAAGCACTTTTGTCCGGAAAGAAATCCTTGGTTCTAATATAGCCGGGGGATGACGGTACCGGAAGAATAAGCACCGGCTAACTACGTGCCAGCAGCCGCGGTAATACGTAGGGTGCGAGCGTTAATCGGAATTACTGGGCGTAAAGCGTGCGCAGGCGGTTTGCTAAGACCGATGTGAAATCCCCGGGCTCAACCTGGGAACTGCATTGGTGACTGGCAGGCTAGAGTATGGCAGAGGGGGGTAGAATTCCACGTGTAGCAGTGAAATGCGTAGAGATGTGGAGGAATACCGATGGCGAAGGCAGCCCCCTGGGCCAATACTGACGC…	432	TGGGGAATTTTGGACAATGGGCGAAAGCCTGATCCAGCAATGCCGCGTGTGTGAAGAAGGCCTTCGGGTTGTAAAGCACTTTTGTCCGGAAAGAAATCCTTGGCTCTAATACAGTCGGGGGATGACGGTACCGGAAGAATAAGCACCGGCTAACTACGTGCCAGCAGCCGCGGTAATACGTAGGGTGCAAGCGTTAATCGGAATTACTGGGCGTAAAGCGTGCGCAGGCGGTTTGCTAAGACCGATGTGAAATCCCCGGGCTCAACCTGGGAACTGCATTGGTGACTGGCAGGCTAGAGTATGGCAGAGGGGGGTAGAATTCCACGTGTAGCAGTGAAATGCGTAGAGATGTGGAGGAATACCGATGGCGAAGGCAGCCCCCTGGGCCAATACTGACGC…	1	1	0	0	0	0	1	0	0	2	0	0	0	0	0	0	0	0	0	0	2	7	0	4	45	0	0	1	2	24	90
Otu131	Proteobacteria	Betaproteobacteria	Burkholderiales	Oxalobacteraceae	Janthinobacterium	43	TGGGGAATTTTGGACAATGGGCGAAAGCCTGATCCAGCAACGCCGCGTGAGTGAAGAAGGCCTTCGGGTTGTAAAGCTCTTTTGTCAGGGAAGAAACGGTGAGAGCTAATATCTCTTGCTAATGACGGTACCTGAAGAATAAGCACCGGCTAACTACGTGCCAGCAGCCGCGGTAATACGTAGGGTGCAAGCATTAATCGGAATTACTGGGCGTAAAGCGTGCGCAGGCGGTTTTGTAAGTCTGATGTGAAATCCCCGGGCTCAACCTGGGAATTGCATTGGAGACTGCAAGGCTAGAATCTGGCAGAGGGGGGTAGAATTCCACGTGTAGCAGTGAAATGCGTAGATATGTGGAGGAACACCGATGGCGAAGGCAGCCCCCTGGGTCAAGATTGACGC…	432	TGGGGAATTTTGGACAATGGGCGAAGGCCTGATCCAGCAATGCCGCGTGAGTGGAGAAGGCCTTCGGGTTGTAAAGCTCTTTTGTCAGGGAAGAAACGGTGAGAGCTAATATCTCTTGCTAATGACGGTACCTGAAGAATAAGCACCGGCTAACTACGTGCCAGCAGCCGCGGTAATACGTAGGGTGCAAGCGTTAATCGGAATTACTGGGCGTAAAGCGTGCGCAGGCGGTTTTGTAAGTCTGATGTGAAATCCCCGGGCTCAACCTGGGAATTGCATTGGAGACTGCAAGGCTAGAATCTGGCAGAGGGGGGTAGAATTCCACGTGTAGCAGTGAAATGCGTAGATATGTGGAGGAACACCGACGGCGAAGGCAGCCCCCTGGGTCAAGATTGACGC…	6	2	0	0	0	0	0	0	0	1	0	0	0	1	0	1	0	0	1	0	1	8	0	4	44	1	0	0	34	49	153
Otu132	Proteobacteria	Gammaproteobacteria	Xanthomonadales	Xanthomonadaceae	Dokdonella	39	TGGGGAATATTGGACAATGGGCGCAAGCCTGATCCAGCCATGCCGCGTGTGTGAAGAAGGCCTTCGGGTTGTAAAGCACTTTTGTTGGGGAAGAAACCGGTCGGATTAATACTTCGGCTGAATGACGGTACCCAAAGAATAAGCACCGGCTAACTTCGTGCCAGCAGCCGCGGTAATACGAAGGGTGCAAGCGTTACTCGGAATTACTGGGCGTAAAGCGTGCGTAGGCGGTTTGTTAAGTCTGTCGTGAAAGCCCCGGGCTCAACCTGGGAATGGCGATGGATACTGGCAAGCTAGAGTGTGTCAGAGGATGGTGGAATTCCCGGTGTAGCGGTGAAATGCGTAGAGATCGGGAGGAACACCAGTGGCGAAGGCGGCCATCTGGGACAACACTGACGC…	432	TGGGGAATATTGGACAATGGGCGCAAGCCTGATCCAGCCATGCCGCGTGTGTGAAGAAGGCCTTCGGGTTGTAAAGCACTTTTGTTGGGGAAGAAACCGGTCGGATTAATACTTCGGCTGAATGACGGTACCCAAAGAATAAGCACCGGCTAACTTCGTGCCAGCAGCCGCGGTAATACGAAGGGTGCAAGCGTTACTCGGAATTACTGGGCGTAAAGCGTGCGTAGGCGGTTTGTTAAGTCTGTCGTGAAAGCCCCGGGCTCAACCTGGGAATGGCGATGGATACTGGCAAGCTAGAGTGTGTCAGAGGATGGTGGAATTCCCGGTGTAGCGGTGAAATGCGTAGAGATCGGGAGGAACACCAGTGGCGAAGGCGGCCATCTGGGACAACACTGACGC…	0	0	0	0	0	0	0	0	0	0	0	0	0	0	0	0	0	0	0	0	0	1	0	0	0	0	0	0	0	40	41
Otu133	Firmicutes	Bacilli	Bacillales	Bacillaceae 2	Oceanobacillus	36	TAGGGAATCTTCCGCAATGGACGAAAGTCTGACGGAGCAACGCCGCGTGAGTGATGAAGGTTTTCGGATCGTAAAACTCTGTTGTTAGGGAAGAACAAGTTGGGTAGTAACTGACCCAACCTTGACGGTACCTAACCAGAAAGCCACGGCTAACTACGTGCCAGCAGCCGCGGTAATACGTAGGTGGCAAGCGTTGTCCGGAATTATTGGGCGTAAAGCGCTCGCAGGCGGTCTTTTAAGTCTGATGTGAAAGCCCACGGCTTAACCGTGGAGGGTCATTGGAAACTGGAGGACTTGAGTACAGAAGAGGAGAGTGGAATTCCACGTGTAGCGGTGAAATGCGTGGAGATGTGGAGGAACACCAGTGGCGAAGGCGACTCTCTGGTCTGTAACTGACGC…	432	TAGGGAATCTTCCGCAATGGACGAAAGTCTGACGGAGCAACGCCGCGTGAGTGATGAAGGTTTTCGGATCGTAAAACTCTGTTGTTAGGGAAGAACAAGTTGGGTAGTAACTGACCCAACCTTGACGGTACCTAACCAGAAAGCCACGGCTAACTACGTGCCAGCAGCCGCGGTAATACGTAGGTGGCAAGCGTTGTCCGGAAGTATTGGGCGTAAAGCGCTCGCAGGCGGTCTTTTAAGTATGATGTGAAAGCCCACGGCTTAACCGTGGAGGGTCATTGGAAACTGGAGGACTCGAGTACAGAAGAGGAGAGTGGAATTCCACGTGTAGCGGTGAAATGCGTAGAGATGTGGAGGAACACCAGTGGCGAAGGCGACTCTCTGGTCTGTAACTGACGC…	0	1	0	0	0	0	0	1	0	0	0	0	0	0	0	0	1	1	1	0	2	12	0	0	16	0	0	0	37	28	100
Otu134	Proteobacteria	Betaproteobacteria	Burkholderiales	Burkholderiaceae	Ralstonia	34	TGGGGAATTTTGGACAATGGGGGCAACCCTGATCCAGCAATGCCGCGTGTGTGAAGAAGGCCTTCGGGTTGTAAAGCACTTTTGTCCGGAAAGAAATCGCACTTACTAATATTAGGTGTGGATGACGGTACCGGAAGAATAAGGACCGGCTAACTACGTGCCAGCAGCCGCGGTAATACGTAGGGTCCAAGCGTTAATCGGAATTACTGGGCGTAAAGCGTGCGCAGGCGGTTGTGCAAGACCGATGTGAAATCCCCGGGCTTAACCTGGGAATTGCATTGGTGACTGCACGGCTAGAGTGTGTCAGAGGGGGGTAGAATTCCACGTGTAGCAGTGAAATGCGTAGAGATGTGGAGGAATACCGATGGCGAAGGCAGCCCCCTGGGATAACACTGACGC…	432	TGGGGAATTTTGGACAATGGGGGCAACCCTGATCCAGCAATGCCGCGTGTGTGAAGAGGGCCTTCGGGTTGTAAAGCACTTTTGTCCGGAAAGAAATCGCACTTACTAATATTAGGTGTGGATGACGGTACCGGAAGAATAAGGACCGGCTAACTACGTGCCAGCAGCCGCGGTAATACGTAGGGTCCAAGCGTTAATCGGAATTACTGGGCGTAAAGCGTGCGCAGGCGGTTGTGCAAGACCGATGTGAAATCCCCGGGCTTAACCTGGGAATTGCATTGGTGACTGCACGGCTAGAGTGTGTCAGAGGGGGGTAGAATTCCACGTGTAGCAGTGAAATGCGTAGAGATGTGGAGGAATACCGATGGCGAAGGCAGCCCCCTGGGATAACACTGACGC…	0	0	0	0	0	0	0	0	0	0	0	0	0	0	0	0	0	0	0	0	0	3	0	0	21	0	2	0	35	15	76
Otu135	Proteobacteria	Betaproteobacteria	Rhodocyclales	Rhodocyclaceae	Azonexus	34	TGGGGAATTTTGGACAATGGGGGCAACCCTGATCCAGCCATGCCGCGTGAGTGAAGAAGGCCTTCGGGTTGTAAAGCTCTTTCAGTCGGGACAAAAGCGCATGCGTTAATAGCGTGTGTGGATGATGGTACCGTCACAAGAAGCACCGGCTAACTACGTGCCAGCAGCCGCGGTAATACGTAGGGTGCGAGCGTTAATCGGAATTACTGGGCGTAAAGCGTGCGCAGGCGGTTTTCCAAGACAGGCGTGAAATCCCCGGGCTTAACCTGGGAATGGCGCTTGTGACTGGGAGGCTGGAGTACGGCAGAGGGGGGTGGAATTCCACGTGTAGCAGTGAAATGCGTAGAGATGTGGAGGAACACCGATGGCGAAGGCAGCCCCCTGGGCCGATACTGACGC…	432	TGGGGAATTTTGGACAATGGGGGCAACCCTGATCCAGCCATGCCGCGTGAGTGAAGAAGGCCTTCGGGTTGTAAAGCTCTTTCAGTCGGGACAAAAGCGCATGCATTAATCGCATGTGTGGATGATGGTACCGTCACAAGAAGCACCGGCTAACTACGTGCCAGCAGCCGCGGTAATACGTAGGGTGCGAGCGTTAATCGTAATTACTGTGCGTAAAGCGTGCGCAGGCGGTTTTCCAAGACAGGCGTGAAATCCCCGGGCTTAACCTGGGAATGGCTTTTGTGACTGGGAGGCTGGAGTACGGCAGAGGGGGGTGGAATTCCACGTGTAGCAGTGAAATGCGTAGAGATTAGGAGGAACACCGATGGCGAAGGCAGCACGCTGGGCCGATACTGACGC…	2	0	0	0	0	0	1	0	1	2	0	0	0	0	1	0	0	0	1	0	0	22	0	5	9	1	0	2	4	15	66
Otu136	Firmicutes	Bacilli	Lactobacillales	Aerococcaceae	Facklamia	33	TGGGGAATCTTCCGCAATGGGCGCAAGCCTGACGGAGCAACGCCGCGTGTGTGAAGAAGGTCTTCGGATCGTAAAGCACTGTTGTTAGAGAAGAACGACCGCTAGAGTAACTGTTAGCGGAGTGACGGTATCTAACCAGAAAGCCACGGCTAACTACGTGCCAGCAGCCGCGGTAATACGTAGGTGGCAAGCGTTGTCCGGATTTATTGGGCGTAGAGGGAGCGCAGGCGGTGACTTAAGTCTGATGTGAAAGCCCACGGCTCAACCGTGGAGGGTCATTGGAAACTGGGGCGATTGAGTGAAGAAGAGGAAAGTGGAATTCCATGTGTAGCGGTGAAATGCGTAGATATATGGAGGAACACCAGTGGCGAAGGCGACTTTCTGGTCTGTAACTGACGC…	432	TAGGGAATCTTCCGCAATGGGCGCAAGCCTGACGGAGCAACGCCGCGTGTGTGAAGAAGGTCTTCGGATCGTAAAGCACTGTTGTTAGAGAAGAACGACCGCTAGAGTAACTGTTAGCGGAGTGACGGTATCTAACCAGAAAGCCACGGCTAACTACGTGCCAGCAGCCGCGGTAATACGTAGGTGGCAAGCGTTGTCCGGATTTATTGGGCGTAAAGGGAGCGCAGGCGGTGACTTAAGTCTGATGTGAAAGCCCACGGCTCAACCGTGGAGGGTCATTGGAAACTGGGTCGCTTGAGTGCAGAAGAGGAAAGTGGAATTCCATGTGTAGCGGTGAAATGCGTAGATATATGGAGGAACACCAGTGGCGAAGGCGACTTTCTGGTCTGTAACTGACGC…	0	0	0	0	2	0	0	0	0	0	0	0	0	0	0	0	0	0	0	0	0	0	0	2	35	0	0	0	17	15	71
Otu137	Firmicutes	Bacilli	Lactobacillales	Streptococcaceae	Lactococcus	31	CAGGGAATCTTCGGCAATGGACGAAAGTCTGACCGAGCAACGCCGCGTGAGTGAAGAAGGTTTTCGGATCGTAAAACTCTGTTGGTAGAGAAGAGCGTTGGTGAGAGTGGAAAGCTCATCAAGTGACGGTAACTACCCAGAAAGGGACGGCTAACTACGTGCCAGCAGCCGCGGTAATACGTAGGTCCCGAGCGTTGTCCGGATTTATTGGGCGTAAAGCGAGCGCAGGTGGTTTATTAAGTCTGGTGTAAAAGGCAGTGGCTCAACCATTGTATGCATTGGAAACTGGTAGACTTGAGTGCAGGAGAGGAGAGTGGAATTCCATGTGTAGCGGTGAAATGCGTAGATATATGGAGGAACACCGGTGGCGAAAGCGGCTCTCTGGCCTGTAACTGACAC…	432	TAGGGAATCTTCGGCAATGGACGAAAGTCTGACCGAGCAACGCCGCGTGAGTGAAGAAGGTTTTCGGATCGTAAAACTCTGTTGGTAGAGAAGAACGTTGGTGAGAGTGGAAAGCTCATCAAGTGACGGTAACTACCCAGAAAGGGACGGCTAACTACGTGCCAGCAGCCGCGGTAATACGTAGGTCCCGAGCGTTGTCCGGATTTATTGGGCGTAAAGCGAGCGCAGGTGGTTTATTAAGTCTGGTGTAAAAGGCAGCGGCTCAACCATTGTATGCATTGGAAACTGGTAGACTTGAGTGCAGGAGAGGAGAGTGGAATTCCATGTTTAGCGGTGAAATGCGTAGATATATGGAGGAACACCGGTGGCGAAAGCGGCTCTCTGGCCTGTAACTGACAC…	1	0	0	0	1	0	0	0	0	0	0	0	1	0	0	0	0	1	0	0	2	2	2	3	21	1	0	0	31	9	75
Otu138	Firmicutes	Bacilli	Bacillales	Bacillaceae 1	Bacillus	29	TAGGGAATCTTCCGCAATGGACGAAAGTCTGACGGAGCAACGCCGCGTGAGCGAAGAAGGTCTTCGGATCGTAAAGCTCTGTTGTTAGGGAAGAACAAGTATCGGAGGAAATGCCGGTACCTTGACGGTACCTGACGAGAAAGCCACGGCTAACTACGTGCCAGCAGCCGCGGTAATACGTAGGTGGCAAGCGTTGTCCGGAATTATTGGGCGTAAAGCGCGCGCAGGCGGTCCTTTAAGTCTGATGTGAAATCTTGCGGCTCAACCGCAAGCGGTCATTGGAAACTGGGGGACTTGAGTGCAGAAGAGGAAAGCGGAATTCCACGTGTAGCGGTGAAATGCGTAGAGATGTGGAGGAACACCAGTGGCGAAGGCGGCCTTCTGGTCTGTAGCTGACGC…	432	TAGGGAATCTTCCGCAATGGACGAAAGTCTGACGGAGCAACGCCGCGTGAGCGAAGAAGGTCTTCGGATCGTAAAGCTCTGTTGTTAGGGAAGAACAAGTATCGGAGGAAATGCCGGTACCTTGACGGTACCTGACGAGAAAGCCACGGCTAACTACGTGCCAGCAGCCGCGGTAATACGTAGGTGGCAAGCGTTGTCCGGAATTATTGGGCGTAAAGCGCGCGCAGGCGGTCCTTTAAGTCTGATGTGAAATCTTGCGGCTCAACCGCAAGCGGTCATTGGAAACTGGGGGACTTGAGTGCAGAAGAGGAAAGCGGAATTCCACGTGTAGCGGTGAAATGCGTAGAGATGTGGAGGAACACCAGTGGCGAAGGCGGCTTTCTGGTCTGTAACTGACGC…	0	0	0	0	0	0	0	0	0	0	0	0	0	0	0	0	0	0	0	0	0	0	0	1	0	0	0	0	8	30	39
Otu139	Proteobacteria	Betaproteobacteria	Burkholderiales	Comamonadaceae	Acidovorax	28	TGGGGAATTTTGGACAATGGGCGCAAGCCTGATCCAGCAATGCCGCGTGCAGGAAGAAGGCCTTCGGGTTGTAAACTGCTTTTGTACGGAACGAAAAGGTCCTGGTTAATACCTGGGGCACATGACGGTACCGTAAGAATAAGCACCGGCTAACTACGTGCCAGCAGCCGCGGTAATACGTAGGGTGCAAGCGTTAATCGGAATTACTGGGCGTAAAGCGTGCGCAGGCGGTTATATAAGACAGATGTGAAATCCCCGGGCTCAACCTGGGAATTGCATTTGTGACTGTATAGCTGGAGTACGGTAGAGGGGGATGGAATTCCGCGTGTAGCAGTGAAATGCGTAGATATGCGGAGGAACACCGATGGCGAAGGCAATCCCCTGGACCTGTACTGACGC…	432	TGGGGAATTTTGGACAATGGGCGCAAGCCTGATCCAGCAATGCCGCGTGCAGGAAGAAGGCCTTCGGGTTGTAAACTGCTTTTGTACGGAACGAAAAGGTCCTGGTTAATACCTGGGGCACATGACGGTACCGTAAGAATAAGCACCGGCTAACTACGTGCCAGCAGCCGCGGTAATACGTAGGGTGCAAGCGTTAATCGGAATTACTGGGCGTAAAGCGTGCGCAGGCGGTTATATAAGACAGATGTGAAATCCCCGGGCTCAACCTGGGAATTGCATTTGTGACTGTATAGCTGGAGTACGGTAGAGGGGGATGGAATTCCGCGTGTAGCAGTGAAATGCGTAGATATGCGGAGGAACACCGATGGCGAAGGCAATCCCCTGGACCTGTACTGACGC…	0	0	0	0	0	0	0	0	0	0	0	0	0	0	0	0	0	0	0	0	0	0	0	0	0	0	0	0	0	28	28
Otu140	Firmicutes	Bacilli	Lactobacillales	Streptococcaceae	Streptococcus	27	TAGGGAATCTTCGGCAATGGGGGCAACCCTGACCGAGCAACGCCGCGTGAGTGAAGAAGGTTTTCGGATCGTAAAGCTCTGTTGTAAGAGAAGAACGTGTGTGAGAGTGGAAAGTTCACACAGTGACGGTAACTTACCAGAAAGGGGCGGCTAACTACGTGCCAGCAGCCGCGGTAATACGTAGGTCCCGAGCGTTATCCGGATTTATTGGGCGTAAAGCGAGCGCAGGCGGTTGGATAAGTCTGAAGTTAAAGGCTGTGGCTTAACCATAGTATGCTTTGGAAACTGTTCAACTTGAGTGCAGAAGGGGAGAGTGGAATTCCATGTGTAGCGGTGGAATGCGTAGATATATGGAGGAACACCGGTGTCGAAAGCGGCTCTCTGGTCTGTAACTGACGC…	432	TAGGGAATCTTCGGCAATGGGGGCAACCCTGACCGAGCAACGCCGCGTGAGTGAAGAAGGTTTTCGGATCGTAAAGCTCTGTTGTAAGAGAAGAACGTGTGTGAGAGTGGAAAGTTCACACAGTGACGGAAACTTACCAGAAAGGGACGGCTAACTACGTGCCAGCAGCCGCGGTAATACGTAGGTCCCGAGCGTTATCCGGATTTATTGGGCGTAAAGCGAGCGCAGGCGGTTGGATAAGTCTGAAGTTAAAGGCTGTGGCTTAACCATAGTATGCTTTGGAAACTGTTCAACTTGAGTGCAGAAGGGGAGAGTGGAATTCCATGTGTAGCGGTGGAATGCGTAGATATATGGAGGAACACCGGTGGCGAAAGCGGCTCTCTGGTCTGTAACTGACGC…	0	0	0	0	0	0	1	0	0	0	0	0	0	0	0	0	0	0	0	0	0	0	0	0	0	0	0	0	0	27	28
Otu141	Spirochaetes	Spirochaetia	Spirochaetales	Spirochaetaceae	Sphaerochaeta	26	CTAAGAATCTTCCGCAATGGGCGAAAGCCTGACGGAGCGACGCCGCGTGAACGAAGAAGGCCGTGAGGTTGTAAAGTTCTTTTCGGGAGGGGGAACAACCGTGGCAGGGAATGGCCGCGGGATGACGTGAATCCCGGAATAAGCCCCGGCTAACTACGTGCCAGCAGCCGCGGTAACACGTAGGGGGCGAGCGTTGTTCGGAATCATTGGGCGTAAAGGGCGTGCAGGCGGTCCTGCAAGTCCGGCGTGAAAGACCCCGGCCCAACCGGGGGGACGCGCTGGAAACTGCGGGGCTTGAGTACAGGAGGGGATGCCGGAATTCCAGGTGTAGGGGTGAAATCTGTAGATATCTGGAAGAACACCAATGGCGAAGGCAGGCATCTGGCCATGTACTGACGC…	432	CTAAGAATCTTCCGCAATGGGCGAAAGCCTGACGGAGCGACGCCGCGTGAACGAAGAAGGCCGTGAGGTTGTAAAGTTCTTTTCGGGAGGGGGAATGACCGTGGCAGGGAATGGCCGCGGGATGACGTGAATCCCGGAATAAGCCCCGGCTAACTACGTGCCAGCAGCCGCGGTAACACGTAGGGGGCGAGCGTTGTTCGGAATCATTGGGCGTAAAGGGCGTGCAGGCGGCACCGCAAGTCCGGCGTGAAAGACCCCGGCCCAACCGGGGGGGTGCGCTGGAAACTGCGGTGCTTGAGTACAGGAGGGGATGCCGGAATTCCAGGTGTAGGGGTGAAATCTGTAGATATCTGGAAGAACACCGATGGCGAAGGCAGGCATCTGGCCATGTACTGACGC…	1	0	1	0	0	0	0	0	0	0	1	0	0	0	0	0	0	1	0	0	2	15	0	1	18	0	0	0	23	21	84
Otu142	Proteobacteria	Betaproteobacteria	Burkholderiales	Burkholderiales_incertae_sedis	Aquabacterium	25	TGGGGAATTTTGGACAATGGGCGCAAGCCTGATCCAGCCATGCCGCGTGCGGGAAGAAGGCCTTCGGGTTGTAAACCGCTTTTGTCAGGGAAGAAATCCTCTGGGTTAATACCTCGGGGGGATGACGGTACCTGAAGAATAAGCACCGGCTAACTACGTGCCAGCAGCCGCGGTAATACGTAGGGTGCGAGCGTTAATCGGAATTACTGGGCGTAAAGCGTGCGCAGGCGGTTGTGCAAGACAGGTGTGAAATCCCCGGGCTTAACCTGGGAACTGCACTTGTGACTGCACGGCTGGAGTGCGGCAGAGGGGGATGGAATTCCGCGTGTAGCAGTGAAATGCGTAGATATGCGGAGGAACACCGATGGCGAAGGCAATCCCCTGGGCCTGCACTGACGC…	432	TGGGGAATTTTGGACAATGGGCGCAAGCCTGATCCAGCCATGCCGCGTGCGGGAAGAAGGCCTTCGGGTTGTAAACCGCTTTTGTCAGGGAAGAAATCCTGCGGGCTAATACCCTGCGGGGATGACGGTACCTGAAGAATAAGCACCGGCTAACTACGTGCCAGCAGCCGCGGTAATACGTAGGGTGCAAGCGTTAATCGGAATTACTGGGCGTAAAGCGTGCGCAGGCGGTTGTGCAAGACAGATGTGAAATCCCCGGGCTCAACCTGGGAACTGCATTTGTGACTGTACGGCTGGAGTGCGGCAGAGGGGGATGGAATTCCGCGTGTAGCAGTGAAATGCGTAGATATGCGGAGGAACACCGATGGCGAAGGCAATCCCCTGGGCCTGCACTGACGC…	0	0	0	0	0	0	0	0	0	0	0	0	1	0	0	0	0	0	0	0	0	0	1	0	1	0	0	0	0	26	29
Otu143	Proteobacteria	Betaproteobacteria	Burkholderiales	Comamonadaceae	Comamonas	25	TGGGGAATTTTGGACAATGGGCGCAAGCCTGATCCAGCCATGCCGCGTGCAGGATGAAGGCCTTCGGGTTGTAAACTGCTTTTGTACGGAACGAAAAGGTGTCTTCTAATAAAGGGCGCTCATGACGGTACCGTAAGAATAAGCACCGGCTAACTACGTGCCAGCAGCCGCGGTAATACGTAGGGTGCGAGCGTTAATCGGAATTACTGGGCGTAAAGCGTGCGCAGGCGGTTTTGTAAGACAGAGGTGAAATCCCCGGGCTCAACCTGGGAACTGCCTTTGTGACTGCAAAGCTGGAGTGCGGCAGAGGGGGATGGAATTCCGCGTGTAGCAGTGAAATGCGTAGATATGCGGAGGAACACCGATGGCGAAGGCAATCCCCTGGGCCTGCACTGACGC…	432	TGGGGAATTTTGGACAATGGGCGCAAGCCTGATCCAGCCATGCCGCGTGCAGGATGAAGGCCTTCGGGTTGTAAACTGCTTTTGTACGGAACGAAAAGCCCCCTTCTAATAAAGGGGGGTGATGACGGTACCGTAAGAATAAGCACCGGCTAACTACGTGCCAGCAGCCGCGGTAATACGTAGGGTGCAAGCGTTAATCGGAATTACTGGGCGTAAAGCGTGCGCAGGCGGTTATGTAAGACAGAGGTGAAATCCCCGGGCTCAACCTGGGAACTGCCTTTGTGACTGCATAGCTTGAGTGCGGCAGAGGGGGATGGAATTCCGCGTGTAGCAGTGAAATGCGTAGATATGCGGAGGAACACCGATGGCGAAGGCAATCCCCTGGGCCTGCACTGACGC…	0	0	0	0	0	0	0	0	0	0	0	0	0	0	0	0	0	0	0	0	0	0	2	0	6	0	0	0	0	48	56
Otu144	Acidobacteria	Acidobacteria_Gp23	Acidobacteria_Gp23_unclassified	Acidobacteria_Gp23_unclassified	Thermoanaerobaculum	24	TGGGGAATCTTGGGCAATGGGGGAAACCCTGACCCAGCGACGCCGCGTGGGGGATGAAGGCCCTTGGGTTGTAAACCCCTGTCAGGGGGGACGAACGCCTTCCGGTGAATAGCCGGGAGGTCCGACGGTACCCCCAGAGGAAGCCCCGGCTAACTCCGTGCCAGCAGCCGCGGTAATACGGAGGGGGCAAGCGTTATTCGGAATTACTGGGCGTAAAGCGCGCGCAGGTGGCTTGATAAGTGGCAGGTGAAAGCCCTCGGCTCAACCGAGGAACTGCCTGCCAAACTGCCAAGCTTGAGGCCGGGAGGGGGAAGCGGAATTCCTGGTGTAGCGGTGAAATGCGTAGATACCAGGAGGAACACCGGTGGCGAAGGCGGCTTCCTGGACCGGTTCTGACAC…	432	TGGGGAATCTTGGGCAATGGGGGAAACCCTGACCCAGCGACGCCGCGTGGGGGATGAAGGCCCTTGGGTTGTAAACCCCTGTCAGGGGGGACGAACGCCTTCCGGTGAATAGCCGGGAGGTCCGACGGTACCCCCAGAGGAAGCCCCGGCTAACTCCGTGCCAGCAGCCGCGGTAATACGGAGGGGGCAAGCGTTATTCGGAATTACTGGGCGTAAAGCGCGCGCAGGTGGCTTGATAAGTGGCAGGTGAAAGCCCTCGGCTCAACCGAGGAACTGCCTGCCAAACTGCCAAGCTTGAGGCCGGGAGGGGGAAGCGGAATTCCTGGTGTAGCGGTGAAATGCGTAGATACCAGGAGGAACACCGGTGGCGAAGGCGGCTTCCTGGACCGGTTCTGACAC…	0	0	0	0	0	0	0	0	0	0	0	0	0	0	0	0	0	0	0	0	0	0	0	0	0	0	0	0	0	24	24
Otu145	Hydrogenedentes	Hydrogenedentes_unclassified	Hydrogenedentes_unclassified	Hydrogenedentes_unclassified	Candidatus Hydrogenedens	24	TAGGGAATATTGGACAATGGGGGAAACCCTGATCCAGCGATGCCGCGTGAATGATGAAGGCCTTCGGGTCGTAAAGTTCTTTTCTGAGGGAAGAACTGTTGGGCGAGGAAATGCGCCTGATTTGACGGTACCTCAGGAATAAGCAACGGCTAACTCCGTGCCAGCAGCCGCGGTAATACGGAGGTTGCAAGCGTTGTTCGGAATAACTGGGCGTAAAGGGAGCGCAGGCGGCTTGGTAAGTCTAAAGTGAAATTCCAGGGCTCAACCCTGGACGTGCTTTGGATACTGCCTGGCTTGAGTACGTGAGAGGAGATTGGAATTCCAGGTGTAGCGGTGAAATGCGTAGATATCTGGAGGAACACCGGTGGCGAAAGCGGATCTCTGGCACGTTACTGACGC…	432	TAGGGAATATTGGACAATGGGGGAAACCCTGATCCAGCGATGCCGCGTGAATGATGAAGGCCTTCGGGTCGTAAAGTTCTTTTCTGAGGGAAGAACTGTTGGGCGAGGAAATGCGCCTGATTTGACGGTACCTCAGGAATAAGCAACGGCTAACTCCGTGCCAGCAGCCGCGGTAATACGGAGGTTGCAAGCGTTGTTCGGAATAACTGGGCGTAAAGGGAGCGCAGGCGGCTTGGTAAGTCTAAAGTGAAATTCCAGGGCTCAACCCTGGACGTGCTTTGGATACTGCCTGGCTTGAGTACGTGAGAGGAGATTGGAATTCCAGGTGTAGCGGTGAAATGCGTAGATATCTGGAGGAACACCGGTGGCGAAAGCGGATCTCTGGCACGTTACTGACGC…	0	0	0	0	0	0	0	0	0	0	0	0	0	0	0	0	0	0	0	0	0	0	0	0	0	0	0	0	0	24	24
Otu146	Proteobacteria	Betaproteobacteria	Burkholderiales	Alcaligenaceae	Castellaniella	24	TGGGGAATTTTGGACAATGGGGGCAACCCTGATCCAGCCATCCCGCGTGTGCGATGAAGGCCTTCGGGTTGTAAAGCACTTTAGGCAGGGAAGAAACGGCCTGAGATAATACCTTGGGCTAATGACGGTACCTGCAGAATAAGCACCGGCTAACTACGTGCCAGCAGCCGCGGTAATACGTAGGGTGCAAGCGTTAATCGGAATTACTGGGCGTAAAGCGTGCGCAGGCGGTTCGGAAAGAAAGGTGTGAAATCCCAGGGCTTAACCTTGGAACTGCACTTTTAACTACCGGGCTAGAGTACGTCAGAGGGGGGTAGAATTCCACGTGTAGCAGTGAAATGCGTAGAGATGTGGAGGAATACCGATGGCGAAGGCAGCCCCCTGGGATGATACTGACGC…	432	TGGGGAATTTTGGACAATGGGGGCAACCCTGATCCAGCCATCCCGCGTGTGCGATGAAGGCCTTCGGGTTGTAAAGCACTTTAGGCAGGGAAGAAACGGCCTGAGATAATACCTTGGGCTAATGACGGTACCTGCAGAATAAGCACCGGCTAACTACGTGCCAGCAGCCGCGGTAATACGTAGGGTGCAAGCGTTAATCGGAATTACTGGGCGTAAAGCGTGCGCAGGCGGTTCGGAAAGAAAGGTGTGAAATCCCAGGGCTTAACCTTGGAACTGCACTTTTAACTACCGGGCTAGAGTACGTCAGAGGGGGGTAGAATTCCACGTGTAGCAGTGAAATGCGTAGAGATGTGGAGGAATACCGATGGCGAAGGCAGCCCCCTGGGATGATACTGACGC…	0	0	0	0	0	0	0	0	0	0	0	0	0	0	0	0	0	0	0	0	0	3	0	0	0	0	0	0	0	24	27
Otu147	Proteobacteria	Gammaproteobacteria	Pseudomonadales	Moraxellaceae	Psychrobacter	23	TGGGGAATATTGGACAATGGGGGGAACCCTGATCCAGCCATGCCGCGTGTGTGAAGAAGGCCTTTTGGTTGTAAAGCACTTTAAGCAGTGAAGAAGACTCTTCGGTTAATACCCGGGGACGATGACATTAGCTGCAGAATAAGCACCGGCTAACTCTGTGCCAGCGGCCGCGGTAATACAGAGGGTGCAAGCGTTAATCGGAATTACTGGGCGTAAAGCGAGCGTAGGTGGCTTGATAAGTCAGATGTGAAATCCCCGGGGTTAACCTGGGAACTGCATCTGAAACTGTTAGGCTAGAGTAGGTGAGAGGGAAGTAGAGTTTCAGGTGTAGCGGTGAAATTCGTAGAGATCTGAAGGAATACCGATGGCGAAGGCAGCTTCCTGGCATCATACTGACAC…	432	TGGGGAATATTGGACAATGGGGGGAACCCTGATCCAGCCATGCCGCGTGTGTGAAGAAGGCCTTTTGGTTGTAAAGCACTTTAAGCAGTGAAGAAGACTCTTCGGTTAATACCCGGGGACGATGACATTAGCTGCAGAATAAGCACCGGCTAACTCTGTGCCAGCGGCCGCGGTAATACAGAGGGTGCAAGCGTTAATCGGAATTACTGGGCGTAAAGCGAGCGTAGGTGGCTTGATAAGTCAGATGTGAAATCCCCGGGGTTAACCTGGGAACTGCATCTGAAACTGTTAGGCTAGAGTAGGTGAGAGGGAAGTAGAGTTTCAGGTGTAGCGGTGAAATTCGTAGAGATCTGAAGGAATACCGATGGCGAAGGCAGCTTCCTGGCATCATACTGACAC…	0	0	0	0	0	0	0	0	0	0	0	0	0	0	0	0	0	0	0	0	0	0	0	0	35	0	0	0	0	0	35
Otu148	Proteobacteria	Betaproteobacteria	Burkholderiales	Alcaligenaceae	Achromobacter	22	TGGGGAATTTTGGACAATGGGGGAAACCCTGATCCAGCCATCCCGCGTGTGCGATGAAGGCCTTCGGGTTGTAAAGCACTTTTGGCAGGAAAGAAACGTCATGGGCTAATACCCCGTGAAACTGACGGTACCTGCAGAATAAGCACCGGCTAACTACGTGCCAGCAGCCGCGGTAATACGTAGGGTGCAAGCGTTAATCGGAATTACTGGGCGTAAAGCGTGCGCAGGCGGTTCGGAAAGAAAGATGTGAAATCCCAGAGCTTAACTTTGGAACTGCATTTTTAACTACCGAGCTAGAGTGTGTCAGAGGGAGGTGGAATTCCGCGTGTAGCAGTGAAATGCGTAGATATGCGGAGGAACACCGATGGCGAAGGCAGCCTCCTGGGATAACACTGACGC…	432	TGGGGAATTTTGGACAATGGGGGAAACCCTGATCCAGCCATCCCGCGTGTGCGATGAAGGTCTTCGGGTTGTAAAGCACTTTTGGCAGGAAAGAAACGTCGTGGGTTAATACCCCGCGAAACTGACGGTACCTGCAGAATAAGCACCGGCTAACTACGTGCCAGCAGCCGCGGTAATACGTAGGGTGCAAGCGTTAATCGGAATTACTGGGCGTAAAGCGTGCGCAGGCGGTTCGGAAAGAAAGATGTGAAATCCCAGAGCTTAACTTTGGAACTGCATTTTTAACTACCGGGCTAGAGTGTGTCAGAGGGAGGTGGAATTCCGCGTGTAGCAGTGAAATGCGTAGATATGCGGAGGAACACCGATGGCGAAGGCAGCCTCCTGGGATAACACTGACGC…	0	1	0	1	0	0	0	0	0	2	0	0	0	0	0	0	0	0	2	0	4	0	5	1	7	0	0	3	22	5	53
Otu149	Proteobacteria	Betaproteobacteria	Burkholderiales	Comamonadaceae	Comamonas	22	TGGGGAATTTTGGACAATGGGCGAAAGCCTGATCCAGCAATGCCGCGTGCAGGATGAAGGCCTTCGGGTTGTAAACTGCTTTTGTACGGAACGAAAAGCTTCGGGTTAATACCCTGGAGTCATGACGGTACCGTAAGAATAAGCACCGGCTAACTACGTGCCAGCAGCCGCGGTAATACGTAGGGTGCAAGCGTTAATCGGAATTACTGGGCGTAAAGCGTGCGCAGGCGGTCCTGTAAGACAGAGGTGAAATCCCCGGGCTCAACCTGGGAACTGCCTTTGTGACTGCAAGGCTGGAGTGCGGCAGAGGGGGATGGAATTCCGCGTGTAGCAGTGAAGTGCGTAGATATGCGGAGGAACACCGATGGCGAAGGCAATCCCCTGGGCCTGCACTGACGC…	432	TGGGGAATTTTGGACAATGGGCGAAAGCCTGATCCAGCAATGCCGCGTGCAGGATGAAGGCCTTCGGGTTGTAAACTGCTTTTGTACGGAACGAAAAGCTTCGGGCTAATACCCTGGAGCCATGACGGTACCGTAAGAATAAGCACCGGCTAACTACGTGCCAGCAGCCGCGGTAATACGTAGGGTGCAAGCGTTAATCGGAATTACTGGGCGTAAAGCGTGCGCAGGCGGTTTTGTAAGACAGAGGTGAAATCCCCGGGCTCAACCTGGGAACTGCCTTTGTGACTGCAAGGCTAGAGTACGGCAGAGGGGGGTGGAATTCCGCGTGTAGCAGTGAAATGCGTAGATATGCGGAGGAACACCGATGGCGAAGGCAACCCCCTGGGCCTGTACTGACGC…	2	0	0	0	0	0	0	0	0	0	0	0	0	0	0	0	1	0	0	0	0	0	0	0	0	0	0	0	4	24	31
Otu150	Proteobacteria	Gammaproteobacteria	Pseudomonadales	Pseudomonadaceae	Thiopseudomonas	22	TGGGGAATATTGGACAATGGGGGGAACCCTGATCCAGCCATGCCGCGTGTGTGAAGAAGGTCTTCGGATTGTAAAGCACTTTAATTTGGGAGGAAGGGTTTACACCTAATACGTGTGAACTTTGACGTTACCAAAAGAATAAGCACCGGCTAACTTCGTGCCAGCAGCCGCGGTAATACGAAGGGTGCGAGCGTTAATCGGAATTACTGGGCGTAAAGCGCGCGTAGGTGGTTCGTTAAGTTAGGAGTGAAAGCCCCGGGCTCAACCTGGGAATTGCTTCTAAAACTAGCGGGCTAGAGTACGGTAGAGGGTGGTGGAATTTCCTGTGTAGCGGTGAAATGCGTAGATATAGGAAGGAACATCAGTGGCGAAGGCGACCACCTGGACTGGTACTGACAC…	432	TGGGGAATATTGGACAATGGGGGGAACCCTGATCCAGCCATGCCGCGTGTGTGAAGAAGGTCTTCGGATTGTAAAGCACTTTAATTTGGGAGGAAGGGTTTACACCTAATACGTGTGAACTTTGACGTTACCAAAAGAATAAGCACCGGCTAACTTCGTGCCAGCAGCCGCGGTAATACGAAGGGTGCGAGCGTTAATCGGAATTACTGGGCGTAAAGCGCGCGTAGGTGGTTCGTTAAGTTAGGAGTGAAAGCCCCGGGCTCAACCTGGGAATTGCTTCTAAAACTAGCGGGCTAGAGTACGGTAGAGGGTGGTGGAATTTCCTGTGTAGCGGTGAAATGCGTAGATATAGGAAGGAACATCAGTGGCGAAGGCGACCACCTGGACTGGTACTGACAC…	22	0	0	0	0	0	0	0	0	0	0	0	0	0	0	0	0	0	0	0	0	0	0	0	0	0	0	0	0	0	22
Otu151	Proteobacteria	Gammaproteobacteria	Xanthomonadales	Xanthomonadaceae	Luteimonas	21	TGGGGAATATTGGACAATGGGCGCAAGCCTGATCCAGCCATGCCGCGTGAGTGAAGAAGGCCCTCGGGTTGTAAATCTCTTTTGTCCGGAAAGAAAAGCTTTCGGTTAATACCCGGAAGTCCTGACGGTACCGGAAGAATAAGCACCGGCTAACTTCGTGCCAGCAGCCGCGGTAATACGAAGGGTGCAAGCGTTACTCGGAATTACTGGGCGTAAAGCGTGCGTAGGTGGTTCGTTAAGTCTGATGTGAAAGCCCTGGGCTCAACCTGGGAATTGCATTGGATACTGGCGGGCTGGAGTGCGGTAGAGGATGGCGGAATTCCCGGTGTAGCAGTGAAATGCGTAGAGATCGGGAGGAACATCCGTGGCGAAGGCGGCCATCTGGACCAGCACTGACAC…	432	TGGGGAATATTGGACAATGGGCGCAAGCCTGATCCAGCCATGCCGCGTGAGTGAAGAAGGCCCTCGGGTTGTAAATCTCTTTTGTCCGGAAAGAAAAGCTTTCGGTTAATACCCGGAAGTCCTGACGGTACCGGAAGAATAAGCACCGGCTAACTTCGTGCCAGCAGCCGCGGTAATACGAAGGGTGCAAGCGTTACTCGGAATTACTGGGCGTAAAGCGTGCGTAGGTGGTTCGTTAAGTCTGATGTGAAAGCCCTGGGCTCAACCTGGGAATTGCATTGGATACTGGCGGGCTGGAGTGCGGTAGAGGATGGCGGAATTCCCGGTGTAGCAGTGAAATGCGTAGAGATCGGGAGGAACATCCGTGGCGAAGGCGGCCATCTGGACCAGCACTGACAC…	0	0	0	0	0	0	0	0	0	0	0	0	0	0	0	0	0	0	0	0	0	0	0	0	21	0	0	0	0	0	21
Otu152	Proteobacteria	Betaproteobacteria	unclassified	unclassified	unclassified	21	TGGGGAATTTTGGACAATGGGCGCAAGCCTGATCCAGCAATGCCGCGTGTGTGAAGAAGGCCTTCGGGTTGTAAAGCACTTTTGTCCGGAAAGAAATCTGTCTGGCTAATACCCGGACGGGATGACGGTACCGGAAGAATAAGCACCGGCTAACTACGTGCCAGCAGCCGCGGTAATACGTAGGGTGCGAGCGTTAATCGGAATTACTGGGCGTAAAGCGTGCGCAGGCGGCTTTGTAAGACAGATGTGAAATCCCCGGGCTCAACCTGGGAACTGCATTTGTGACTGCAAGGCTAGAGTGCGTCAGAGGGAGGTGGAATTCCGCGTGTAGCAGTGAAATGCGTAGAGATGCGGAGGAACACCGATGGCGAAGGCAGCCTCCTGGGATGACACTGACGC…	432	CGGGGAATTTTGGACAATGGGCGCAAGCCTGATCCAGCAATGCCGCGTGTGTGAAGAAGGCATTCGGGTTGTAAAGAACTTTTGTCCGGAAAGAAATCTGACTGGCTAATACCCGGACGGGATGACGGTACCGGAAGAATAAGCACCGGCTAACTACGTGCCAGCAGCCGCGGTAATACGTAGGGGGCGAGCGTTAATCGGACTTACTTGGTGTAAAGCGTGCGCAGGCGGCTTTGTAAGACAGATGTGAAATCCCCGGGCTCAACCTGGGAACTGCATTTGTGACTGCAAGGCTAGAGTGCGTCAGAGGGAGGTGGAATTCCGCGTGTAGCAGTGAAATGCGTAGAGATGCGGAGGAACACCGATGGCGAAGGCAGCCTCCTGGGATGGCACTGACGC…	0	0	0	0	0	0	0	1	0	0	0	0	0	0	0	0	0	0	0	0	1	1	1	0	15	0	0	0	1	22	42
Otu153	Proteobacteria	Gammaproteobacteria	Aeromonadales	Aeromonadaceae	Aeromonas	21	TGGGGAATATTGCACAATGGGGGAAACCCTGATGCAGCCATGCCGCGTGTGTGAAGAAGGCCTTCGGGTTGTAAAGCACTTTCAGCGAGGAGGAAAGGATGCTGGCTAATATCCAGCATCTGTGACGTTACTCGCAGAAGAAGCACCGGCTAACTCCGTGCCAGCAGCCGCGGTAATACGGAGGGTGCAAGCGTTAATCGGAATTACTGGGCGTAAAGCGCACGCAGGCGGTTGGATAAGTTAGATGTGAAAGCCCCGGGCTCAACCTGGGAATTGCATTTAAAACTGTCCAGCTAGAGTCTTGTAGAGGGGGGTAGAATTCCAGGTGTAGCGGTGAAATGCGTAGAGATCTGGAGGAATACCGGTGGCGAAGGCGGCCCCCTGGACAAAGACTGACGC…	432	TGGGGAATATTGCACAATGGGGGAAACCCTGATGCAGCCATGCCGCGTGTGTGAAGAAGGCCTTCGGGTTGTAAAGCACTTTCAGCGAGGAGGAAAGGTCAGTAGCTAATATCTGCTGGCTGTGACGTTACTCGCAGAAGAAGCACCGGCTAACTCCGTGCCAGCAGCCGCGGTAATACGGAGGGTGCAAGCGTTAATCGGAATTACTGGGCGTAAAGCGCACGCAGGCGGTTGGATAAGTTAGATGTGAAAGCCCCGGGCTCAACCTGGGAATTGCATTTAAAACTGTCCAGCTAGAGTCTTGTAGAGGGGGGTAGAATTCCAGGTGTAGCGGTGAAATGCGTAGAGATCTGGAGGAATACCGGTGGCGAAGGCGGCCCCCTGGACAAAGACTGACGC…	0	0	0	0	0	0	0	0	0	0	0	0	0	0	0	0	0	0	0	0	1	1	0	0	4	0	0	0	0	21	27
Otu154	Firmicutes	unclassified	unclassified	unclassified	unclassified	21	TAGGGAATTTTTCGCAATGGACGAAAGTCTGACGGAGCAATGCCGCGTGAGGGATGACGGTCTTCGGATTGTAAACCTCTGTTGTAAGAGAAGAACATTTGGAGTAGGCAATGACTTCAAACTGACGGTACCTTACCAGAAAGGGATGGCTAACTACGTGCCAGCAGCCGCGGTAATACGTAGATCCCGAGCGTTATCCGGGATTATTGGGCGTAAAGAGCATGTAGGCGGTTTGTTAAGTCTGATGTGAAAGCTAGAGGCCTAACCTCTAAATTGCATTGGATACTGGCAAACTAGAATACTGGAGAGGTAAGTGGAATTCCATGTGTAGCGGTGGAATGCGTAGATATATGGAGGAACACCAATGGCGAAGGCAGCTTACTGGACAGTTATTGACGC…	432	TAGGGAATTTTTCGCAATGGACGAAAGTCTGACGGAGCAATGCCGCGTGAGGGATGACGGTCTTCGGATTGTAAACCTCTGTTGTAAGAGAAGAACATTTGGAGTAGGCAATGACTTCAAACTGACGGTACCTTACCAGAAAGGGATGGCTAACTACGTGCCAGCAGCCGCGGTAATACGTAGATCCCGAGCGTTATCCGGGATTATTGGGCGTAAAGAGCATGTAGGCGGTTTGTTAAGTCTGATGTGAAAGCTAGAGGCCTAACCTCTAAATTGCATTGGATACTGGCAAACTAGAATACTGGAGAGGTAAGTGGAATTCCATGTGTAGCGGTGGAATGCGTAGATATATGGAGGAACACCAATGGCGAAGGCAGCTTACTGGACAGTTATTGACGC…	0	0	0	0	0	0	0	0	0	0	0	0	0	0	0	0	0	0	0	0	0	0	0	0	1	0	0	0	0	21	22
Otu155	Proteobacteria	Gammaproteobacteria	Enterobacteriales	Enterobacteriaceae	Klebsiella	21	TGGGGAATATTGCACAATGGGCGCAAGCCTGATGCAGCCATGCCGCGTGTGTGAAGAAGGCCTTCGGGTTGTAAAGCACTTTCAGCGGGGAGGAAGGCGGTGAGGTTAATAACCTCATCGATTGACGTTACCCGCAGAAGAAGCACCGGCTAACTCCGTGCCAGCAGCCGCGGTAATACGGAGGGTGCAAGCGTTAATCGGAATTACTGGGCGTAAGGCGCGCGCAGGCGGTCTGTCAAGTCGGATGTGAAATCCCCGGGCTCAACCTGGGAACTGCATTCGAAACTGGCAGGCTAGAGTCTTGTAGAGGGGGGTAGAATTCCAAGTGTAGCGGTGAAATGCGTAGAGATCTGGAGGAATACCGGTGGCGAAGGCGGCCCCCTGGACAAAGACTGACGC…	432	TGGGGAATATTGCACAATGGGCGCAAGCCTGATGCAGCCATGCCGCGTGTGTGAAGAAGGCCTTCGGGTTGTAAAGCACTTTCAGCGGGGAGGAAGGCGGTGAGGTTAATAACCTCATCGATTGACGTTACCCGCAGAAGAAGCACCGGCTAACTCCGTGCCAGCAGCCGCGGTAATACGGAGGGTGCAAGCGTTAATCGGAATTACTGGGCGTAAAGCGCACGCAGGCGGTCTGTCAAGTCGGATGTGAAATCCCCGGGCTCAACCTGGGAACTGCATTCGAAACTGGCAGGCTAGAGTCTTGTAGAGGGGGGTAGAACTCCAGGTGTAGCGGTGAAATGCGTAGAGATCTGGAGGAATACCGGTGGCGAAGGCGGCCCCCTGGACAAAGACTGACGC…	1	0	0	0	0	0	1	1	0	0	0	0	0	0	0	0	0	0	0	0	0	0	0	2	9	0	0	0	8	22	44
Otu156	Firmicutes	Bacilli	Lactobacillales	Carnobacteriaceae	Atopostipes	20	TAGGGAATCTTCCACAATGGGTGAAAACCTGATGGAGCAATGCCGCGTGAATGAAGAAGGTCTTCGAATCGTAAAGTTCTGTTATTAGAGAAGAACAAGTCAAGGAGTAACTGTCTTGACTTTGACGGTACCTAACCAGAAAGTCACGGCTAACTACGTGCCAGCAGCCGCGGTAATACGTAGGTGACAAGCGTTGTCCGGAATTATTGGGCGTAAAGGGAGCGCAGGCGGTTGGAATAGTCTGATGTGAAAGCCCACGGCTTAACCGTGGAAGGTCATTGGAAACTGTCCAACTTGAATACAGAAGAGGTAAGTGGAATTCCAAGTGTAGCGGTGAAATGCGTAGATATTTGGAGGAACACCAGTGGCGAAGGCGACTTACTGGTCTGTAATTGACGC…	432	TAGGGAATCTTCCACAATGGGCGAAAGCCTGATGGAGCAATGCCGCGTGAATGAAGAAGGTCTTCGGATCGTAAAGTTCTGTTATTAGAGAAGAACAAGTCAAGGAGTAACTGTCTTGACTTTGACGGTGCCTAACCAGAAAGTCACGGCTAACTACGTGCCAGCAGCCGCGGTAATACGTAGGTGACGAGCGTTGTCCGGAATTATTGGGCGTAAAGGGAGCGCAGGCGGTTGGAATAGTCTGATGTGAAAGCCCACGGCTTAACCGTGGAAGGTCATTGGAAACTGTCCAACTTGAATGCAGAAGAGGAAAGTGGAATTCCATGTGTAGCGGTGAAATGCGTAGATATATGGAGGAAAACCAGTGGCGAAGGCGACTTTCTGGTCTGTAATTGACGC…	27	0	0	0	0	0	0	0	0	0	0	0	0	0	0	0	0	0	0	0	1	5	0	0	28	0	0	0	13	11	85
Otu157	Proteobacteria	Gammaproteobacteria	Pseudomonadales	Moraxellaceae	Psychrobacter	20	TGGGGAATATTGGACAATGGGGGAAACCCTGATCCAGCCATGCCGCGTGTGTGAAGAAGGCCTTTTGGTTGTAAAGCACTTTAAGCAGTGAAGAAGACTCCATGGTTAATACCCATGGACGATGACATTAGCTGCAGAATAAGCACCGGCTAACTCTGTGCCAGCAGCCGCGGTAATACAGAGGGTGCAAGCGTTAATCGGAATTACTGGGCGTAAAGGGAGCGTAGGTGGCTCTATAAGTCAGATGTGAAATCCCCGGGCTTAACCTGGGAACTGCATCTGAAACTGTAGAGCTAGAGTATGTGAGAGGAAGGTAGAATTCCAGGTGTAGCGGTGAAATGCGTAGAGATCTGGAGGAATACCGATGGCGAAGGCAGCCTTCTGGCATAATACTGACAC…	432	TGGGGAATATTGGACAATGGGGGAAACCCTGATCCAGCCATGCCGCGTGTGTGAAGAAGGCCTTTTGGTTGTAAAGCACTTTAAGCAGTGAAGAAGACTCCGTGGTTAATACCCACGGACGATGACATTAGCTGCAGAATAAGCACCGGCTAACTCTGTGCCAGCAGCCGCGGTAATACAGAGGGTGCAAGCGTTAATCGGAATTACTGGGCGTAAAGGGAGCGTAGGTGGCTCTATAAGTCAGATGTGAAATCCCCGGGCTTAACCTGGGAACTGCATCTGAAACTGTAGAGCTAGAGTATGTGAGAGGAAGGTAGAATTCCAGGTGTAGCGGTGAAATGCGTAGAGATCTGGAGGAATACCGATGGCGAAGGCAGCCTTCTGGCATAATACTGACAC…	1	1	0	0	0	0	0	0	0	0	0	0	0	0	0	0	1	0	0	0	0	5	0	0	1	0	0	0	9	20	38
Otu158	Firmicutes	Negativicutes	Selenomonadales	Veillonellaceae	Veillonella	19	TGGGGAATCTTCCGCAATGGACGAAAGTCTGACGGAGCAACGCCGCGTGAGTGATGAAGGTCTTCGGATTGTAAAGCTCTGTTAATCGGGACGAAAGAGTTCTGTGTGAATAATGCAGAAAAGTGACGGTACCGGAATAGAAAGCCACGGCTAACTACGTGCCAGCAGCCGCGGTAATACGTAGGTGGCAAGCGTTGTCCGGAATTATTGGGCGTAAAGCGCGCGCAGGCGGCCTATCCAGTCTGTCTTAAAAGTTCGGGGCTCAACCTCGTGATGGGATGGAAACTAGTAGGCTAGAGTATCGGAGAGGAAAGCGGAATTCCTAGTGTAGCGGTGAAATGCGTAGATATTAGGAAGAACACCAGTGGCGAAGGCGGCTTTCTGGACGAAAACTGACGC…	432	TGGGGAATCTTCCGCAATGGACGAAAGTCTGACGGAGCAACGCCGCGTGAGTGATGAAGGTCTTCGGATTGTAAAGCTCTGTTAATCGGGACGAAAGAGTTCTGTGTGAATAATGCAGAAAAGTGACGGTACCGGAATAGAAAGCCACGGCTAACTACGTGCCAGCAGCCGCGGTAATACGTAGGTGGCAAGCGTTGTCCGGAATTATTGGGCGTAAAGCGCGCGCAGGCGGCCTATCCAGTCTGTCTTAAAAGTTCGGGGCTCAACCTCGTGATGGGATGGAAACTAGTAGGCTAGAGTATCGGAGAGGAAAGCGGAATTCCTAGTGTAGCGGTGAAATGCGTAGATATTAGGAAGAACACCAGTGGCGAAGGCGGCTTTCTGGACGAAAACTGACGC…	0	0	0	0	0	0	0	0	0	0	0	0	0	0	0	0	0	0	0	0	0	0	0	0	0	0	20	0	0	0	20
Otu159	Proteobacteria	Gammaproteobacteria	Pseudomonadales	Moraxellaceae	Psychrobacter	19	TGGGGAATATTGGACAATGGGGGCAACCCTGATCCAGCCATGCCGCGTGTGTGAAGAAGGCCTTTTGGTTGTAAAGCACTTTAAGCAGTGAAGAAGACTCCATGGTTAATACCCATGGCCGATGACATTAGCTGCAGAATAAGCACCGGCTAACTCTGTGCCAGCAGCCGCGGTAGTACAGAGGGTGCAAGCGTTAATCGGAATTACTGGGCGTAAAGCGAGCGTAGGTGGCTTGATAAGTCAGATGTGAAATCACCGGGCTTAACCTGGGAACGGCATCTGATACTGTTAGGCTAGAATAGGTGAGAGGAAGGTAGAATTCCAGGTGTAGCGGTGAAATGCGTAGAGATCTGGAGGAATACCGATGGCGAAGGCAGCCTTCTGGCATCATATTGACAC…	432	TGGGGAATATTGGACAATGGGGGCAACCCTGATCCAGCCATGCCGCGTGTGTGAAGAAGGCCTTTTGGTTGTAAAGCACTTTAAGCAGTGAAGAAGACTCCATGGTTAATACCCATGGACGATGACATTAGCTGCAGAATAAGCACCGGCTAACTCTGTGCCAGCAGCCGCGGTAATACAGAGGGTGCAAGCGTTAATCGGAATTACTGGGCGTAAAGCGAGCGTAGGTGGCTTGATAAGTCAGATGTGAAAGCCCCGGGCTTAACCTGGGAACGGCATCTGATACTGTTAGGCTAGAGTAGGTGAGAGGAAGGTAGAATTCCAGGTGTAGCGGTGAAATGCGTAGAGATCTGGAGGAATACCGATGGCGAAGGCAGCCTTCTGGCATCATACTGACAC…	0	0	0	0	0	0	0	0	0	0	0	0	0	0	0	0	0	0	0	0	1	3	0	0	23	1	0	0	7	12	47
Otu160	Firmicutes	Bacilli	Bacillales	Paenibacillaceae 1	Thermobacillus	19	TAGGGAATCTTCCGCAATGGGCGAAAGCCTGACGGAGCAACGCCGCGTGAGTGAGGAAGGTCTTCGGATCGTAAAGCTCTGTTGCCAGGGAAGAACGCTTGGGAGAGTAACTGCTCTCAAGGTGACGGTACCTGAGAAGAAAGCCCCGGCTAACTACGTGCCAGCAGCCGCGGTAATACGTAGGGGGCGAGCGTTGTCCGGAATTATTGGGCGTAAAGCGCGCGCAGGCGGTTTTGTAAGTCCGATTGTTTAAACCCGGGGCTCAACCCCGGGTCGCAAGGGAAACTGCAAGACTTGAGTGCAGGAGAGGGAAGCGGAATTCCATGTGTAGCGGTGAAATGCGTAGAGATATGGAGGAACACCAGTGGCGAAGGCGGCTTCCTGGCCTGTAACTGACGC…	432	TAGGGAATCTTCCGCAATGGGCGAAAGCCTGACGGAGCAACGCCGCGTGAGTGAGGAAGGTCTTCGGATCGTAAAGCTCTGTTGCCAGGGAAGAACGCTTGGGAGAGTAACTGCTCTCAAGGTGACGGTACCTGAGAAGAAAGCCCCGGCTAACTACGTGCCAGCAGCCGCGGTAATACGTAGGGGGCGAGCGTTGTCCGGAATTATTGGGCGTAAAGCGCGCGCAGGCGGTTTTGTAAGTCCGATTGTTTAAACCCGGGGCTCAACCCCGGGTCGCAAGGGAAACTGCAAGACTTGAGTGCAGGAGAGGGAAGCGGAATTCCATGTGTAGCGGTGAAATGCGTAGAGATATGGAGGAACACCAGTGGCGAAGGCGGCTTCCTGGCCTGTAACTGACGC…	0	0	0	0	0	0	0	0	0	0	0	0	0	0	0	0	0	0	0	0	0	0	0	0	0	0	0	0	0	19	19
Otu161	Proteobacteria	Gammaproteobacteria	Pseudomonadales	Pseudomonadaceae	Pseudomonas	19	TGGGGAATATTGGACAATGGGCGAAAGCCTGATCCAGCCATGCCGCGTGTGTGAAGAAGGTCTTCGGATTGTAAAGCACTTTAAGTTGGGAGGAAGGGCAGTTACCTAATACGTGATTGTTTTGACGTTACCGACAGAATAAGCACCGGCTAACTCTGTGCCAGCAGCCGCGGTAATACAGAGGGTGCAAGCGTTAATCGGAATTACTGGGCGTAAAGCGCGCGTAGGTGGTTTGTTAAGTTGGATGTGGAATCCCCGGGCTCAACCTGGGAACTGCATTCAAAACTGACTGACTAGAGTATGGTAGAGGGTGGTGGAATTTCCTGTGTAGCGGTGAAATGCGTAGATATAGGAAGGAACACCAGTGGCGAAGGCGACCACCTGGACTGATACTGACAC…	432	TGGGGAATATTGGACAATGGGCGAAAGCCTGATCCAGCCATGCCGCGTGTGTGAAGAAGGTCTTCGGATTGTAAAGCACTTTAAGTTGGGAGGAAGGGCAGTTGCCTAATACGTAACTGTTTTGACGTTACCGACAGAATAAGCACCGGCTAACTCTGTGCCAGCAGCCGCGGTAATACAGAGGGTGCAAGCGTTAATCGGAATTACTGGGCGTAAAGCGCGCGTAGGTGGTTTGTTAAGTTGGATGTGAAATCCCCGGGCTCAACCTGGGAACTGCATTCAAAACTGACTGACTAGAGTATGGTAGAGGGTGGTGGAATTTCCTGTGTAGCGGTGAAATGCGTAGATATAGGACGGAACACCAGTGGCGAAGGCGACCACCTGGACTAATACTGACAC…	2	1	0	0	0	0	0	1	0	0	0	0	0	1	0	0	0	0	1	0	3	12	1	1	0	3	1	0	0	24	51
Otu162	Spirochaetes	Spirochaetia	Spirochaetales	Spirochaetaceae	Sphaerochaeta	18	CTAAGAATCTTCCGCAATGGACGAAAGTCTGACGGAGCGACGCCGCGTGAACGATGAAGGCCGTGAGGTTGTAAAGTTCTTTTCGAGAGGAGGAATAAGGCTTGTAGGGAATGACAGGCTGATGACGTTAATCTCGGAATAAGCCCCGGCTAACTACGTGCCAGCAGCCGCGGTAACACGTAGGGGGCGAGCGTTGTTCGGAATTATTGGGCGTAAAGGGCGTGCAGGCGGTTCTTCAAGTCTGACGTGAAAGATCTCGGCTTAACCGAGGGAACGCGTTGGAAACTGTAGAACTTGAGTACAGAAGGGGACATTGGAATTCCAGGTGTAGGGGTGAAATCTGTAGATATCTGGAAGAACACCGGTGGCGAAGGCGAATGTCTGGTCATGTACTGACGC…	432	CTAAGAATCTTCCGCAATGGACGAAAGTCTGACGGAGCGACGCCGCGTGAACGATGAAGGCCGTGAGGTTGTAAAGTTCTTTTCGAGAGGAGGAATAAGGCTTGTAGGGAATGACAGGCTGATGACGTTAATCTCGGAATAAGCCCCGGCTAACTACGTGCCAGCAGCCGCGGTAACACGTAGGGGGCGAGCGTTGTTCGGAATTATTGGGCGTAAAGGGCGTGCAGGCGGTTCTTCAAGTCTGACGTGAAAGATCTCGGCTTAACCGAGGGAACGCGTTGGAAACTGTAGAACTTGAGTACAGAAGGGGACATTGGAATTCCAGGTGTAGGGGTGAAATCTGTAGATATCTGGAAGAACACCGGTGGCGAAGGCGAATGTCTGGTCATGTACTGACGC…	0	0	0	0	0	0	0	0	0	0	0	0	0	0	0	0	0	0	0	0	0	0	0	0	18	0	0	0	0	0	18
Otu163	Proteobacteria	Gammaproteobacteria	unclassified	unclassified	unclassified	18	TGGGGAATATTGGACAATGGGGGAAACCCTGATCCAGCAATGCCGCGTGTGTGAAGAAGGCCTGAGGGTCGTAAAGCACTTTTGTTAGGGAGGAAGGAGTATGCGTTAATACCGCATGCAACTGACGTTACCTAAAGAATAAGCACCGGCTAACTCTGTGCCAGCAGCCGCGGTAATACAGAGGGTGCAAGCGTTAATCGGAATTACTGGGCGTAAAGGGTGCGTAGGTGGATACGTAAGTCAGATGTGAAATCCCCGGGCTTAACCTGGGAACTGCATATGATACTGCGAATCTAGAGTATGGTAGAGGTAAGTGGAATTTCCGGTGTAGCGGTGAAATGCGTAGATATCGGAAGGAACATCAGTGGCGAAGGCGACTTACTGGACTGATACTGACGC…	432	TGGGGAATATTGGACAATGGGGGAAACCCTGATCCAGCAATGCCGCGTGTGTGAAGAAGGCCTGAGGGTCGTAAAGCACTTTTGTTAGGGAGGAAGGAGTATGCGTTAATACCGCATGCAACTGACGTTACCTAAAGAATAAGCACCGGCTAACTCTGTGCCAGCAGCCGCGGTAATACAGAGGGTGCAAGCGTTAATCGGAATTACTGGGCGTAAAGGGTGCGTAGGTGGATACGTAAGTCAGATGTGAAATCCCCGGGCTTAACCTGGGAACTGCATATGATACTGCGAATCTAGAGTATGGTAGAGGTAAGTGGAATTTCCGGTGTAGCGGTGAAATGCGTAGATATCGGAAGGAACATCAGTGGCGAAGGCGACTTACTGGACTGATACTGACGC…	0	0	0	0	0	0	0	0	0	0	0	0	0	0	0	0	0	0	0	0	0	0	0	0	0	0	0	0	0	18	18
Otu164	Proteobacteria	Betaproteobacteria	Burkholderiales	Burkholderiales_incertae_sedis	Aquabacterium	18	TGGGGAATTTTGGACAATGGGCGCAAGCCTGATCCAGCAATGCCGCGTGCAGGAAGAAGGCCTTCGGGTTGTAAACTGCTTTTGTCAGGGAAGAAATCTTCTGGGTTAATACCTCGGGAGGATGACGGTACCTGAAGAATAAGCACCGGCTAACTACGTGCCAGCAGCCGCGGTAATACGTAGGGTGCGAGCGTTAATCGGAATTACTGGGCGTAAAGCGTGCGCAGGCGGCTTTGCAAGACAGAGGTGAAATCCCCGGGCTCAACCTGGGAACTGCCTTTGTGACTGCAAGGCTAGAGTACGGCAGAGGGGGATGGAATTCCGCGTGTAGCAGTGAAATGCGTAGATATGCGGAGGAACACCAATGGCGAAGGCAATCCCCTGGGCCTGTACTGACGC…	432	TGGGGAATTTTGGACAATGGGCGCAAGCCTGATCCAGCAATGCCGCGTGCAGGAAGAAGGCCTTCGGGTTGTAAACTGCTTTTGTCAGGGAAGAAATCCTTTGGGTTAATACCTCGAAGGGATGACGGTACCTGAAGAATAAGCACCGGCTAACTACGTGCCAGCAGCCGCGGTAATACGTAGGGTGCGAGCGTTAATCGGAATTACTGGGCGTAAAGCGTGCGCAGGCGGCTTTGCAAGACAGAGGTGAAATCCCCGGGCTCAACCTGGGAACTGCCTTTGTGACTGCAAGGCTAGAGTACGGCAGATGGGGATGGAATTCCGCGTGTAGCAGTGAAATGCGTAGATATGCGGAGGAACACCGATGGCGAAGGCAATCCCCTGGGCCTGTACTGACGC…	0	0	0	0	0	0	0	0	0	1	0	0	0	0	0	0	0	0	0	0	0	0	0	1	4	0	0	0	0	19	25
Otu165	Firmicutes	Negativicutes	Selenomonadales	Veillonellaceae	Megasphaera	17	TGGGGAATCTTCCGCAATGGGCGAAAGCCTGACGGAGCAACGCCGCGTGAGTGAAGACGGCCTTCGGGTTGCAAAACTCTGTTATACGGGACGAATGTAGGCATGGTTAATACCCATGCGTAGTGACGGTACCGTAAGAGAAAGCCACGGCTAACTACGTGCCAGCAGCCGCGGTAATACGTAGGTGGCAAGCGTTGTTCGGAATTATTGGGCGTAAAGGGCGCGCAGGCGGCTCAGTCAGTCTGTCTTAAAAGTGCGGGGCTTAACCCCGTGAGGGGACGGAAACTGCTGAACTAGAGTATCGGAGAGGAAAGCAGAATTCCTAGTGTAGCGGTGAAATGCGTAGATATTAGGAGGAATACCAGTGGCGAAAGCGGCTTTCTGGACGAACACTGACGC…	432	TGGGGAATCTTCCGCAATGGGCGAAAGCCTGACGGAGCAACGCCGCGTGAGTGAAGACGGCCTTCGGGTTGCAAAACTCTGTTATACGGGACGAATGTAGGCATGGTTAATACCCATGCGTAGTGACGGTACCGTAAGAGAAAGCCACGGCTAACTACGTGCCAGCAGCCGCGGTAATACGTAGGTGGCAAGCGTTGTTCGGAATTATTGGGCGTAAAGGGCGCGCAGGCGGCTCAGTCAGTCTGTCTTAAAAGTGCGGGGCTTAACCCCGTGAGGGGACGGAAACTGCTGAACTAGAGTATCGGAGAGGAAAGCAGAATTCCTAGTGTAGCGGTGAAATGCGTAGATATTAGGAGGAATACCAGTGGCGAAAGCGGCTTTCTGGACGAACACTGACGC…	0	0	0	0	0	0	18	0	0	0	0	0	0	0	0	0	0	0	0	0	0	0	0	0	0	0	0	0	0	0	18
Otu166	Proteobacteria	Gammaproteobacteria	Pseudomonadales	Pseudomonadaceae	Pseudomonas	17	TGGGGAATATTGGACAATGGGCGAAAGCCTGATCCAGCCATGCCGCGTGTGTGAAGAAGGTCTTCGGATTGTAAAGCACTTTAAGTTGGGAGGAAGGGCAGTAAGCTAATACCTTGCTGTTTTGACGTTACCGACAGAATAAGCACCGGCTAACTTCGTGCCAGCAGCCGCGGTAATACGAAGGGTGCAAGCGTTAATCGGAATTACTGGGCGTAAAGCGCGCGTAGGTGGTTCGTTAAGTTGGATGTGAAAGCCCCGGGCTCAACCTGGGAACTGCATCCAAAACTGGCGAGCTAGAGTATGGCAGAGGGTGGTGGAATTTCCTGTGTAGCGGTGAAATGCGTAGATATAGGAAGGAACACCAGTGGCGAAGGCGACCACCTGGGCTAATACTGACAC…	432	TGGGGAATATTGGACAATGGGCGAAAGCCTGATCCAGCCATGCCGCGTGTGTGAAGAAGGTCTTCGGATTGTAAAGCACTTTAAGTTGGGAGGAAGGGCATTAACCTAATACGTTAGTGTTTTGACGTTACCGACAGAATAAGCACCGGCTAACTTCGTGCCAGCAGCCGCGGTAATACGAAGGGTGCAAGCGTTAATCGGCATTACTGGGCGTAAGGCGCGCGTAGGTGGTTTGTTAAGTTGAATGTGAAAGCCCCGGGCTCAACCTGGGAACTGCATCCAAAGCTGGCAAGCTAGAGTATGGCAGAGGGTGGTGGAATTTCCTGTGTAGCGGTGAAATGCGTAGAGATAGGAAGGAACACCAGTGGCGAAGGCGACCACCTGGGCTAATACTGACAC…	4	1	0	0	0	0	1	0	0	8	0	0	0	1	1	0	0	0	0	0	1	0	2	8	38	0	0	0	23	35	123
Otu167	Proteobacteria	Betaproteobacteria	Burkholderiales	Sutterellaceae	Sutterella	16	TGGGGAATTTTGGACAATGGGGGCAACCCTGATCCAGCCATGCCGCGTGCAGGATGAAGGTCTTCGGATTGTAAACTGCTTTTGTCAGGGACGAAAAGGGATGCGATAACACCGCATTCCGCTGACGGTACCTGAAGAATAAGCACCGGCTAACTACGTGCCAGCAGCCGCGGTAATACGTAGGGTGCAAGCGTTAATCGGAATTACTGGGCGTAAAGCGTGCGCAGGCGGTTCTGTAAGATAGATGTGAAATCCCCGGGCTCAACCTGGGAATTGCATATATGACTGCAGGACTTGAGTTTGTCAGAGGAGGGTGGAATTCCACGTGTAGCAGTGAAATGCGTAGATATGTGGAAGAACACCGATGGCGAAGGCAGCCCTCTGGGACATGACTGACGC…	432	TGGGGAATTTTGGACAATGGGGGCAACCCTGATCCAGCCATGCCGCGTGCAGGATGAAGGTCTTCGGATTGTAAACTGCTTTTGTCAGGGACGAAAAGGGATGCGATAACACCGCATTCCGCTGACGGTACCTGAAGAATAAGCACCGGCTAACTACGTGCCAGCAGCCGCGGTAATACGTAGGGTGCAAGCGTTAATCGGAATTACTGGGCGTAAAGCGTGCGCAGGCGGTTCTGTAAGATAGATGTGAAATCCCCGGGCTCAACCTGGGAATTGCATATATGACTGCAGGACTTGAGTTTGTCAGAGGAGGGTGGAATTCCACGTGTAGCAGTGAAATGCGTAGATATGTGGAAGAACACCGATGGCGAAGGCAGCCCTCTGGGACATGACTGACGC…	0	0	0	16	0	0	0	0	0	0	0	0	0	0	0	0	0	0	0	0	0	0	0	0	0	0	0	0	0	0	16
Otu168	Proteobacteria	Gammaproteobacteria	Pseudomonadales	Pseudomonadaceae	Pseudomonas	16	TGGGGAATATTGGACAATGGGCGAAAGCCTGATCCAGCCATGCCGCGTGTGTGAAGAAGGTCTTCGGATTGTAAAGCACTTTAAGTTGGGAGGAAGGGTTGTAGATTAATACTCTGCAATTTTGACGTTACCGACAGAATAAGCACCGGCTAACTCTGTGCCAGCAGCCGCGGTAATACAGAGGGTGCAAGCGTTAATCGGAATTACTGGGCGTAAAGCGCGCGTAGGTGGTTTGTTAAGTTGGATGTGAAATCCCCGGGCTCAACCTGGGAGCTGCATTCAAAACTGACTGACTAGAGTATGGTAGAGGGTGGTGGAATTTCCTGTGTAGCGGTGAAATGCGTAGATATAGGAAGGAACACCAGTGGCGAAGGCGACCACCTGGACTAATACTGACAC…	432	TGGGGAATATTGGACAGTGGGCGAAAGCCTGATCCAGCCATGCCGCGTGTGTGAAGAAGGTCTTCGGATTGTAAAGCACTTTAAGTTGGGAGGAAGGGTTGTAGATTAATACTCTGCAATTTTGACGTTACCGACAGAATAAGCACCGGCTAACTCTGTGCCAGCAGCCGCGGTAATACAGAGGGTGCAAGCGTTAATCGGAATTACTGGGCGTAAAGCGCGCGTAGGTGGTTTGTTAAGTTGGATGTGAAATCCCCGGGCTCAACCTGGGAACTGCATTCAAAACTGACTGACTAGAGTATGGTAGAGGGTGGTGGAATTTCCTGTGTAGCGGTGAAATGCGTAGATATAGGAAGGAACACCAGTGGCGAAGGCGACCACCTGGACTAATACTGACAC…	3	1	1	0	3	0	2	1	0	0	0	0	1	0	0	0	0	0	1	0	1	2	4	16	0	1	4	1	11	0	53
Otu169	Firmicutes	Clostridia	unclassified	unclassified	unclassified	16	TGGGGAATCTTGCGCAATGGGCGAAAGCCTGACGCAGCGACGCCGCGTGTGGGAAGAAGGCCCTCGGGTTGTAAACCACTGTCTGGGGTGACGAACAGATAGGGGAGGAAATGCCCTTATCCTGACGGTAGCCCCGAAGGAAGCCCCGGCTAACTACGTGCCAGCAGCCGCGGTAATACGTAGGGGGCGAGCGTTGTCCGGAATTACTGGGCGTAAAGGGCGAGCAGGCGGCCAGGTATGTCAGGTGTGAAAGACCGGGGCTCAACTCCGGGGCTGCACTTGAAACTGTCTGGCTTGAGGGCAGGAGAGGGGAGTGGAATTCCCGGTGTAGCGGTGAAATGCGTAGATATCGGGAGGAACACCAGTGGCGAAGGCGACTCCCTGGACTGGCCCTGACGC…	432	TGGGGAATCTTGCGCAATGGGCGAAAGCCTGACGCAGCGACGCCGCGTGTGGGAAGAAGGCCCTCGGGTTGTAAACCACTGTCTGGGGTGACGAACAGATAGGGGAGGAAATGCCCTTATCCTGACGGTAGCCCCGAAGGAAGCCCCGGCTAACTACGTGCCAGCAGCCGCGGTAATACGTAGGGGGCGAGCGTTGTCCGGAATTACTGGGCGTAAAGGGCGAGCAGGCGGCCAGGTATGTCAGGTGTGAAAGACCGGGGCTCAACTCCGGGGCTGCACTTGAAACTGTCTGGCTTGAGGGCAGGAGAGGGGAGTGGAATTCGCGGTGTAGCGGTGAAATGCGTGGATATCGGGAGGAACACCAGGGGCGAAGGCGACTCCCTGGACGGGCCGTGACGC…	16	0	0	0	0	0	0	0	0	0	0	0	0	0	0	0	0	0	0	0	0	0	0	0	4	0	0	0	4	0	24
Otu170	Deferribacteres	Deferribacteres	Deferribacterales	Deferribacteraceae	Seleniivibrio	15	TGGGGAATTTTGCGCAATGATCGAAAGATTGACGCAGCGACGCCGCGTGGACGATGAAGGTTTTCGGATCGTAAAGTCCTTTCAGCGAGAAAGAATGTATTTAGGAGTAACTGTCTAAGTATTGACGGTACTCGCAGAAGCAGCCCCGGCTAACTCCGTGCCAGCAGCCGCGGTAATACGGAGGGGGCAAGCGTTGTTCGGAGTCACTGGGCGTAAAGCGCACGTAGGTGGATGTATAAGTCAGAAGTTAAAGGCGCCGGCTCAACCGGTGTAGGGCTTTTGAAACTATACGTCTAGAGTGTCGGAGAGGAATATGGAATTCCCGGTGTAGCGGTGAAATGCGTAGATATCGGGAGGAACACCAGTAGCAAAGGCGATATTCTGGCCGATAACTGACAC…	432	TGGGGAATTTTGCGCAATGATCGAAAGATTGACGCAGCGACGCCGCGTGGACGATGAAGGTTTTCGGATCGTAAAGTCCTTTCAGCGAGAAAGAATGTATTTAGGAGTAACTGTCTAAGTATTGACGGTACTCGCAGAAGCAGCCCCGGCTAACTCCGTGCCAGCAGCCGCGGTAATACGGAGGGGGCAAGCGTTGTTCGGAGTCACTGGGCGTAAAGCGCACGTAGGTGGATGTATAAGTCAGAAGTTAAAGGCGCCGGCTCAACCGGTGTAGGGCTTTTGAAACTATACGTCTAGAGTGTCGGAGAGGAATATGGAATTCCCGGTGTAGCGGTGAAATGCGTAGATATCGGGAGGAACACCAGTAGCAAAGGCGATATTCTGGCCGATAACTGACAC…	0	0	0	0	0	0	0	0	0	0	0	0	0	0	0	0	0	0	0	0	3	0	0	0	0	0	17	0	0	0	20
Otu171	Proteobacteria	Gammaproteobacteria	Enterobacteriales	Enterobacteriaceae	Hafnia	15	TGGGGAATATTGCACAATGGGCGCAAGCCTGATGCAGCCATGCCGCGTGTATGAAGAAGGCCTTCGGGTTGTAAAGTACTTTCAGCGAGGAGGAAGGCATTGTGGTTAATAACCGCAGTGATTGACGTTACTCGCAGAAGAGGCACCGGCTAACTCCGTGCCAGCAGCCGCGGTAATACGGAGGGTGCAAGCGTTAATCGGAATTACTGGGCGTAAAGCGCACGCAGGCGGTTGATTAAGTCAGATGTGAAATCCCCGAGCTTAACTTGGGAACTGCATTTGAAACTGGTCAGCTAGAGTCTTGTAGAGGGGGGTAGAATTCCAGGTGTAGCGGTGAAATGCGTAGAGATCTGGAGGAATACCGGTGGCGAAGGCGGCCCCCTGGACAAAGACTGACGC…	432	TGGGGAATATTGCACAATGGGCGCAAGCCTGATGCAGCCATGCCGCGTGTATGAAGAAGGCCTTCGGGTTGTAAAGTACTTTCAGCGAGGAGGAAGGCATTGTGGTTAATAACCGCAGTGATTGACGTTACTCGCAGAAGAAGCACCGGCTAACTCCGTGCCAGCAGCCGCGGTAATACGGAGGGTGCAAGCGTTAATCGGAATTACTGGGCGTAAAGCGCACGCAGGCGGTTTGTTAAGTCAGATGTGAAATCCCCGAGCTTAACTTGGGAACTGCATTTGAAACTGGCAAGCTAGAGTCTTGTAGAGGGGGGTAGAATTCCAGGTGTAGCGGTGAAATGCGTAGAGATCTGGAGGAATACCGGTGGCGAAGGCGGCCCCCTGGACAAAGACTGACGC…	0	2	0	0	0	0	0	0	0	1	0	0	0	0	0	0	0	0	0	0	0	18	0	8	16	0	3	1	18	5	72
Otu172	Firmicutes	Negativicutes	Selenomonadales	Veillonellaceae	unclassified	15	TGGGGAATCTTCCGCAATGGACGAAAGTCTGACGGAGCGACGCCGCGTGAGTGAAGAAGGCCTTCGGGTCGTAAAGCTCTGTCATCAGGGACGAACGGCCGGTGGAGTGGAAAGCCACCGGATTGACGGTACCTGAGAAGGAAGCCACGGCTAACTACGTGCCAGCAGCCGCGGTAATACGTAGGTGGCAAGCGTTGTCCGGAATTATTGGGCGTAAAGCGCGCGCAGGTGGGATCTTAAGTCCATTTTTAAAGTTCGGAGCTCAACTCCGTGATGGGATGGAAACTGGGATTCTTGAGTACCGGAGAGGAAAGCGGAATTCCCCGTGTAGCGGTGAAATGCGTAGATATGGGGAGGAACACCAGTGGCGAAGGCGGCTTTCTGGACGGTGTCTGACAC…	432	TGGGGAATCTTCCGCAATGGACGAAAGTCTGACGGAGCGACGCCGCGTGAGTGAAGAAGGCCTTCGGGTCGTAAAGCTCTGTCATCAGGGACGAACGGCCGGTGGAGTGGAAAGCCACCGGATTGACGGTACCTGAGAAGGAAGCCACGGCTAACTACGTGCCAGCAGCCGCGGTAATACGTAGGTGGCAAGCGTTGTCCGGAATTATTGGGCGTAAAGCGCGCGCAGGTGGGATCTTAAGTCCATTTTTAAAGTTCGGAGCTCAACTCCGTGATGGGATGGAAACTGGGATTCTTGAGTACCGGAGAGGAAAGCGGAATTCCCCGTGTAGCGGTGAAATGCGTAGATATGGGGAGGAACACCAGTGGCGAAGGCGGCTTTCTGGACGGTGTCTGACAC…	0	0	0	0	0	0	0	0	0	0	0	0	0	0	0	0	0	0	0	0	0	0	0	0	0	0	0	0	1	15	16
Otu173	Proteobacteria	Gammaproteobacteria	Enterobacteriales	Enterobacteriaceae	Yersinia	15	TGGGGAATATTGCACAATGGGCGCAAGCCTGATGCAGCCATGCCGCGTGTGTGAAGAAGGCCTTAGGGTTGTAAAGCACTTTCAGCGAGGAGGAAGGCACCATACTTAATACGTGTGGTGATTGACGTTACTCGCAGAAGAAGCACCGGCTAACTCCGTGCCAGCAGCCGCGGTAATACGGAGGGTGCAAGCGTTAATCGGAATTACTGGGCGTAAAGCGCACGCAGGCGGTTTGTTAAGTCAGATGTGAAATCCCCGCGCTTAACGTGGGAACTGCATTTGAAACTGGCAAGCTAGAGTCTTGTAGAGGGGGGTAGAATTCCAGGTGTAGCGGTGAAATGCGTAGAGATCTGGAGGAATACCGGTGGCGAAGGCGGCCCCCTGGACAAAGACTGACGC…	432	TGGGGAATATTGCACAATGGGCGCAAGCCTGATGCAGCCATGCCGCGTGTGTGAAGAAGGCCTTAGGGTTGTAAAGCACTTTCAGCGAGGAGGAAGGCACCATACTTAATACGTGTGGTGATTGACGTTACTCGCAGAAGAAGCACCGGCTAACTCCGTGCCAGCAGCCGCGGTAATACGGAGGGTGCAAGCGTTAATCGGAATTACTGGGCGTAAAGCGCACGCAGGCGGTTTGTTAAGTCAGATGTGAAATCCCCGCGCTTAACGTGGGAACTGCATTTGAAACTGGCAAGCTAGAGTCTTGTAGAGGGGGGTAGAATTCCAGGTGTAGCGGTGAAATGCGTAGAGATCTGGAGGAATACCGGTGGCGAAGGCGGCCCCCTGGACAAAGACTGACGC…	1	0	0	0	0	0	0	0	0	0	0	0	0	0	0	0	0	0	0	0	0	0	0	1	4	0	0	0	0	16	22
Otu174	Firmicutes	Bacilli	Lactobacillales	Lactobacillaceae	Lactobacillus	14	TAGGGAATCTTCCACAATGGACGCAAGTCTGATGGAGCAACGCCGCGTGAGTGAAGAAGGGTTTCGGCTCGTAAAGCTCTGTTGTTGGTGAAGGAGGATAGAGGTAGTAACTGGCCTTTATTTGACGGTAATCAACCAGAAAGTCACGGCTAACTACGTGCCAGCAGCCGCGGTAATACGTAGGTGGCAAGCGTTGTCCGGATTTATTGGGCGTAAAGCGAGCGCAGGCGGAAGAATAAGTCTGATGTGAAAGCCTTCGGCTCAACCGGAGAATTGCATCAGAAACTGTCGAGCTTGAGTACAGAAGAGGAGAGTGGAACTCCATGTGTAGCGGTGAAGTGCGTAGATATATGGAAGAACACCGGTGGCGAAGGCGGCTCTCTGGTCTGTTACTGACGC…	432	TAGGGAATCTTCCACAATGGACGCAAGTCTGATGGAGCAACGCCGCGTGAGTGAAGAAGGTTTTCGGATCGTAAAGCTCTGTTGTTGGTGAAGAAGGATAGAGGTAGTAACTGGCCTTTATTTGACGGTAATCAACCAGAAAGTCACGGCTAACTACGTGCCAGCAGCCGCGGTAATACGGAGGTGGCAAGCGTTGTCCGGATTTATTGGGCGTAAAGCGAGGGCAGGCGGAAGAATAAGTCTGATGTGAAAGCCTTCGGCTCAACCGGAGGATTGCATCAGAAACTGTCGAGCTTGAGTACAGAAGAGGAGAGTGTAACTCCATGTGTAGCGGTGAAATGCGTAGATATATGGACGAACACCGGTGGCGAAGGCGGCTCTCTGGTCTGTTACTGACGC…	0	0	0	0	0	0	0	0	0	0	0	0	0	1	0	0	0	0	0	27	0	0	0	0	0	0	0	0	0	0	28
Otu175	Proteobacteria	Betaproteobacteria	Rhodocyclales	Rhodocyclaceae	Thauera	14	TGGGGAATTTTGGACAATGGGGGCGACCCTGATCCAGCCATGCCGCGTGAGTGAAGAAGGCCTTCGGGTTGTAAAGCTCTTTCGTCCGGGAAGAAATTGGCGGCTCTAACATAGCCGCTGGATGACGGTACCGGAAGAAGAAGCACCGGCTAACTACGTGCCAGCAGCCGTGGTAATACGTAGGGTGCGAGCGTTAATCGGAATTACTGGGCGTAAAGCGTGCGCAGGCGGTTTGCCAAGACAGGCGTGAAATCCCCGGGCTCAACCTGGGAACTGCGCTTGTGACTGGCAGGCTAGAGTACGGCAGAGGGGGGTGGAATTCCTGGTGTAGCAGTGAAATGCGTAGAGATCAGGAGGAACACCGATGGCGAAGGCAGCCCCCTGGGCCTGTACTGACGC…	432	TGGGGAATTTTGGACAATGGGGGCAACCCTGATCCAGCCATGCCGCGTGAGTGAAGAAGGCCTTCGGGTTGTAAAGCTCTTTCGTCCGGGAAGAAATTGGCGGCTCTAACATAGCCGCTGGATGACGGTACCGGAAGAAGAAGCACCGGCTAACTACGTGCCAGCAGCCGCGGTAATACGTAGGGTGCGAGCGTTAATCGGAATTACTGGGCGTAAAGCGTGCGCAGGCGGTTTGCCAAGACAGGCGTGAAATCCCCGGGCTCAACCTGGGAACTGGGCTTGTGACTGGCAGGCTAGAGTACGGCAGAGGGGGGTGGAATTCCTGGTGTAGCAGTGAAACGCGTAGAGATCAGGAGGAACACCGATGGCGAAGGCAGACCCCTGGGCCTGTACTGACGC…	0	0	0	0	0	0	0	0	0	0	0	0	0	0	0	0	0	0	0	0	5	5	0	3	2	0	0	0	15	0	30
Otu176	Proteobacteria	Betaproteobacteria	Burkholderiales	Burkholderiaceae	Limnobacter	14	TGGGGAATTTTGGACAATGGGCGCAAGCCTGATCCAGCAATGCCGCGTGTGTGACGAAGGCCTTCGGGTTGTAAAGCACTTTTGTTCGGGAAGAAATCCGCCGGGCTAATATCCTGGCGGGATGACGGTACCGGAAGAATAAGCACCGGCTAACTACGTGCCAGCAGCCGCGGTAATACGTAGGGTGCGAGCGTTAATCGGAATTACTGGGCGTAAAGCGTGCGCAGGCGGCGCTGTAAGACAGATGTGAAATCCCCGGGCTCAACCTGGGAACTGCATTTGTGACTGCAGTGCTAGAGTGTGTCAGAGGGGGGTGGAATTCCACGTGTAGCAGTGAAATGCGTAGAGATGTGGAGGAACACCGATGGCGAAGGCAGCCCCCTGGGATAACACTGACGC…	432	TGGGGAATTTTGGACAATGGGCGCAAGCCTGATCCAGCAATGCCGCGTGTGTGACGAAGGCCTTCGGGTTGTAAAGCACTTTTGTTCGGGAAGAAATCCGCCGGGCTAATATCCTGGCGGGATGACGGTACCGGAAGAATAAGCACCGGCTAACTACGTGCCAGCAGCCGCGGTAATACGTAGGGTGCGAGCGTTAATCGGAATTACTGGGCGTAAAGCGTGCGCAGGCGGCGCTGTAAGGCAGATGTGAAATCCCCGGGCTCAACCTGGGAACTGCATTTGTGACTGCAGTGCTAGAGTGTGTCAGAGGGGGGTGGAATTCCACGTGTAGCAGTGAAATGCGTAGAGATGTGGAGGAACACCGATGGCGAAGGCAGCCCCCTGGGATAACACTGACGC…	1	0	0	0	0	0	0	0	0	0	0	0	0	0	0	0	0	0	0	0	0	3	0	1	14	0	0	0	0	0	19
Otu177	Firmicutes	Bacilli	Lactobacillales	Lactobacillaceae	Lactobacillus	14	TAGGGAATCTTCCACAATGGACGAAAGTCTGATGGAGCAACGCCGCGTGAGTGAAGAAGGTTTTCAGATCGTAAAGCTCTGTTGTTGGTGAAGAAGGATAGAGGTAGTAACTGGCCTTTATTTGACGGTAATCAACCAGAAAGTCACGGCTAACTACGTGCCAGCAGCCGCGGTAATACGTAGGTGGCAAGCGTTGTCCGGACTTATTGGGCGTAAAGCGAGCGCAGGCGGATTGATAAGTCTGATGTGAAAGCCTTCGGCTCAACCGAAGAACTGCATCAGAAACTGTCAATCTTGAGTGCAGAAGAGGAGAGTGGAACTCCATGTGTAGCGGTGGAATGCGTAGATATATGGAAGAACACCAGTGGCGTAGGCGGCTCTCTGGTCTGTAACTGACGC…	432	TAGGGAATCTTCCACAATGGACGCAAGTCTGATGGAGCAACGCCGCGTGAGTGAAGAAGGTTTTCGGATCGTAAAGCTCTGTTGTTGGTGAAGAAGGATAGAGGTAGTAACTGGCCTTTATTTGAAGGTAATCAACCAGAAAGTCACGGCTAACTACGTGCCAGCAGCGGCGGTAATAAGTAGGTGGCAAGCGTTGTCCGGAGTTATTGTGCGTAAAGCGAGCGCAGGCGGATTGATAAGTCTGATGTGAAAGCCTTCGGCTCAACCGAAGAACTGCATCAGAAACTGTCAATCTTGAGTGCAGAAGAGGAGAGTGGAACTCCATGTGGAGCGGTGGAATGCGTAGATATATCGAAGAACACCAGTGGCGAAGGCGGCTCTCTTGTCTGTAACTGACGC…	1	10	0	0	0	0	0	30	0	0	1	0	0	4	0	0	0	1	0	0	1	0	0	0	14	0	0	0	0	2	64
Otu178	Firmicutes	Bacilli	Lactobacillales	Enterococcaceae	Vagococcus	14	TAGGGAATCTTCGGCAATGGACGAAAGTCTGACCGAGCAACGCCGCGTGAGTGAAGAAGGTTTTCGGATCGTAAAACTCTGTTGTTAGAGAAGAACAAGTGGGAGAGTAACTGTTCCCACCTTGACGGTATCTAACCAGAAAGCCACGGCTAACTACGTGCCAGCAGCCGCGGTAATACGTAGGTGGCAAGCGTTGTCCGGATTTATTGGGCGTAAAGCGAGCGCAGGTGGTTCTTTAAGTCTGATGTGAAAGCCCCCGGCTCAACCGGGGAGGGTCATTGGAAACTGGGGAACTTGAGTGCAGAAGAGGAGAGTGGAATTCCATGTGTAGCGGTGAAATGCGTAGATATATGGAGGAACACCAGTGGCGAAGGCGACTCTCTGGTCTGTAACTGACAC…	432	TAGGGAATCTTCGGCAATGGACGAAAGTCTGACCGAGCAACGCCGCGTGAGTGAAGAAGGTTTTCGGATCGTAAAACTCTGTTGTTAGAGAAGAACAAGTGGGAGAGTAACTGTTCCCACCTTGACGGTATCTAACCAGAAAGCCACGGCTAACTACGTGCCAGCAGCCGCGGTAATACGTAGGTGGCAAGCGTTGTCCGGATTTATTGGGCGTGAAGCGAGCGCAGGTGGTTCTTTAAGTCCGATGTGAAAGCCCCCGGCTCAACCGGGGAGGGTCATTGGAAACTGGAGAACTTGAGTGCAGAAGAGGAGAGTGGAATTCCATGTGTAGCGGTGAAATGCGTAGATATATGGAGGAACACCAGTGGCGAAGGCGACTCTCTGGTCTGTAACTGACAC…	0	0	0	0	0	0	0	0	0	0	0	0	0	0	0	0	0	0	0	0	3	0	0	0	6	0	0	0	2	15	26
Otu179	Firmicutes	Negativicutes	Selenomonadales	Veillonellaceae	Veillonella	13	TGGGGAATCTTCCGCAATGGACGAAAGTCTGACGGAGCAACGCCGCGTGAGTGATGACGGCCTTCGGGTTGTAAAGCTCTGTTAATCGGGACGAATGGTTCTTGTGCGAATAGTGCGAGGATTTGACGGTACCGGAATAGAAAGCCACGGCTAACTACGTGCCAGCAGCCGCGGTAATACGTAGGTGGCAAGCGTTGTCCGGAATTATTGGGCGTAAAGCGCGCGCAGGCGGATTGGTCAGTCTGTCTTAAAAGTTCGGGGCTTAACCCCGTGATGGGATGGAAACTGCCAATCTAGAGTATCGGAGAGGAAAGTGGAATTCCTAGTGTAGCGGTGAAATGCGTAGATATTAGGAAGAACACCAGTGGCGAAGGCGACTTTCTGGACGAAAACTGACGC…	432	TGGGGAATCTTCCGCAATGGACGAAAGTCTGACGGAGCAACGCCGCGTGAGTGATGACGGCCTTCGGGTTGTAAAGCTCTGTTAATCGGGACGAATGGTTCTTGTGCAAATAGTGCGAGGATTTGACGGTACCGGAATAGAAAGCCACGGCTAACTACGTGCCAGCAGCCGCGGTAATACGTAGGTGGCAAGCGTTGTCCGGAATTATTGGGCGTAAAGCGCGCGCAGGCGGATTGGTCAGTCTGTCTTAAAAGTTCGGGGCTTAACCCCGTGATGGGATGGAAACCGCCAATCTAGAGTATCGGAGAGGAAAGTGGAATTCCTAGTGTAGCGGTGAAATGCGTAGATATTAGGAAGAACACCAGTGGCGAAGGCGACTTTCTGGACGAAAACTGACGC…	0	0	0	0	0	0	0	0	0	0	0	0	0	0	0	0	0	0	0	0	0	3	0	0	0	0	0	0	13	0	16
Otu180	Proteobacteria	Betaproteobacteria	Burkholderiales	Comamonadaceae	Hydrogenophaga	13	TGGGGAATTTTGGACAATGGGCGCAAGCCTGATCCAGCAATGCCGCGTGCAGGAAGAAGGCCTTCGGGTTGTAAACTGCTTTTGTACGGAACGAAACGGTCTGGGTTAATACCCTGGACTAATGACGGTACCGTAAGAATAAGCACCGGCTAACTACGTGCCAGCAGCCGCGGTAATACGTAGGGTGCAAGCGTTAATCGGAATTACTGGGCGTAAAGCGTGCGCAGGCGGTTTTGTAAGACAGGCGTGAAATCCCCGGGCTCAACCTGGGAACTGCGCTTGTGACTGCAAGGCTGGAGTGCGGCAGAGGGGGATGGAATTCCGCGTGTAGCAGTGAAATGCGTAGATATGCGGAGGAACACCGATGGCGAAGGCAATCCCCTGGGCCTGCACTGACGC…	432	TGGGGAATTTTGGACAATGGGCGCAAGCCTGATCCAGCAATGCCGCGTGCAGGAAGAAGGCCTTCGGGTTGTAAACTGCTTTTGTACGGAACGAAAAGCTCTGGGTTAATACCCTGGGGTGATGACGGTACCGTAAGAATAAGCACCGGCTAACTACGTGCCAGCAGCCGCGGTAATACGTAGGGTGCGAGCGTTAATCGGAATTACTGGGCGTAAAGCGTGCGCAGGCGGTTTTGTAAGACAGGCGTGAAATCCCCGGGCTCAACCTGGGAATGGCGCTTGTGACTGCAAGGCTGGAGTGCGGCAGAGGGGGATGGAATTCCGCGTGTAGCAGTGAAATGCGTAGATATGCGGAGGAACACCGATGGCGAAGGCAATCCCCTGGGCCTGCACTGACGC…	0	0	0	0	0	0	0	0	0	1	0	0	0	0	0	0	0	0	1	0	0	0	0	3	3	0	0	0	0	14	22
Otu181	Proteobacteria	Betaproteobacteria	Rhodocyclales	Rhodocyclaceae	Dechloromonas	12	TGGGGAATTTTGGACAATGGGGGCAACCCTGATCCAGCCATGCCGCGTGAGTGAAGAAGGCCTTCGGGTTGTAAAGCTCTTTCGGCCGGGAAGAAATCGCATGGGTTAATACCCTGTGTGGATGACGGTACCGGAATAAGAAGCACCGGCTAACTACGTGCCAGCAGCCGCGGTAATACGTAGGGTGCGAGCGTTAATCGGAATTACTGGGCGTAAAGCGTGCGCAGGCGGTTTTGTAAGACAGGCGTGAAATCCCCGGGCTCAACCTGGGAACTGCGCTTGTGACTGCAAGGCTAGAGTACGGCAGAGGGGGGTGGAATTCCACGTGTAGCCGTGAGATGCGTAGAGATGTGGAGGAACACCAATGGCGAAGGCAGCCCCCTGGGTCGATACTGACGC…	432	TGGGGAATTTTGGACAATGGGGGCAACCCTGATCCAGCCATGCCGCGTGAGTGAAGAAGGCCTTCGGGTTGTAAAGCTCTTTCGGCCGGGAAGAAATCGCATAGGCTAATACCCTGTGTGGATGACGGTACCGGAATAAGAAGCACCGGCTAACTACGTGCCAGCAGCCGCGGTAATACGTAGGGTGCGAGCGTTAATCGGAATTACTGGGCGTAAAGCGTGCGCAGGCGGTTTGGTAAGACAGGTGTGAAATCCCCGGGCTCAACCTGGGAACTGCGCTTGTGACTGCTAAGCTAGAGTACGGCAGAGGGGGGTGGAATTCCACGTGTAGCAGTGAAATGCGTAGAGATGTGGAGGAACACCGATGGCGAAGGCAGCCCCCTGGGCCGATACTGACGC…	0	0	0	0	0	0	0	0	0	0	0	0	0	0	0	0	0	0	0	0	0	0	0	0	0	0	0	1	14	0	15
Otu182	Firmicutes	Bacilli	Bacillales	Planococcaceae	Caryophanon	12	TAGGGAATCTTCCACAATGGACGAAAGTCTGATGGAGCAATGCCGCGTGAGTGAAGAAGGATTTCGGTTCGTAAAACTCTGTTGTAAGGGAAGAACAAGTAACGTAGTAACTGGCGTTACCATGACGGTACCTTATTAGAAAGCCACGGCTAACTACGTGCCAGCAGCCGCGGTAATACGTAGGTGGCAAGCGTTGTCCGGAATTATTGGGCGTAAAGCGCGCGCAGGTGGTTCTTTAAGTCTGATGTGAAAGCCTCCGGCTCAACCGGAGAGGGTCATTGGAAACTGGGGAACTTGAGTGCAGAAGAGGATAGTGGAATTCCAAGTGTAGCGGTGAAATGCGTAGAGATTTGGAGGAACACCAGTGGCGAAGGCGACTATCTGGTCTGTAACTGACAC…	432	TAGGGAATCTTCCACAATGGACGAAAGTCTGATGGAGCGACGCCGCGTGAGTGAAGAAGGATTTCGGTTCGTAAAACTCTGTTGCAAGGGAAGAACAAGTAGCGTAGTAACTGGCGCTACCTTGACGGTACCTTGTTAGAAAGCCACGGCTAACTACGTGCCAGCAGCCGCGGTAATACGTAGGTGGCAAGCGTTGTCCGGAATTATTGGGCGTAAAGCGCGCGCAGGTGGTTCCTTAAGTCTGATGTGAAAGCCCCCGGCTCAACCGGGGAGGGTCATTGGAAACTGGGGAACTTGAGTGCAGAAGAGGATAGTGGAATTCCAAGTGTAGCGGTGAAATGCGTAGAGATTTGGAGGAACACCAGTGGCGAAGGCGACTATCTGGTCTGTAACTGACAC…	1	0	0	0	0	0	0	0	0	0	0	0	0	0	0	0	0	0	0	0	0	0	0	0	0	0	0	0	12	0	13
Otu183	Firmicutes	Bacilli	Lactobacillales	Lactobacillaceae	Lactobacillus	12	TAGGGAATCTTCCACAATGGGCGAAAGCCTGATGGAGCAACGCCGCGTGGGTGAAGAAGGTCTTCGGATCGTAAAACCCTGTTGTTAGAGAAGAAAGTGCGTGAGAGTAACTGTTCACGTTTCGACGGTATCTAACCAGAAAGCCCCGGCTAACTACGTGCCAGCAGCCGCGGTAATACGTAGGTGGCAAGTGTTATCCGGATTTATTGGGCGTAAAGGGAACGCAGGCGGTCTTTTAAGTCTGATGTGAAAGCCTTCGGCTTAACCGGAGTAGTGCATTGGAAACTGGGATACTTGAGTGCAGAAGAGGAGAGTGGAACTCCATGTGTAGCGGTGAAATGCGTAGATATATGGAGGAACACCAGTGGCGAAAGCGGCTCTCTGGTCTGTAACTGACGC…	432	TAGGGAATCTTCCACAATGGGCGAAAGCCTGATGGAGCAACGCCGCGTGGGTGAAGAAGGTCTTCGGATCGTAAAACCCTGTTGTTAGAGAAGAAAGTGCGTGAGAGTAACTGTTCACGTTTCGACGGTATCTAACCAGAAAGCCACGGCTAACTACGTGCCAGCAGCCGCGGTAATACGTAGGTGGCAAGCGTTATCCGGATTTATTGGGCGTAAAGGGAACGCAGGCGGTCTTTTAAGTCTGATGTGAAAGCCTTCGGCTTAACCGGAGTAGTGCATTGGAAACTGGGAGACTTGAGTGCAGAAGAGGAGAGTGGAACTCCATGTGTAGCGGTGAAATGCGTAGATATATGGAAGAACACCAGTGGCGAAAGCGGCTCTCTGGTCTGTAACTGACGC…	0	0	0	0	0	0	0	0	0	0	0	0	0	0	0	0	0	0	0	0	0	0	0	0	3	0	0	0	0	12	15
Otu184	Proteobacteria	Betaproteobacteria	Rhodocyclales	Rhodocyclaceae	unclassified	12	TGGGGAATTTTGGACAATGGGCGCAAGCCTGATCCAGCCATGCCGCGTGAGTGAAGAAGGCCTTCGGGTTGTAAAGCTCTTTCGGTGGGGAAGAAATTGCTTCGGATAATACCTGGAGTAGATGACGGTACCCGCATAAAAAGCACCGGCTAACTACGTGCCAGCAGCCGCGGTAACACGTAGGGTGCGAGCGTTAATCGGAATTACTGGGCGTAAAGCGTGCGCAGGCGGTTGTATAAGTCAGATGTGAAATCCCCGGGCTCAACCTGGGAACTGCATTTGAGACTGTACGACTAGAGTTTGGCAGAGGGGGGTGGAATTCCACGTGTAGCAGTGAAATGCGTAGAGATGTGGAGGAACACCGATGGCGAAGGCAGCCCCCTGGGCCAATACTGACGC…	432	TGGGGAATTTTGGACAATGGGCGCAAGCCTGATCCAGCCATGCCGCGTGAGTGAAGAAGGCCTTCGGGTTGTAAAGCTCTTTCGGTGGGGAAGAAATTGCTTCGGATAATACCTGGAGTAGATGACGGTACCCGCATAAAAAGCACCGGCTAACTACGTGCCAGCAGCCGCGGTAACACGTAGGGTGCGAGCGTTAATCGGAATTACTGGGCGTAAAGCGTGCGCAGGCGGTTGTATAAGTCAGATGTGAAATCCCCGGGCTCAACCTGGGAACTGCATTTGAGACTGTACGACTAGAGTTTGGCAGAGGGGGGTGGAATTCCACGTGTAGCAGTGAAATGCGTAGAGATGTGGAGGAACACCGATGGCGAAGGCAGCCCCCTGGGCCAATACTGACGC…	0	0	0	0	0	0	0	0	0	0	0	0	0	0	0	0	0	0	0	0	0	0	0	0	0	0	0	0	0	13	13
Otu185	Firmicutes	Erysipelotrichia	Erysipelotrichales	Erysipelotrichaceae	Erysipelothrix	71	TAGGGAATTTTCGGCAATGGGGGCAACCCTGACCGAGCGACGCCGCGTGAGTGAAGAAGGCCTTCGGGTTGTAAAGCTCTGTTGTAAGGGAAGAACCGTAGTGATAGGGAATGATCACTACCTGACGGTACCTTACCAGAAAGCCACGGCTAACTACGTGCCAGCAGCCGCGGTAATACGTAGGTGGCAAGCGTTATCCGGAATTATTGGGCGTAAAGGGAGCGCAGGCGGTTTATTAAGTCTGATGTTAAAACACGGAGCTCAACTTCGTGATGCATTAGAAACTGGTAGACTAGAGTGCAGGAGAGGTGAGTGGAATTCCATGTGTAGCGGTAAAATGCGTAGATATATGGAGGAACACCAGTGGCGAAGGCGGCTCACTGGCCTGTAACTGACGCT…	432	CAGTAGGGAATTTTCGGCAATGGGGGCAACCCTGACCGAGCGACGCCGCGTGAGTGAAGAAGGCCTTCGGGTTGTAAAGCTCTGTTGTAAGGGAAGAACCGTAGTGATAGGGAATGATCACTACCTGACGGTACCTTACCAGAAAGCCACGGCTAACTACGTGCCAGCAGCCGCGGTAATACGTAGGTGGCAAGCGTTATCCGGAATTATTGGGCGTAAAGGGAGCGCAGGCGGTTTATTAAGTCTGATGTTAAAACACGGAGCTCAACTTCGTGATGCATTAGAAACTGGTAGACTAGAGTGCAGGAGAGGTGAGTGGAATTCCATGTGTAGCGGTAAAATGCGTAGATATATGGAGGAACACCAGTGGCGAAGGCGGCTCACTGGCCTGTAACTGAC…	76	1	0	0	0	0	0	0	0	0	0	0	0	1	0	0	0	0	0	0	6	0	0	0	20	0	0	0	12	18	134
Otu186	Firmicutes	Bacilli	Lactobacillales	Lactobacillaceae	Lactobacillus	11	TAGGGAATCTTCCACAATGGGCGAAAGCCTGATGGAGCAACGCCGCGTGAGTGAAGAAGGTTTTCGGATCGTAAAGCTCTGTTGTTGGTGAAGAAGGATAGAGGTAGTAACTGGCCCCTATTTGACGGTAATCAACCAGAAGGTCACGGCTAACTACGTGCCAGCAGCCGCGGTAATACGTAGGTGGCAAGCGTTGTCCGGATTTATTGGGCGTAAAGCGAGCGCAGGCGGAAAGATAAGTCTGATGTGGAAGCCCCCGGCTTAACCGAGGAATTGCATCGGAAACTGTGTTTCTTGAGTGCAGAAGAGGAGAGTGGAACTCCATGTGTAGCGGTGGAATGCGTAGATATATGGAAGAACACCAGTGGCGAAGGCGGCTCTCTGGTCTGTAACTGACGC…	432	TAGGGAATCTTCCACAATGGGCGAAAGCCTGATGGAGCAACGCCGCGTGAGTGAAGAAGGTTTTCGGATCGTAAAGCTCTGTTGTTGGTGAAGAAGGATAGAGGTAGTAACTGGCCCCTATTTTACGGTAATCAACCAGAAAGTCACGGCTAACTACGTGCCAGCAGCCGCGGTAATACGTAGGTGGCAAGCGTTGTCCGGATTTATTGGGCGTAAAGCGAGCGCAGGCGGAAAGATAAGTCTGATGTGAAAGCCCCCGGCTTAACCGAGGAATTGCATCGGAAACTGTGTTTCTTGAGTGCAGAAGAGGAGAGTGGAACTCCATGTGTAGCGGTGGAATGCGTAGATATATGGAAGAACACCAGTGGCGAAGGCGGCTCTCTGGTCTGTAACTGACGC…	1	0	0	0	0	0	0	0	0	0	0	0	0	0	0	0	0	0	0	0	1	0	0	0	13	1	0	0	0	0	16
Otu187	Proteobacteria	Gammaproteobacteria	Xanthomonadales	Xanthomonadaceae	Pseudoxanthomonas	11	TGGGGAATATTGGACAATGGGCGCAAGCCTGATCCAGCCATACCGCGTGGGTGAGGAAGGCCTTCGGGTTGTAAAGCCCTTTTGTTGGGAAAGAAATCCAGCCGGTTAATACCTGGTTGGGATGACGGTACCCAAAGAATAAGCACCGGCTAACCTCGTGCCAGCAGCCGCGGTAATACGAAGGGTGCAAGCGTTACTCGGAATTACTGGGCGTAAAGCGTGCGTAGGTGGTCGTTTAAGTCTGTCGTGAAAGCCCTGGGCTCAACCTGGGAATTGCGATGGATACTGGGCGACTAGAGTGTGGTAGAGGATAGTGGAATTTCCGGTGTAGCAGTGAAATGCGTAGAGATCGGAAGGAACATCTGTGGCGAAGGCGACTATCTGGGCCAACACTGACAC…	432	TGGGGAATATTGGACAATGGGCGCAAGCCTGATCCAGCCATACCGCGTGGGTGAAGAAGGCCTTCGGGTTGTAAAGCCCTTTTGTTGGGAAAGAAATCCTGCCGGTTAATAACCAGTAGGGATGACGGTACCCAAAGAATAAGCACCGGCTAACTTCGTGCCAGCAGCCGCGGTAATACGAAGGGTGCAAGCGTTACTCGGAATTACTGGGCGTAAAGCGTGCGTAGGTGGTTGTTTAAGTCTGTCGTGAAAGCCCTGGGCTCAACCTGGGAAGTGCGATGGATACTGGGCAAATAGAGTGTGGTAGAGGATAGTGGAATTTCCGGTGTAGCAGTGAAATGCGTAGAGTTCGGAAGGAACATCTGTGGCGAAGGCGACTATCTGGGCCAACACTGACAC…	0	0	0	0	0	0	0	0	0	0	0	0	0	0	0	0	0	0	0	0	0	0	0	0	0	0	0	0	19	0	19
Otu188	Actinobacteria	Actinobacteria	Actinomycetales	Nocardiopsaceae	unclassified	11	TAGGGAATCTTCCGCAATGGACGCAAGTCTGACGGAGCAACGCCGCGTGAGCGATGAAGGTCTTCGGATCGTAAAGCTCTGTTGTCAGGGAAGAACACGTGTGAGAGTAACTGCTCACACCTTGACGGTACCTGACCAGAAAGCCACGGCTAACTACGTGCCAGCAGCCGCGGTAATACGTAGGGTCCGAGCGTTGTCCGGAATTATTGGGCGTAAAGAGCTCGTAGGCGGCCGGTCGCGTCTGCTGTGAAAGTCCGGGGCTTAACTCCGGGTGTGCAGTGGATACGTGCAGGCTTGAGGTAGGTAGGGGAGACTGGAATTCCTGGTGTAGCGGTGAAATGCGCAGATATCAGGAGGAACACCGGTGGCGAAGGCGGGTCTCTGGGCCTTACCTGACGC…	432	TAGGGAATCTTCCGCAATGGACGCAAGTCTGACGGAGCAACGCCGCGTGAGCGATGAAGGTCTTCGGATCGTAAAGCTCTGTTGTCAGGGAAGAACACGTGTGAGAGTAACTGCTCACACCTTGACGGTACCTGACCAGAAAGCCACGGCTAACTACGTGCCAGCAGCCGCGGTAATACGTAGGGTCCGAGCGTTGTCCGGAATTATTGGGCGTAAAGAGCTCGTAGGCGGCCGGTCGCGTCTGCTGTGAAAGTCCGGGGCTTAACTCCGGGTGTGCAGTGGATACGTGCAGGCTTGAGGTAGGTAGGGGAGACTGGAATTCCTGGTGTAGCGGTGAAATGCGCAGATATCAGGAGGAACACCGGTGGCGAAGGCGGGTCTCTGGGCCTTACCTGACGC…	0	0	0	0	0	0	0	0	0	0	0	0	0	0	0	0	0	0	0	0	0	0	0	0	0	0	0	0	0	11	11
Otu189	Verrucomicrobia	Subdivision3	Subdivision3_unclassified	Subdivision3_unclassified	Subdivision3_genera_incertae_sedis	11	TCGAGAATTTTTCTCAATGGGGGAAACCCTGAAGGAGCGACGCCGCGTGGGGGATGAAGGGCTTCGGCTCGTAAACCCCTGTCATTTGTGAGCAAGTGTTATTGTTTAAGAGATGATGACATTGATAGTAGCAAAAGAGGAAGGGACGGCTGACTCTGTGCCAGCAGCCGCGGTAATACAGAGGTCCCAAGCGTTGTTCGGAATCACTGGGCGTAAAGGGTGCGTAGGCGGTATGGTAAGACTTGGGTGAAATCTCCATGCTTAACGTGGAGGGAGCCTGGGAGACTGCCGTGCTAGAGGATTGGAAGGGAGACTGGAATTCTTGGAGTAGCAGTGAAATGCGTAGATATCAAGAGGAACACCAGTGGCGAAGGCGAGTCTCTGGACAAGACCTGACGC…	432	TCGAGAATTTTTCTCAATGGGGGAAACCCTGAAGGAGCGACGCCGCGTGGGGGATGAAGGGCTTCGGCTCGTAAACCCCTGTCATTTGTGAGCAAGTGTTATTGTTTAAGAGATGATGACATTGATAGTAGCAAAAGAGGAAGGGACGGCTGACTCTGTGCCAGCAGCCGCGGTAATACAGAGGTCCCAAGCGTTGTTCGGAATCACTGGGCGTAAAGGGTGCGTAGGCGGTATGGTAAGACTTGGGTGAAATCTCCATGCTTAACGTGGAGGGAGCCTGGGAGACTGCCGTGCTAGAGGATTGGAAGGGAGACTGGAATTCTTGGAGTAGCAGTGAAATGCGTAGATATCAAGAGGAACACCAGTGGCGAAGGCGAGTCTCTGGACAAGACCTGACGC…	0	0	0	0	0	0	0	0	0	0	0	0	1	0	0	0	0	0	0	0	4	0	0	1	2	0	0	0	0	11	19
Otu190	Spirochaetes	Spirochaetia	Spirochaetales	Spirochaetaceae	Sphaerochaeta	11	CTAAGAATCTTCCGCAATGAACGAAAGTTTGACGGAGCGACGCCGCGTGAACGATGAAGGCCGTGAGGTTGTAAAGTTCTTTTCGAGAGGAGGAATAAGGTCTGCAGGGAATGGCAGACTGATGACGTTAATCTCGGAATAAGCCCCGGCTAACTACGTGCCAGCAGCCGCGGTAACACGTAGGGGGCAAGCGTTGTTCGGAATTATTGGGCGTAAAGGGCGTGCAGGCGGCCTTGCAAGCCTGACGTGAAAGATCTCGGCTTAACCGAGGGAACGCGTTGGAAACTGTGAGGCTTGAGTACAGAAGGGGATATTGGAATTCCAGGTGTAGGGGTGAAATCTGTAGATATCTGGAAGAACACCGGTGGCGAAGGCGAATATCTGGTCATGTACTGACGC…	432	CTAAGAATCTTCCGCAATGAACGAAAGTTTGACGGAGCGACGCCGCGTGAACGATGAAGGCCGTGAGGTTGTAAAGTTCTTTTCGAGAGGAGGAATAAGGTCTGCAGGGAATGGCAGACTGATGACGTTAATCTCGGAATAAGCCCCGGCTAACTACGTGCCAGCAGCCGCGGTAACACGTAGGGGGCAAGCGTTGTTCGGAATTATTGGGCGTAAAGGGCGTGCAGGCGGCCTTGCAAGTCTGACGTGAAAGATCTCGGCTTAACCGAGGGAACGCGTTGGAAACTGTGAGGCTTGAGTACAGAAGGGGATATTGGAATTCCAGGTGTAGGGGTGAAATCTGTAGATATCTGGAAGAACACCGGTGGCGAAGGCGAATATCTGGTCATGTACTGACGC…	0	2	0	0	0	0	1	0	0	0	0	0	0	0	0	0	0	0	0	0	1	8	0	0	2	0	0	0	1	11	26
Otu191	Firmicutes	Bacilli	Lactobacillales	Aerococcaceae	Facklamia	11	TAGGGAATCTTCCGCAATGGACGCAAGTCTGACGGAGCAACGCCGCGTGTGTGAAGAAGGTCTTCGGATCGTAAAGCACTGTTATTAGAGAAGAGCAACCGGTAGAGTAACTGTTACCGGCTTGACGGTATCTAACCAGAAAGCCACGGCTAACTACGTGCCAGCAGCCGCGGTAATACGTAGGTGGCAAGCGTTGTCCGGATTTATTGGGCGTAAAGGGAGCGCAGGCGGTGACTTAAGTCTGATGTGAAAGCCCACGGCTCAACCGTGGAAGGTCATTGGAAACTGGGTCACTTGAGTGCAGAAGAGGAAAGTGGAATTCCATGTGTAGCGGTGAAATGCGTAGATATATGGAGGAACACCAGTGGCGAAGGCGACTTTCTGGTCTGTAACTGACGC…	432	TAGGGAATCTTCCGCAATGGACGCAAGTCTGACGGAGCAACGCCGCGTGTGTGAAGAAGGTCTTCGGATCGTAAAGCACTGTTATTAGAGAAGAGCAACCGGTAGAGTAACTGTTACCGGCTTGACGGTATCTAACCAGAAAGCCACGGCTAACTACGTGCCAGCAGCCGCGGTAATACGTAGGTGGCAAGCGTTGTCCGGATTTATTGGGCGTAAAGGGAGCGCAGGCGGTGACTTAAGTCTGATGTGAAAGCCCACGGCTCAACCGTGGAAGGTCATTGGAAACTGGGTCACTTGAGTGCAGAAGAGGAAAGTGGAATTCCATGTGTAGCGGTGAAATGCGTAGATATATGGAGGAACACCAGTGGCGAAGGCGACTTTCTGGTCTGTAACTGACGC…	0	0	0	0	0	0	0	0	0	0	0	0	0	0	0	0	0	0	0	0	0	0	0	0	0	0	0	0	11	0	11
Otu192	Proteobacteria	Gammaproteobacteria	Chromatiales	Ectothiorhodospiraceae	Thioalkalivibrio	11	TGGGGAATATTGGACAATGGGCGAAAGCCTGATCCAGCAATGCCGCGTGTGTGAAGAAGGCCTGCGGGTTGTAAAGCACTTTCAGTAGGGAAGAAAAGCCTGGCGATAATACCGTCGGGTCTTGACGTCACCTACAGAAGAAGCACCGGCTAACTCCGTGCCAGCAGCCGCGGTAATACGGAGGGTGCGAGTGTTAATCGGAATTACTGGGCGTAAAGCGCACGTAGGCGGTCCTGTAAGTCGGATGTGAAAGCCCCGGGCTTAACCTGGGAATTGCATCCGATACTGCAGGGCTAGAGTTTGGTAGAGGAGAGTGGAATTCCCGGTGTAGCGGTGAAATGCGTAGATATCGGGAGGAACACCAGTGGCGAAGGCGACTCTCTGGACCAAAACTGACGC…	432	TGGGGAATATTGGACAATGGGCGAAAGCCTGATCCAGCAATGCCGCGTGTGTGAAGAAGGCCTGCGAGTTGTAAAGCACTTTCAGTAGGGAAGAAAAGCCTGGCGATAATACCGTCGGGTCTTGACGTCACCTACAGAAGAAGCACCGGCTAACTCCGTGCCAGCAGCCGCGGTAATACGGAGGGTGCGAGCGTTAATCGGAATTACTGGGCGTAAAGCGCACGTAGGCGGTCCTGTAAGTCGGATGTGAAAGCCCCGGGCTTAACCGGGGAATTGCATGCGAGACTGCAGGGCTTGAGTGTGGTAGAGGGGAGTAGAAGTCCCGGTGTAGCGGTGAGATGCGTAGATAGCGGGAGGAACACCAGTGGCGAAGGCGACTCTCTGGACCAAAACTGACGC…	0	0	0	0	0	0	0	0	0	0	0	0	0	0	0	0	0	0	0	0	0	0	0	1	13	0	0	0	0	0	14
Otu193	Proteobacteria	Betaproteobacteria	Burkholderiales	Comamonadaceae	Ottowia	26	TGGGGAATTTTGGACAATGGGCGAAAGCCTGATCCAGCCATTCCGCGTGCAGGATGAAGGCCCTCGGGTTGTAAACTGCTTTTGTACAGAACGAAAAAGCTCCGGCTAATACCTGGAGTCCATGACGGTACTGTAAGAATAAGCACCGGCTAACTACGTGCCAGCAGCCGCGGTAATACGTAGGGTGCAAGCGTTAATCGGAATTACTGGGCGTAAAGCGTGCGCAGGCGGTTTTGTAAGACAGAGGTGAAATCCCCGGGCTCAACCTGGGAACTGCCTTTGTGACTGCAAGGCTGGAGTGCGGCAGAGGGGGATGGAATTCCGCGTGTAGCAGTGAAATGCGTAGATATGCGGAGGAACACCGATGGCGAAGGCAATCCCCTGGGCCTGCACTGACGC…	432	TGGGGAATTTTGGACAATGGGCGAAAGCCTGATCCAGCCATTCCGCGTGCAGGATGAAGGCCCTCGGGTTGTAAACTGCTTTTGTACGGAACGAAAAAGCTCCGGCTAATACCTGGAGTCCATGACGGTACCGTAAGAATAAGCACCGGCTAACTACGTGCCAGCAGCCGCGGTAATACGTAGGGTGCAAGCGTTAATCGGAATTACTGGGCGTAAAGCGTGCGCAGGCGGTTTTGTAAGACAGAGGTGAAATCCCCGGGCTCAACCTGGGAACTGCCTTTGTGACTGCAAGGCTGGAGTGCGGCAGAGGGGGATGGAATTTCGCGTGTAGCAGTGAAATGCGTAGATATGCGGAGGAACACCGATGGCGAAGGCAATCCCCTGGGCCTGCACTGACGC…	2	0	1	0	0	0	0	0	0	0	0	0	0	0	1	0	0	0	1	0	0	11	0	3	12	0	0	1	25	1	58
Otu194	Proteobacteria	Deltaproteobacteria	Myxococcales	Cystobacteraceae	Anaeromyxobacter	10	TGGGGAATCTTGCGCAATGGGCGAAAGCCTGACGCAGCAACGCCGCGTGTGTGATGAAGGTCTTCGGATCGTAAAGCACTGTCGCGAGGGACGAATAAGCCCGTTGTTAATACCGGCGGGTGATGACGGTACCTCGAGAGGAAGCACCGGCTAACTCTGTGCCAGCAGCCGCGGTAATACAGAGGGTGCTAGCGTTGTTCGGAATTATTGGGCGTAAAGCGCGTGTAGGCGGCTCTGCAAGTTGGGTGTAAAGCCCTCGGCTTAACCGAGGAAGTGCGCCCAAAACTATGGAGCTTGAGTGCCGGAGAGGGTGGCGGAATTCCCGGTGTAGAGGTGAAATTCGTAGATATCGGGAGGAACACCAGTGGCGAAGGCGGCCACCTGGACGGTGACTGACGC…	432	TGGGGAATCTTGCGCAATGGGCGAAAGCCTGACGCAGCAACGCCGCGTGTGTGATGAAGGTCTTCGGATCGTAAAGCACTGTCGCGAGGGACGAATAAGCCCGTTGTTAATACCGGCGGGTGATGACGGTACCTCGAGAGGAAGCACCGGCTAACTCTGTGCCAGCAGCCGCGGTAATACAGAGGGTGCTAGCGTTGTTCGGAATTATTGGGCGTAAAGCGCGTGTAGGCGGCTCTGCAAGTTGGGTGTAAAGCCCTCGGCTTAACCGAGGAAGTGCGCCCAAAACTATGGAGCTTGAGTGCCGGAGAGGGTGGCGGAATTCCCGGTGTAGAGGTGAAATTCGTAGATATCGGGAGGAACACCAGTGGCGAAGGCGGCCACCTGGACGGTGACTGACGC…	0	0	0	0	0	0	0	0	0	0	0	0	0	0	0	0	0	0	0	0	0	0	0	0	0	0	0	0	0	10	10
Otu195	Spirochaetes	Spirochaetia	Spirochaetales	Spirochaetaceae	unclassified	10	CTAAGAATCTTCCGCAATGGGCGAAAGCCTGACGGAGCGACGCCGCGTGAATGATGAAGGCCGAAAGGTTGTAAAGTTCTTTTCTTTGCGAGGAATAAGCGGTAGAGGAAATGCTATCGTGATGACATTAGCAGAGGAATAAGCCCCGGCCAATTACGTGCCAGCAGCCGCGGTAATACGTATGGGGCAAGCGTTGTTCGGAATCATTGGGCGTAAAGGGCGTGTAGGCGGTTCTGCAAGCTTGGTGTGAAATATCCCGGCTTAACCGGGAGGGTGCGCTGAGAACTGCAGGACTTGAGTTTTTGGGGGGAAGCTGGAATTCCAGGTGTAGGAGTGAAATCTGTAGATATCTGGAAGAACACCGATGGCGAAGGCAAGCTTCTATCAAAAGACTGACGC…	432	CTAAGAATCTTCCGCAATGGGCGAAAGCCTGACGGAGCGACGCCGCGTGAATGATGAAGGCCGAAAGGTTGTAAAGTTCTTTTCTTTGCGAGGAATAAGCGGTAGAGGAAATGCTATCGTGATGACATTAGCAGAGGAATAAGCCCCGGCCAATTACGTGCCAGCAGCCGCGGTAATACGTATGGGGCAAGCGTTGTTCGGAATCATTGGGCGTAAAGGGCGTGTAGGCGGTTCTGCAAGCTTGGTGTGAAATATCCCGGCTTAACCGGGAGGGTGCGCTGAGAACTGCAGGACTTGAGTTTTTGGGGGGAAGCTGGAATTCCAGGTGTAGGAGTGAAATCTGTAGATATCTGGAAGAACACCGATGGCGAAGGCAAGCTTCTATCAAAAGACTGACGC…	0	0	0	0	0	0	0	0	0	0	0	0	0	0	0	0	0	0	0	0	0	0	0	0	0	0	0	0	0	10	10
Otu196	Proteobacteria	Gammaproteobacteria	Chromatiales	unclassified	unclassified	10	TGGGGAATATTGGACAATGGGGGCAACCCTGATCCAGCAATGCCGCGTGTGTGAAGAAGGCCTGCGGGTTGTAAAGCACTTTCAGTAGGGAAGAAAAGCTCGGGGTTAATACCCCTGGGTCTTGACGTTACCTAAAGAAGAAGCACCGGCTAACTCCGTGCCAGCAGCCGCGGTAATACGGAGGGTGCAAGCGTTAATCGGAATTACTGGGCGTAAAGCGCACGCAGGCGGTCGGATGAGTCGGATGTGAAAGCCCTGGGCTTAACCTGGGAACTGCATTCGATACTGTCTGGCTAGAGTATGGGAGAGGGAAGCGGAATTTCCGGTGTAGCGGTGAAATGCGTAGATATCGGAAGGAACATCAATGGCGAAGGCAGCTTCCTGGCCCAATACTGACGC…	432	TGGGGAATATTGGACAATGGGGGCAACCCTGATCCAGCAATGCCGCGTGTGTGAAGAAGGCCTGCGGGTTGTAAAGCACTTTCAGTAGGGAAGAAAAGCTCGGGGTTAATACCCCTGGGTCTTGACGTTACCTAAAGAAGAAGCACCGGCTAACTCCGTGCCAGCAGCCGCGGTAATACGGAGGGTGCAAGCGTTAATCGGAATTACTGGGCGTAAAGCGCACGCAGGCGGTCGGATGAGTCGGATGTGAAAGCCCTGGGCTTAACCTGGGAACTGCATTCGATACTGTCTGGCTAGAGTATGGGAGAGGGAAGCGGAATTTCCGGTGTAGCGGTGAAATGCGTAGATATCGGAAGGAACATCAATGGCGAAGGCAGCTTCCTGGCCCAATACTGACGC…	0	0	0	0	0	0	0	0	0	0	0	0	0	0	0	0	0	0	0	0	0	0	0	0	10	0	0	0	0	0	10
Otu197	Proteobacteria	Gammaproteobacteria	Xanthomonadales	Xanthomonadaceae	Vulcaniibacterium	10	TGGGGAATATTGGACAATGGGCGCAAGCCTGATCCAGCCATGCCGCGTGGGTGAAGAAGGCCTTCGGGTTGTAAAGCCCTTTTGTCCGGGAAGAAATCGTCTGGGCTAATACCCCGGGCGGATGACGGTACCGGAAGAATAAGCACCGGCTAACTTCGTGCCAGCAGCCGCGGTAATACGAAGGGTGCAAGCGCTACTCGGAATTACTGGGCGTAAAGCGTGCGTAGGCGGTTCGTTAAGTCCGATGTGAAAGCCCTGGGCTCAACCTGGGAACTGCATTGGAAACTGGCGGGCTGGAGTGCGGTAGAGGGTGGCGGAATTCCCGGTGTAGCAGTGAAATGCGTAGATATCGGGAGGGACACCCGTGGCGAAGGCGGCCACCTGGACCAGCACTGACGC…	432	TGGGGAATATTGGACAATGGGCGCAAGCCTGATCCAGCCATGCCGCGTGGGTGAAGAAGGCCTTCGGGTTGTAAAGCCCTTTTGTCCGGGAAGAAATCGTCTGGGCTAATACCCCGGGCGGATGACGGTACCGGAAGAATAAGCACCGGCTAACTTCGTGCCAGCAGCCGCGGTAATACGAAGGGTGCAAGCGTTACTCGGAATTACTGGGCGTAAAGCGTGCGTAGGCGGTTCGTTAAGTCCGATGTGAAAGCCCTGGGCTCAACCTGGGAACTGCATTGGAAACTGGCGGGCTGGAGTGCGGTAGAGGGTGGCGGAATTCCCGGTGTAGCAGTGAAATGCGTAGATATCGGGAGGAACACCCGTGGCGAAGGCGGCCACCTGGACCAGCACTGACGC…	0	0	0	0	0	0	0	0	0	0	0	0	0	0	0	0	0	0	0	0	1	0	0	0	0	0	0	0	10	8	19
Otu198	Proteobacteria	Gammaproteobacteria	Chromatiales	unclassified	unclassified	10	TGGGGAATATTGGACAATGGGCGAAAGCCTGATCCAGCAATGCCGCGTGTGTGAAGAAGGCCTGCGGGTTGTAAAGCACTTTCAGCAGGGAAGAACAGCACAGGGATAATACCCCTGTGTCCTGACGTCACCTGAAGAAGAAGCACCGGCTAACTCCGTGCCAGCAGCCGCGGTAATACGGAGGGTGCAAGCGTTAATCGGAATTACTGGGCGTAAAGCGTACGTAGGTGGCTTGGTAAGTCGAATGTGAAAGCCCTGGGCTTAACCTGGGAACTGCATCCGAAACTGCCTGGCTGGAGTAAGGGAGAGGGAAGTGGAATTTCCGGTGTAGCGGTGAAATGCGTAGATATCGGAAGGAACACCAGTGGCGAAGGCGACTTCCTGGCCCATTACTGACAC…	432	TGGGGAATATTGGACAATGGGCGAAAGCCTGATCCAGCAATGCCGCGTGTGTGAAGAAGGCCTGCGGGTTGTAAAGCACTTTCAGCAGGGAAGAACAGCACAGGGATAATACCCCTGTGTCCTGACGTCACCTGAAGAAGAAGCACCGGCTAACTCCGTGCCAGCAGCCGCGGTAATACGGAGGGTGCAAGCGTTAATCGGAATTACTGGGCGTAAAGCGTACGTAGGTGGCTTGGTAAGTCGGATGTGAAAGCCCTGGGCTTAACCTGGGAACTGCATCCGAAACTGCCTGGCTGGAGTAAGGGAGAGGGAAGTGGAGTTTCCGGTGTAGCGGTGAAATGCGTAGATATCGGAAGGAACACCAGTGGCGAAGGCGACTTCCTGGCCCATTACTGACAC…	0	0	0	0	0	0	0	0	0	0	0	0	0	0	0	0	0	0	0	0	0	4	0	0	10	0	0	0	4	2	20
Otu199	Proteobacteria	Gammaproteobacteria	Enterobacteriales	Enterobacteriaceae	Morganella	10	CGGGGAATATTGCACAATGGGCGCAAGCCTGATGCAGCCATGCCGCGTGTATGAAGAAGGCCTTAGGGTTGTAAAGTACTTTCAGTCGGGAGGAAGGTGTTGAGTTTAATATGCTCAGCAATTGACGTTACCGACAGAAGAAGCACCGGCTGACTCCGTGCCAGCAGCCGCGGTAATACGGATGGTGCAAGCGTTAATCGGAATTACTGGGCGTAAAGCGCACGCAGGCGGTTGATTAAGTCAGATGTGAAATCCCCGGGCTCAACCCGGGAATTGCATCTGAGACTGGTCAGCTAGAGTCTTGTAGAGGGGGGTAGAATTCCATGTGTAGCGGTGAAATGCGTAGAGATGTGGAGGAATACCGGTGGCGAAGGCGGCCCCCTGGACAAAGACTGACGC…	432	CGGGGAATATTGCACAATGGGCGCAAGCCTGATGCAGCCATGCCGCGTGTATGAAGAAGGCCTTAGGGTTGTAAAGTACTTTCAGTCGGGAGGAAGGTGTTGAGTTTAATATGCTCAGCAATTGACGTTACCGACAGAAGAAGCACCGGCTGACTCCGTGCCAGCAGCCGCGGTAATACGGATGGTGCAAGCGTTAATCGGAATTACTGGGCGTAAAGCGCACGCAGGCGGTTGATTAAGTCAGATGTGAAATCCCCGGGCTCAACCCGGGAATTGCATCTGAGACTGGTCAGCTAGAGTCTTGTAGAGGGGGGTAGAATTCCATGTGTAGCGGTGAAATGCGTAGAGATGTGGAGGAATACCGGTGGCGAAGGCGGCCCCCTGGACAAAGACTGACGC…	0	0	0	0	0	0	0	0	0	0	0	0	0	0	0	0	0	0	0	0	0	0	0	0	0	0	0	0	0	10	10
Otu200	Proteobacteria	Betaproteobacteria	Burkholderiales	unclassified	unclassified	10	TGGGGAATTTTGGACAATGGGGGCAACCCTGATCCAGCCATGCCGCGTGCGGGAAGAAGGCCTTCGGGTTGTAAACCGCTTTTAGTCGGGAAGAAAAGGCGGAGGTTAATACCCTCCGTTCTTGACGGTACCGGCGGAATAAGCACCGGCTAACTACGTGCCAGCAGCCGCGGTAATACGTAGGGTGCGAGCGTTAATCGGAATTACTGGGCGTAAAGCGTGCGCAGGCGGTTCGCTAAGTCTGATGTGAAAGCCCCGGGCTCAACCTGGGAATGGCATTGGAAACTGGCGGGCTTGAGTGTGGCAGAGGGGGGTGGAATTCCGCGTGTAGCAGTGAAATGCGTAGAGATGCGGAGGAACACCGATGGCGAAGGCGGCCCCCTGGGCTAACACTGACGC…	432	TGGGGAATTTTGGACAATGGGGGCAACCCTGATCCAGCCATGCCGCGTGCGGGAAGAAGGCCTTCGGGTTGTAAACCGCTTTTAGTCGGGAAGAAAAGGCGGAGGTTAATACCCTCCGTTCTTGACGGTACCGGCGGAATAAGCACCGGCTAACTACGTGCCAGCAGCCGCGGTAATACGTAGGGTGCGAGCGTTAATCGGAATTACTGGGCGTAAAGCGTGCGCAGGCGGTTCGCTAAGTCTGATGTGAAAGCCCCGGGCTCAACCTGGGAATGGCATTGGAAACTGGCGGGCTTGAGTGTGGCAGAGGGGGGTGGAATTCCGCGTGTAGCAGTGAAATGCGTAGAGATGCGGAGGAACACCGATGGCGAAGGCGGCCCCCTGGGCTAACACTGACGC…	0	0	0	0	0	0	0	0	0	0	0	0	0	0	0	0	1	0	0	0	0	0	0	0	14	0	0	0	0	0	15
Otu201	Proteobacteria	Betaproteobacteria	Burkholderiales	Comamonadaceae	Acidovorax	10	TGGGGAATTTTGGACAATGGGCGAAAGCCTGATCCAGCCATGCCGCGTGCAGGATGAAGGCCTTCGGGTTGTAAACTGCTTTTGTACGGAACGAAGAGACTTCTTCTAATACAGGAGGTCCATGACGGTACCGTAAGAATAAGCACCGGCTAACTACGTGCCAGCAGCCGCGGTAATACGTAGGGTGCAAGCGTTAATCGGAATTACTGGGCGTAAAGCGTGCGCAGGCGGTTATATAAGACAGATGTGAAATCCCCGGGCTCAACCTGGGAACTGCATTTGTGACTGTATAGCTAGAGTACGGTAGAGGGGGATGGAATTCCGCGTGTAGCAGTGAAATGCGTAGATATGCGGAGGAACACCGATGGCGAAGGCAATCCCCTGGACCCGTACTGACGC…	432	TGGGGAATTTTGGACAATGGGCGAAAGCCTGATCCAGCCATGCCGCGTGCAGGATGAAGGCCTTCGGGTTGTAAACTGCTTTTGTACGGAACGAAGAGACTTCTTCTAATACAGGAGGTCCATGACGGTACCGTAAGAATAAGCACCGGCTAACTACGTGCCAGCAGCCGCGGTAATACGTAGGGTGCAAGCGTTAATCGGAATTACTGGGCGTAAAGCGTGCGCAGGCGGTTATATAAGACAGATGTGAAATCCCCGGGCTCAACCTGGGAACTGCATTTGTGACTGTATAGCTAGAGTACGGTAGAGGGGGATGGAATTCCGCGTGTAGCAGTGAAATGCGTAGATATGCGGAGGAACACCGATGGCGAAGGCAATCCCCTGGACCCGTACTGACGC…	0	0	0	0	0	0	0	0	0	0	0	0	0	0	0	0	0	0	0	0	0	0	0	0	0	0	0	0	0	10	10
Otu202	Proteobacteria	Deltaproteobacteria	Desulfovibrionales	Desulfovibrionaceae	Desulfovibrio	9	TGGGGAATATTGCGCAATGGGCGAAAGCCTGACGCAGCGACGCCGCGTGAGGGATGAAGGTTTTCGGATCGTAAACCTCTGTCAGAAGGGAAGAAACTACGTTGTGCTAATCAGCAGCGTACTGACGGTACCTTCAAAGGAAGCACCGGCTAACTCCGTGCCAGCAGCCGCGGTAATACGGAGGGTGCAAGCGTTAATCGGAATTACTGGGCGTAAAGCGCACGTAGGCTGTAGTGTAAGTCAGGGGTGAAATCCCACGGCTCAACCGTGGAACTGCCCTTGATACTGCACAACTTGAATCCGGGAGAGGGTGGCGGAATTCCAGGTGTAGGAGTGAAATCCGTAGATATCTGGAGGAACATCAGTGGCGAAGGCGGCCACCTGGACCGGTATTGACGC…	432	TGGGGAATATTGCGCAATGGGCGAAAGCCTGACGCAGCGACGCCGCGTGAGGGATGAAGGTTTTCGGATCGTAAACCTCTGTCAGAAGGGAAGAAACTACGTTGTGCTAATCAGCAGCGTACTGACGGTACCTTCAAAGGAAGCACCGGCTAACTCCGTGCCAGCAGCCGCGGTAATACGGAGGGTGCAAGCGTTAATCGGAATTACTGGGCGTAAAGCGCACGTAGGCTGTAGTGTAAGTCAGGGGTGAAATCCCACGGCTCAACCGTGGAACTGCCCTTGATACTGCACAACTTGAATCCGGGAGAGGGTGGCGGAATTCCAGGTGTAGGAGTGAAATCCGTAGATATCTGGAGGAACATCAGTGGCGAAGGCGGCCACCTGGACCGGTATTGACGC…	0	0	0	0	0	0	0	0	0	0	0	0	0	0	0	0	0	0	0	0	1	0	0	0	0	0	0	0	9	0	10
Otu203	Proteobacteria	Gammaproteobacteria	Oceanospirillales	Oceanospirillaceae	Marinospirillum	9	TGGGGAATATTGGACAATGGGGGCAACCCTGATCCAGCCATGCCGCGTGTGTGAAGAAGGCCTTAGGGTTGTAAAGCACTTTCAGTGAGGAGGAAAAGTTAGTGGTTAATACCCACTAGCCGTGACGTTACTCACAGAAGAAGCACCGGCAAACTCCGTGCCAGCAGCCGCGGTAACACGGAGGGTGCGAGCGTTAATCGGAATTACTGGGCGTAAAGCGCGCGTAGGCGGTTTGTTAAGCCGGTTGTGAAAGCCCTAGGCTCAACCTAGGAACTGCACCCGGAACTGGCAAGCTAGAGTACAGTAGAGGAAGGTGGAATTCCACGTGTAGCGGTGAAATGCGTAGATATGTGGAGGAACATCAGTGGCGAAGGCGGCCTTCTGGACTGATACTGACGC…	432	TGGGGAATATTGGACAATGGGGGCAACCCTGATCCAGCCATGCCGCGTGTGTGAAGAAGGCCTTAGGGTTGTAAAGCACTTTCAGTGAGGAGGAAAAGTTAATGGTTAATACCCATTAGCCGTGACGTTACTCACAAAAGAAGCACCGGCAAACTCCGTGCCAGCGGCCGCGGTAATACGGAGGGTGCGAGCGTTAATCGGAATTACTGGGCGTAAAGCGCGCGTAGGCGGTTTGTTAAGCCGGTTGTGAAATCCCTGAGCTCAACTCAGGAACTGCACCCGGAACTGGCAAGCTAGAGTATAGTAGAGGAAGGTGGAATTCCACGTGTAGCGGTGAAATGCGTAGATATGTGGAGGAACATCAGTGGCGAAGGCGGCCTTCTGGACTAATACTGACGC…	4	0	0	0	0	0	0	0	0	0	0	0	0	1	0	0	0	0	0	0	0	8	1	0	8	0	0	0	11	1	34
Otu204	Proteobacteria	Gammaproteobacteria	Chromatiales	unclassified	unclassified	9	TGGGGAATATTGGACAATGGGCGCAAGCCTGATCCAGCAATGCCGCGTGGGTGAAGACGGCCTGCGGGTTGTAAAGCCCTTTAGGTGGGGAAGAACGACACTTGGTGAATAGCCGGGTGTTATGACATTACCCACGGAATAAGCACCGGCTAACTCCGTGCCAGCAGCCGCGGTAATACGGAGGGTGCGAGCGTTAATCGGAATGACTGGGCGTAAAGCGTGCGTAGGTGGTAACGTTAGTCGGCCGTGAAAGCCCTGGGCTTAACCTGGGAATGGCGGTTGAAACGGCGTAACTGGAGTGGGCTAGAGGACTGTGGAACTCCCGGTGTAGAGGTGAAATGCGTAGAGATCGGGAAGAACACCGATGGCGAAGGCAGCGGTCTGGGGCCACACTGACGC…	432	TGGGGAATATTGGACAATGGGCGCAAGCCTGATCCAGCAATGCCGCGTGGGTGAAGACGGCCTGCGGGTTGTAAAGCCCTTTAGGTGGGGAAGAACGACACTTGGTGAATAGCCGGGTGTTATGACATTACCCACGGAATAAGCACCGGCTAACTCCGTGCCAGCAGCCGCGGTAATACGGAGGGTGCGAGCGTTAATCGGAATGACTGGGCGTAAAGCGTGCGTAGGTGGTAACGTTAGTCGGCCGTGAAAGCCCTGGGCTTAACCTGGGAATGGCGGTTGAAACGGCGTAACTGGAGTGGGCTAGAGGACTGTGGAACTCCCGGTGTAGAGGTGAAATGCGTAGAGATCGGGAAGAACACCGATGGCGAAGGCAGCGGTCTGGGGCCACACTGACGC…	0	0	0	0	0	0	0	0	0	0	0	0	0	0	0	0	0	0	0	0	0	0	0	0	9	0	0	0	0	0	9
Otu205	Proteobacteria	Gammaproteobacteria	Enterobacteriales	Enterobacteriaceae	Providencia	9	TGGGGAATATTGCACAATGGGCGCAAGCCTGATGCAGCCATGCCGCGTGTATGAAGAAGGCCCTAGGGTTGTAAAGTACTTTCAGTCGGGAGGAAGGCGTTGATGCTAATATCATCAACGATTGACGTTACCGACAGAAGAAGCACCGGCTAACTCCGTGCCAGCAGCCGCGGTAATACGGAGGGTGCAAGCGTTAATCGGAATTACTGGGCGTAAAGCGCACGCAGGCGGTTGATTAAGTTAGATGTGAAATCCCCGGGCTTAACCTGGGAATGGAATCTAAGACTGGTCAGCTAGAGTCTTGTAGAGGGGGGTAGAATTCCATGTGTAGCGGTGAAATGCGTAGAGATGTGGAGGAATACCGGTGGCGAAGGCGGCCCCCTGGACAAAGACTGACGC…	432	TGGGGAATATTGCACAATGGGCGCAAGCCTGATGCAGCCATGCCGCGTGTATGAAGAAGGCCCTAGGGTTGTAAAGTACTTTCAGTCGGGAGGAAGGCGTTGATGCTAATATCATCAACGATTGACGTTACCGACAGAAGAAGCACCGGCTAACTCCGTGCCAGCAGCCGCGGTAATACGGAGGGTGCAAGCGTTAATCGGAATTACTGGGCGTAAAGCGCACGCAGGCGGTTGATTAAGTTAGATGTGAAATCCCCGGGCTTAACCTGGGAATGGAATCTAAGACTGGTCAGCTAGAGTCTTGTAGAGGGGGGTAGAATTCCATGTGTAGCGGTGAAATGCGTAGAGATGTGGAGGAATACCGGTGGCGAAGGCGGCCCCCTGGACAAAGACTGACGC…	0	0	0	0	0	0	0	0	0	0	0	0	0	0	0	0	0	0	0	0	0	0	0	0	0	0	2	0	9	0	11
Otu206	Proteobacteria	Gammaproteobacteria	Enterobacteriales	Enterobacteriaceae	Klebsiella	9	TGGGGAATATTGCACAATGGGCGCGAGCCTGATGCAGCCATGCCGCGTGTATGAAGAAGGCCTTCGGGTTGTAAAGTACTTTCAGCGGGGAGGAAGGGAGTAAGGTTAATAACCTTATTCATTGACGTTACCCGCAGAAGAAGCACCGGCTAACTCCGTGCCAGCAGCCGCGGTAATACGGAGGGTGCAAGCGTTAATCGGAATTACTGGGCGTAAAGCGCACGCAGGCGGTCTGTCAAGTCGGATGTGAAATCCCCGGGCTCAACCTGGGAACTGCATTCGAAACTGGCAGGCTGGAGTCGTGTAGAGGGGGGTAGAATTCCAGGTGTAGCGGTGAAATGCGTAGAGATCTGGAGGAATACCGGTGGCGAAGGCGGCCCCCTGGACAAAGACTGACGC…	432	TGGGGAATATTGCACAATGGGCGCGAGCCTGATGCAGCCATGCCGCGTGTATGAAGAAGGCCTTCGGGTTGTAAAGTACTTTCAGCGGGGAGGAAGGGAGTAAGGTTAATAACCTTATTCATTGACGTTACCCGCAGAAGAAGCACCGGCTAACTCCGTGCCAGCAGCCGCGGTAATACGGAGGGTGCAAGCGTTAATCGGAATTACTGGGCGTAAAGCGCACGCAGGCGGTCTGTCAAGTCGGATGTGAAATCCCCGGGCTCAACCTGGGAACTGCATTCGAAACTGGCAGGCTGGAGTCGTGTAGAGGGGGGTAGAATTCCAGGTGTAGCGGTGAAATGCGTAGAGATCTGGAGGAATACCGGTGGCGAAGGCGGCCCCCTGGACAAAGACTGACGC…	0	0	0	0	0	0	0	0	0	0	0	0	0	0	0	0	0	0	0	0	1	5	0	0	9	0	2	1	0	0	18
Otu207	Proteobacteria	Betaproteobacteria	Burkholderiales	Comamonadaceae	Ottowia	9	TGGGGAATTTTGGACAATGGGCGCAAGCCTGATCCAGCCATTCCGCGTGCAGGACGAAGGCCTTCGGGTTGTAAACTGCTTTTGTACGGAACGAAAGGGCTCTCTCTAATACAGGGGGCATATGACGGTACCGTAAGAATAAGCACCGGCTAACTACGTGCCAGCAGCCGCGGTAATACGTAGGGTGCAAGCGTTAATCGGAATTACTGGGCGTAAAGCGTGCGCAGGCGGTTTTGTAAGACAGAGGTGAAATCCCCGGGCTCAACCTGGGAACTGCCTTTGTGACTGCAAGGCTGGAGTGCGGCAGAGGGGGATGGAATTCCGCGTGTAGCAGTGAAATGCGTAGATATGCGGAGGAACACCGATGGCGAAGGCAATCCCCTGGGCCTGCACTGACGC…	432	TGGGGAATTTTGGACAATGGGGGAAACCCTGATCCAGCCATGCCGCGTGCAGGATGAAGGCCTTCGGGTTGTAAACTGCTTTTGTACGGAACGAAAAAGCTCTCTCTAATAAAGGGGGTCCATGACGGTACCGTAAGAATAAGCACCGGCTAACTACGTGCCAGCAGCCGCGGTAATACGTAGGGTGCAAGCGTTAATCGGAATTACTGGGCGTAAAGCGTGCGCAGGCGGTTTTGTAAGACAGAGGTGAAATCCCCGGGCTCAACCTGGGAACTGCCTTTGTGACTGCAAGGCTGGAGTGCGGCAGAGGGGGATGGAATTCCGCGTGTAGCAGTGAAATGCGTAGATATGCGGAGAAACACCGATGGCGAAGGCAATCCCCTGGGCCTGCACTGACGC…	0	0	0	0	0	0	0	0	0	0	0	0	0	0	0	0	0	0	0	0	0	2	1	0	2	0	0	0	2	9	16
Otu208	Verrucomicrobia	Verrucomicrobiae	Verrucomicrobiales	Verrucomicrobiaceae	Luteolibacter	9	TCGAGAATAATTCACAATGGGGGCAACCCTGATGGTGCAACGCCGCGTGGAGGATGAAGGTCTTCGGATTGTAAACTCCTGTCATCCTGGAGCAAGACCTGACGGTTAACAGCCGGCAGGGTTGATAGTACCGGAAGAGGAAGGGACGGCTAACTTCGTGCCAGCAGCCGCGGTAATACGAAGGTCCCGAGCGTTGTTCGGAATCACTGGGCGTAAAGGGAGCGTAGGCGGCGTGGTAAGTCAGATGTGAAATCCCGGGGCTCAACCCCGGAACTGCATCCGATACTGCTGTGCTGGAGTTTTGGAGAGGTAGCTGGAATTCACGGTGTAGCAGTGAAATGCGTGGATATCGTGAGGAACACTCGTGGCGAAAGCGAGCTACTGGACAACAACTGACGC…	432	TCGAGAATAATTCACAATGGGGGCAACCCTGATGGTGCAACGCCGCGTGGAGGATGAAGGTCTTCGGATTGTAAACTCCTGTCATCCTGGAGCAAGACCTGACGGTTAACAGCCGGCAGGGTTGATAGTACCGGAAGAGGAAGGGACGGCTAACTTCGTGCCAGCAGCCGCGGTAATACGAAGGTCCCGAGCGTTGTTCGGAATCACTGGGCGTAAAGGGAGCGTAGGCGGCGTGGTAAGTCAGATGTGAAATCCCGGGGCTCAACCCCGGAACTGCATCCGATACTGCTGTGCTGGAGTTTTGGAGAGGTAGCTGGAATTCACGGTGTAGCAGTGAAATGCGTGGATATCGTGAGGAACACTCGTGGCGAAAGCGAGCTACTGGACAACAACTGACGC…	0	0	0	0	0	0	0	0	0	0	0	0	0	0	0	0	0	0	0	0	0	0	0	0	0	0	0	0	0	9	9
Otu209	Firmicutes	Bacilli	Bacillales	Bacillaceae 1	Geobacillus	9	TAGGGAATCTTCCGCAATGGGCGAAAGCCTGACGGAGCGACGCCGCGTGAGCGAAGAAGGCCTTCGGGTCGTAAAGCTCTGTTGTGAGGGACGAAGGAGCGCCGTTTGAAGAAGGCGGCGCGGTGACGGTACCTCACGAGAAAGCCCCGGCTAACTACGTGCCAGCAGCCGCGGTAATACGTAGGGGGCGAGCGTTGTCCGGAATTATTGGGCGTAAAGCGCGCGCAGGCGGTCTCTTAAGTCTGATGTGAAAGCCCGCGGCTCAACCGTGGAGGGTCATTGGAAACTGGGGGACTTGAGGGCAGGAGAGGAGAGCGGAATTCCACGTGTAGCGGTGAAATGCGTAGAGATGTGGAGGAACACCAGTGGCGAAGGCGGCTCTCTGGCCTGCACCTGACG…	432	CAGGGAATCTTCCGCAATGGGCGAAAGCCTGACGGAGCGACGCCGCGTGAGCGAAGAAGGCCTTCGGGTCGTAAAGCTCTGTTGTGAGGGACGAAGGAGCGCCGTTTGAAGAAGGCGGCGCGGTGACGGTACCTCACGAGAAAGCCCCGGCTAACTACGTGCCAGCAGCCGCGGTAATACGTAGGGGGCGAGCGTTGTCCGGCATTATTGGGCGTAAAGCGCGCGCAGGCGGTCTCTTAAGTCTGATGTGAAAGCCCACGGCTCAACCTGTGAGGGGCATTGGAAACTGGGGGACTTGAGGGCAGGAGATGAGAGCGGAATGCCACGTGTAGCGGTGAAAGGCGTAGAGATGTGGAGGAACGCCAGTGGCGAAGGCGGCTCTCTGGCCTGCGCCTGACG…	0	0	0	0	0	0	0	0	0	0	0	0	0	0	0	0	0	0	0	0	0	0	0	0	5	0	0	0	11	0	16
Otu210	Firmicutes	Bacilli	Lactobacillales	Lactobacillaceae	Lactobacillus	8	TAGGGAATCTTCCACAATGGACGCAAGTCTGATGGAGCAACGCCGCGTGAGTGAAGAAGGCTTTCGGATCGTAAAGCTCTGTTGTTGGTGAAGAAGGATAGAGGTAGTAACTGGCCTTTATTTGACGGTAATCAACCAGGAAGTCACGGCTAACTACGTGCCAGCAGCCGCGGTAATACGTAGGTGGCAAGCGTTGTCCGGATTTATTGGGCGTAAAGCGAGCGCAGGCGGAAGAATAAGTCTGATGTGAAAGCCCTCGGCTTAACCGAGGAACTGCATCGGAAACTGTTTTTCTTGAGTGCAGAAGAGGAGAGTGGAACTCCATGTGTAGCGGTGGAATGCGTAGATATCGGGAAGAACACCGATGGCGAAGGCAGGTCTCTGGGCTGTTACTGACGC…	432	TAGGGAATCTTCCACAATGGACGCAAGCCTGATGGAGCAACACCGCGTGAGTGAAGGAGGTTTTCGGATCGTAAAGCTCTGTTGTTGGTGAAGAAGGATAGAGGTAGTAACTGGCCTTTATTTGAGGGTAATCAACCAGAAAGTCACGGCTAACTACGTGCCAGCAGCCGCGGTAATACGTAGGTGGCAAGCGTTGTCTGGATTTATTGGGCGTAAAGCGAGCGCAGGCGGAAGAATAAGTCTGACGTGAAAGCCCTCGGCTTAACCGAGGAACTGCATCGGAAACTGTTTTTCTTGAGTGCAGAAGAGGAGAGTGGAACTCCAGGTGTAGCGGTGGAATGCGTAGATATATGGAAGAACACCAATGGCGAAGGCAGGTCTCTGGGCTGTTACTGACGC…	0	0	0	1	10	0	0	0	0	0	1	0	0	0	0	0	0	0	0	0	0	0	0	0	0	0	0	0	0	0	12
Otu211	Firmicutes	Bacilli	Lactobacillales	Lactobacillaceae	Lactobacillus	8	TAGGGAATCTTCCACAATGGACGCAAGTCTGATGGAGCAACGCCGCGTGAGTGAAGAAGGTTTTCGGATCGTAAAGCTCTGTTGTTGGTGAAGAAGGATAGAGGTAGTAACTGGCCTTTATTTGACGGTAATCAACCAGAAAGTCACGGCTAACTACGTGCCAGCGGCCGCGGTAATACGTAGGTGGCAAGCGTTGTCCGGATTTATTGGGCGTAAAGCGAGCGCAGGCGGAAGAATAAGTCTGATGTGAAAGCCCTCGGCTTAACCGATGAACTGCATCGGAAACTGTCGAGCTTGAGTACAGAAGAGGAGAGTGGAACTCCATGTGTAGCGGTGAAATGCGTAGATATATTGAAGAACACCGGTGGCGAAGGCGGCTCTCTGGTCTGTTACTGACGC…	432	TAGGGAATCTTCCACAATGGACGCAAGTCTGATGGAGCAACGCCGCGTGAGTGAAGAAGGTTTTCGGATCGTAAAGCTCTGTTATTGGTGAAGAAGGATAGAGGTAGTAACTGGCCTTTATTTGACGGTAATCAACCAGAAAGTCACGGCTAACTACGTGCCAGCAGCCGCGGTAATACGTAGGTGGCAAGCGTTGTCCGGATTTATTGGGCGTAAAGCGAGCGCAGGCGGAAGAATAAGTCTGATGTGAAAGCCCTCGGCTCAACCCGAGAATTGCGTCAGAAACTGTCGAACTTGAGTACAGAAGAGGAGAGTGGAACTCCATGTGTAGCGGTGAAATGCGTAGATATATGGAAGAACACCGGTGGCGAAGGCGGCTCTCTGGTCTGTTACTGACGC…	0	0	0	0	0	0	0	0	0	0	0	0	0	0	0	0	0	0	0	24	0	0	0	0	0	0	0	0	0	0	24
Otu212	Firmicutes	Bacilli	Lactobacillales	Lactobacillaceae	Lactobacillus	8	TAGGGAATCTTCCACAATGGGCGCAAGCCTGATGGAGCAACGCCGCGTGAATGAAGAAGGTCTTCGGATCGTAAAATTCTGTTGTTAGAGAAGAATATGAGTAATAGTAACTGATTATTCACTGACGGTATCTAACCAGCAAGTCACGGCTAACTACGTGCCAGCAGCCGCGGTAATACGTAGGTGGCAAGCGTTGTCCGGATTTATTGGGCGTAACGGGAACGCAGGCGGTTTTTTAAGTCTGATGTGAAAGCCTTCGGCTTAACCGGAGATGTGCATTGGAAACTGGAAGACTTGAGTGCAGAAGAGGAGAGTGGAACTCCATGTGTAGCGGTGAAATGCGTCGATATATGGAAGAACACCAGTGGCGAAAGCTGCTCTCTGGTCTGTAACTGACGC…	432	TAGGGAATCTTCCACAATGGGCGCAAGCCTGATGGAGCAACGCCGCGTGAATGAAGAAGGTCTTCGGATCGTAAAATTCTGTTGTTAGAGAAGAATATGAGTAATAGTAACTGATTATTCACTGACGGTATCTAACCAGCAAGTCACGGCTAACTACGTGCCAGCAGCCGCGGTAATACGTAGGTGGCAAGCGTTGTCCGGATTTATTGGGCGTAACGGGAACGCAGGCGGTTTTTTAAGTCTGATGTGAAAGCCTTCGGCTTAACCGGAGATGTGCATTGGAAACTGGAAGACTTGAGTGCAGAAGAGGAGAGTGGAACTCCATGTGTAGCGGTGAAATGCGTCGATATATGGAAGAACACCAGTGGCGAAAGCTGCTCTCTGGTCTGTAACTGACGC…	0	0	0	0	0	0	0	0	0	0	0	0	0	0	0	0	0	0	0	0	0	0	0	0	0	0	0	0	9	0	9
Otu213	Proteobacteria	Betaproteobacteria	Burkholderiales	unclassified	unclassified	8	TGGGGAATTTTGGACAATGGGCGCAAGCCTGATCCAGCCATGCCGCGTGCGGGAAGAAGGCCTTCGGGTTGTAAACCGCTTTTGTCAGGGAAGAAAAGCTCCGACCTAATACGACGGAGTCATGACGGTACCTGAAGAATAAGCACCGGCTAACTACGTGCCAGCAGCCGCGGTAATACGTAGGGTGCAAGCGTTAATCGGAATTACTGGGCGTAAAGCGTGCGCAGGCGGCTTTGCAAGACAGATGTGAAATCCCCGGGCTTAACCTGGGAACTGCATTTGTGACTGCATGGCTGGAGTGCGGCAGAGGGGGATGGAATTCCGCGTGTAGCAGTGAAATGCGTAGATATGCGGAGGAACACCGATGGCGAAGGCAATCCCCTGGGCCTGCACTGACGC…	432	TGGGGAATTTTGGACAATGGGCGCAAGCCTGATCCAGCCATGCCGCGTGCGGGAAGAAGGCCTTCGGGTTGTAAACCGCTTTTGTCAGGGAAGAAAAGCTCCGACCTAATACGACGGAGTCATGACGGTACCTGAAGAATAAGCACCGGCTAACTACGTGCCAGCAGCCGCGGTAATACGTAGGGTGCAAGCGTTAATCGGAATTACTGGGCGTAAAGCGTGCGCAGGCGGCTTTGCAAGACAGATGTGAAATCCCCGGGCTTAACCTGGGAACTGCATTTGTGACTGCATGGCTGGAGTGCGGCAGAGGGGGATGGAATTCCGCGTGTAGCAGTGAAATGCGTAGATATGCGGAGGAACACCGATGGCGAAGGCAATCCCCTGGGCCTGCACTGACGC…	0	0	0	0	0	0	0	0	0	0	0	0	0	0	0	0	0	0	0	0	0	0	0	0	9	0	0	0	0	3	12
Otu214	Proteobacteria	Gammaproteobacteria	Xanthomonadales	Xanthomonadaceae	Pseudoxanthomonas	8	TGGGGAATATTGGACAATGGGCGCAAGCCTGATCCAGCCATACAGCGTGGGTGAAGAAGGCCTTCGGGTTGTAAAGCCCTTTTGTTGGGAAAGAAATCCTGTCGATTAATACTCGGTGGGGATGACGGTACCCAAAGAATAAGCACCGGCTAACTTCGTGCCAGCAGCCGCGGTAATACGAAGGGTGCAAGCGTTACTCGGAATTACTGGGCGTAAAGCGTGCGTAGGTGGTGGTTTAAGTCTGCTGTGAAAGCCCTGGGCTCAACCTGGGAATTGCAGTGGATACTGGATCACTAGAGTGTGGTAGAGGGATGCGGAATTTCTGGTGTAGCAGTGAAATGCGTAGAGATCAGAAGGAACATCCGTGGCGAAGGCGGCATCCTGGGCCAACACTGACAC…	432	TGGGGAATATTGGACAATGGGCGCAAGCCTGGTCCAGCCATACCGCGTGGGTGAAGAAGGCCTTCGGGTTGTAAAGCCCTTTTGTTGGGAAAGAAATCCTGTCGATTAATACTCGGTGGGGATGACGGTACCCAAAGAATAAGCACCGGCTAACTTCGTGCCAGCAGCCGCGGTAATACGAAGGGTGCAAGCGTTACTCGGAATTACTGGGCGTAAAGCGTGCGTAGGTGGTGGTTTAAGCCTGCTGTGAAAGCCCTGGGCTCAACCTGGGAATTGCAGTGGATACTGGATCACTAGAGTGTGGTAGAGGGATGCGGAATTTCTGGTGTAGCAGTGAAATGCGTAGAGATCAGAAGGAACATCCGTGGCGAAGGCGGCATCCTGGGCCAACACTGACAC…	0	0	0	0	0	0	0	0	0	0	0	1	3	0	0	0	0	0	0	0	1	2	4	0	0	0	0	0	8	5	24
Otu215	Firmicutes	Bacilli	Bacillales	Bacillaceae 1	Bacillus	8	TAGGGAATCTTCCGCAATGGACGAAAGTCTGACGGAGCAACGCCGCGTGAGTGATGAAGGTTTTCGGATCGTAAAGCTCTGTTGTTAGGGAAGAACAAGTGCAAGAGTAACTGCTTGCACCTTGACGGTACCTAACCAGAAAGCCACGGCTAACTACGTGCCAGCAGCCGCGGTAATACGTAGGTGGCAAGCGTTGTCCGGAATTATTGGGCGTAAAGGGCTCGCAGGCGGTTTCTTAAGTCTGATGTGAAAGCCCCCGGCTCAACCGGGGAGGGTCATTGGAAACTGGGAAACTTGAGTGCAGAAGAGGAGAGTGGAATTCCACGTGTAGCGGTGAAATGCGTAGAGATGTGGAGGAACACCAGTGGCGAAGGCGACTCTCTGGTCTGTAACTGACGC…	432	TAGGGAATCTTCCGCAATGGACAAAAGTCTGACGGAGCAACGCCGCGTGAGTGATGAAGGTTTTCGGATCGTAAAGCTCTGTTGTTAGGGAAGAACAAGTGCGAGAGTAACTGCTCGCACCTTGACGGTACCTAACCAGAAAGCCACGGCTAACTACGTGCCAGCAGCCGCGGTAATACGTAGGTGGCAAGCGTTGTCCGGAATTATTGGGCGTAAAGGGCTCGCAGGCGGTTTCTTAAGTCTGATGTGAAAGCCCCCGGCTCAACCGGGGAGGGTCATTGGAAACTGGGAAACTTGAGTGCAGAAGAGGAGAGTGGAATTCCACGTGTAGCGGTGAAATGCGTAGAGATGTGGAGGAACACCAGTGGCGAAGGCGACTCTCTGGTCTGTAACTGACGC…	0	0	0	0	0	0	0	0	0	0	0	0	0	0	0	0	0	0	0	0	1	0	0	0	0	1	0	0	8	0	10
Otu216	Firmicutes	Bacilli	Lactobacillales	Leuconostocaceae	Weissella	8	TAGGGAATCTTCCACAATGGACGAAAGTCTGATGGAGCAACGCCGCGTGTGTGATGAAGGGTTTCGGCTCGTAAAACACTGTTGTAAGAGAAGAATAGCATTGAGAGTAACTGCTCAGTGTCTGACGGTATCTTACCAGAAAGGAACGGCTAAATACGTGCCAGCAGCCGCGGTAATACGTATGTTCCAAGCGTTATCCGGATTTATTGGGCGTAAAGCGAGCGCAGACGGTTATTTAAGTCCGAAGTGAAAGCCCACAGCTTAACTGTGGAAGTGCTTTGGAAACTGGATAACTTGAGTGCAGTAGAGGAGAGTGGAATTCCATGTGTAGCGGTGAAATGCGTAGATATATGGAGGAACACCAGTGGCGAAGGCGGCTCTCTGGACTGTAACTGACGT…	432	TAGGGAATCTTCCACAATGGACGAAAGTCTGATGGAGCAACGCCGCGTGTGTGATGAAGGGTTTCGGCTCGTAAAACACTGTTGTAAGAGAAGAATAGCATTGAGAGTAACTGCTCAGTGTCTGACGGTATCTTACCAGAAAGGAACGGCTAAATACGTGCCAGCAGCCGCGGTAATACGTATGTTCCAAGCGTTATCCGGATTTATTGGGCGTAAAGCGAGCGCAGACGGTTATTTAAGTCCGAAGTGAAAGCCCACAGCTTAACTGTGGAAGTGCTTTGGAAACTGGATAACTTGAGTGCAGTAGAGGAGAGTGGAATTCCATGTGTAGCGGTGAAATGCGTAGATATATGGAGGAACACCAGTGGCGAAGGCGGCTCTCTGGACTGTAACTGACGT…	0	0	0	0	0	0	0	0	0	0	0	0	0	0	0	0	0	0	0	0	0	0	0	0	0	0	0	0	8	0	8
Otu217	Proteobacteria	Gammaproteobacteria	Xanthomonadales	Xanthomonadaceae	Stenotrophomonas	8	TGGGGAATATTGGACAATGGGCGCAAGCCTGATCCAGCCATACCGCGTGGGTGAAGAAGGCCTTCGGGTTGTAAAGCCCTTTTGTTGGGAAAGAAATCCAGCCGGCTAATACCTGGTTGGGATGACGGTACCCAAAGAATAAGCACCGGCTAACTTCGTGCCAGCAGCCGCGGTAATACGAAGGGTGCAAGCGTTACTCGGAATTACTGGGCGTAAAGCGTGCGTAGGTGGTTATTTAAGTCCGTTGTGAAAGCCCTGGGCTCAACCTGGGAACTGCAGTGGATACTGGATGACTAGAATGTGGTAGAGGGTAGCGGAATTCCTGGTGTAGCAGTGAGATGCGTAGAGATCAGGAGGAACATCCATGGCGAAGGCAGCTACCTGGACCAACATTGACAC…	432	TGGGGAATATTGGACAATGGGCGCAAGCCTGATCCAGCCATACCGCGTGGGTGAAGAAGGCCTTCGGGTTGTAAAGCCCTTTTGTTGGGAAAGAAATCCAGCCGGCTAATACCTGGTTGGGATGACGGTACCCAAAGAATAAGCACCGGCTAACTTCGTGCCAGCAGCCGCGGTAATACGAAGGGTGCAAGCGTTACTCGGAATTACTGGGCGTAAAGCGTGCGTAGGTGGTTATTTAAGTCCGTTGTGAAAGCCCTGGGCTCAACCTGGGAACTACAGTGGATACTGGATGACTAGAATGTGGTAGAGGGTAGCGGAATTCCTGGTGTAGCAGTGAAATGCGTAGAGATCAGGAGGAACATCCATGGCGAAGGCAGCTACCTGGACCAACATTGACAC…	3	1	0	0	1	0	0	0	0	2	0	1	1	0	1	0	0	1	2	1	2	4	0	13	6	3	2	1	0	2	47
Otu218	Firmicutes	Bacilli	Bacillales	Bacillaceae 1	Bacillus	8	TAGGGAATCTTCCACAATGGACGAAAGTCTGATGGAGCAACGCCGCGTGAGTGATGAAGGCCTTCGGGTCGTAAAGCTCTGTTGATAGGGAAGAACAAGTGCGAGAGTAACTGCTCGCACCTTGACGCGACCTAACCAGAAAGCCACGGCTAACTACGTGCCAGCAGCCGCGGTAATACGTAGGTGGCAAGCGTTATCCGGAATTATTGGGCGTAAAGCGCGCGCAGGTGGTTTCTTAAGTCTGATGTGAAAGCCCACGGCTCAACCGTGGAGGGTCATTGGAAACTGGGGAACTTGAGTGCAGAAGAGGAAAGTGGAATTCCAAGTGTAGCGGTGAAATGCGTAGAGATTTGGAGGAACACCAGTGGCGAAGGCGACTTTCTGGTCTGTAACTGACAC…	432	TAGGGAATCTTCCACAATGGACGAAAGTCTGATGGAGCAACGCCGCGTGAGTGATGAAGGCCTTCGGGCCGTAAAGCTCTGTTGTTAGGGAAGAACAAGTGCGAGAGTAACTGCTCGCACCTTGACGGTACCTAACCAGAAAGCCACGGCTAACTACGTGCCGGCAGCCGCGGTAATACGTAGGTGGCAAGCGTTATCCGGAATTATTGGGCGTAAAGCGCGCGCAGGTGGTTTCTTAAGTCTGATGTGAAAGCCCACGGCTCAACCGTGGAGGGTCATTGGAAACTGGGGAACTTGAGTGCAGAAGAGGAAAGTGGAATTCCAAGTGTAGCGGTGAAATGCGTAGAGATTTGGAGGAACACCAGTGGCGAAGGCGACTTTCTGGTCTGTAACTGACAC…	0	0	0	0	0	0	0	0	0	1	1	0	4	0	0	0	0	0	0	0	2	8	10	3	3	0	0	1	4	0	37
Otu219	Proteobacteria	Betaproteobacteria	Gallionellales	Gallionellaceae	Sideroxydans	8	TGGGGAATTTTGGACAATGGGGGCAACCCTGATCCAGCCATGCCGCGTGAGTGAAGAAGGCCTTCGGGTTGTAAAGCTCTTTCGGACGGAAAGAAATCGCCATTCCTAATACGAGTGGTGGATGACGGTACCGTCATAAGAAGCACCGGCTAACTACGTGCCAGCAGCCGCGGTAATACGTAGGGTGCGAGCGTTAATCGGAATTACTGGGCGTAAAGCGTGCGCAGGCGGTTTTGTAAGACGGACGTGAAATCCCCGGGCTTAACCTGGGAACGGCGTTTGTGACTGCAAGGCTAGAGTGCGGCAGAGGGGGGTAGAATTCCACGTGTAGCAGTGAAATGCGTAGAGATGTGGAGGAATACCGATGGCGAAGGCAGCCCCCTGGGTCGACACTGACGC…	432	TGGGGAATTTTGGACAATGGGGGCAACCCTGATCCAGCCATGCCGCGTGAGTGAAGAAGGCCTTCGGGTTGTAAAGCTCTTTCGGACGGAAAGAAATCGCCATTCCTAATACGAGTGGTGGATGACGGTACCGTCATAAGAAGCACCGGCTAACTACGTGCCAGCAGCCGCGGTAATACGTAGGGTGCGAGCGTTAATCGGAATTACTGGGCGTAAAGCGTGCGCAGGCGGTTTTGTAAGACGGACGTGAAATCCCCGGGCTTAACCTGGGAACGGCGTTTGTGACTGCAAGGCTAGAGTGCGGCAGAGGGGGGTAGAATTCCACGTGTAGCAGTGAAATGCGTAGAGATGTGGAGGAATACCGATGGCGAAGGCAGCCCCCTGGGTCGACACTGACGC…	0	0	0	0	0	0	0	0	0	0	0	0	0	0	0	0	0	0	0	0	0	0	0	0	0	0	0	0	8	0	8
Otu220	Proteobacteria	Betaproteobacteria	Hydrogenophilales	Hydrogenophilaceae	Thiobacillus	8	TGGGGAATTTTGGACAATGGGGGCAACCCTGATCCAGCCATTCCGCGTGAGTGAAGAAGGCCTTCGGGTTGTAAAGCTCTTTCAGCTGGAGAGAAACGGTGCGCTCTAACATAGCGTGCTAATGACGGTACCAGCAGAAGAAGCACCGGCTAACTACGTGCCAGCAGCCGCGGTAATACGTAGGGTGCGAGCGTTAATCGGAATTACTGGGCGTAAAGCGTGCGCAGGCGGATTGTTAAGCAAGATGTGAAATCCCCGGGCTTAACCTGGGAATGGCATTTTGAACTGGCAGTCTAGAGTGCGTCAGAGGGGGGTGGAATTCCACGTGTAGCAGTGAAATGCGTAGAGATGTGGAGGAACACCGATGGCGAAGGCAGCCCCCTGGGATGACACTGACGC…	432	GTGGGGAATTTTGGACAATGGGGGCAACCCTGATCCAGCCATTCCGCGTGAGTGAAGAAGGCCTTCGGGTTGTAAAGCTCTTTCAGCTGGAGAGAAACGGTGCGCTCTAACATAGCGTGCTAATGACGGTACCAGCAGAAGAAGCACCGGCTAACTACGTGCCAGCAGCCGCGGTAATACGTAGGGTGCGAGCGTTAATCGGAATTACTGGGCGTAAAGCGTGCGCAGGCGGATTGTTAAGCAAGATGTGAAATCCCCGGGCTTAACCTGGGAATGACATTTTGAACTGGCAGTCTAGAGTGCGTGAggggggggTGGAATTCCACGTGTAGGAGGGAATTGCGTAGGGAGGTGGAGGAACACCGATGGCGGAGGCAGCCCCCTGGGATGACACTGACG…	0	0	0	0	0	0	0	0	0	0	0	0	0	0	0	0	0	0	0	0	0	0	0	3	0	0	0	0	9	6	18
Otu221	Proteobacteria	Betaproteobacteria	Burkholderiales	Oxalobacteraceae	Herbaspirillum	8	TGGGGAATTTTGGACAATGGGGGCAACCCTGATCCAGCAATGCCGCGTGAGTGAAGAAGGCCTTCGGGTTGTAAAGCTCTTTTGTCAGGGAAGAAACGGTAGTAGCGAATAACTATTACTAATGACGGTACCTGAAGAATAAGCACCGGCTAACTACGTGCCAGCAGCCGCGGTAATACGTAGGGTGCAAGCGTTAATCGGAATTACTGGGCGTAAAGCGTGCGCAGGCGGTTGTGTAAGTCAGATGTGAAATCCCCGGGCTCAACCTGGGAATTGCATTTGAGACTGCACGGCTAGAGTGTGTCAGAGGGGGGTAGAATTCCACGTGTAGCAGTGAAATGCGTAGATATGTGGAGGAATACCGATGGCGAAGGCAGCCCCCTGGGATAACACTGACGC…	432	TGGGGAATTTTGGACAATGGGGGCAACCCTGATCCAGCAATGCCGCGTGAGTGAAGAAGGCCTTCGGGTTGTAAAGCTCTTTTGTCAGGGAAGAAACGGTAGTAGCGAATAACTATTACTAATGACGGTACCTGAGGAATAAGCACCGGCTAACTACGTGCCAGCAGCCGCGGTAATACGTAGGGTGCAAGCGTTAATCGGAATTACTGGGCGTAAAGCGTGCGCAGGCGGTTGTGTAAGTCAGATGTGAAATCCCCGGGCTCAACCTGGGAATTGCATTTGAGACTGCACGGCTAGAGTGTGTCAGAGGGGGGTAGAATTCCACGTGTAGCAGTGAAATGCGTAGATATGTGGAGGAATACCGATGGCGAAGGCAGCCCCCTGGGATAACACCGACGC…	0	2	1	0	0	0	1	0	0	0	0	0	0	0	0	0	0	0	1	0	0	0	0	8	0	0	5	0	0	0	18
Otu222	Proteobacteria	Gammaproteobacteria	Pseudomonadales	Moraxellaceae	Acinetobacter	7	TGGGGAATATTGGACAATGGGGGGAACCCTGATCCAGCCATGCCGCGTGTGTGAAGAAGGCCTTTTGGTTGTAAAGCACTTTAAGCGAGGAGGAGGCTTACCTGGTTAATACCCGGGATAAGTGGACGTTACTCGCAGAATAAGCACCGGCTAACTCTGTGCCAGCAGCCGCGGTAATACAGAGGGTGCAGGCGTTAATCGGATTTACTGGGCGTAAAGCGCGCGTAGGTGGCTAATTAAGTCAAATGTGAAATCCCCGAGCTTAACTTTGGAATTGCATTCGATACTGGTTAGCTAGAGTATGGGAGAGGATGGTAGAATTCCAGGTGTAGCGGTGAAATGCGTAGAGATCTGGAGGAATACCGATGGCGAAGGCAGCCATCTGGCCTAATACTGACA…	432	TGGGGAATGTTGGACAATGGGGGGAACCCTGATCCAGCCATGCCGCGTGTGTGAAGAAGGCCTTTTGGTTGCAAAGCACTTTAAGCGAGGAGGAGGCTTACCTGGTTAATACCCGGGATAAGTGGACGTTACTCGCAGAATAAGCACCGGCTAACTCTGTGCCAGCAGCCGCGGTAATACAGAGGCTGCAAGCGTTAATCGGATTTACTGGGCGTAAAGCGCGCGTAGGTGGCTAATTAAGTCAAATGTGAAATCCCCGAGCTTAACTTGGGAATTGCATTCGATACTGGTTAGCTAGAGTATGGGAGAGGATGGTAGAAGTACAGGTGTAGCTGTGAAATGCGTAGAGATCTGGAGGAAGACCGATGGCGAAGGCAGCCATCTGGCCTAATACTGACA…	0	0	0	0	0	0	0	0	0	0	0	0	0	0	0	0	0	0	0	0	0	0	0	0	0	0	0	0	8	0	8
Otu223	Proteobacteria	Gammaproteobacteria	unclassified	unclassified	unclassified	7	TGGGGAATATTGCGCAATGGGCGAAAGCCTGACGCAGCCATACCGCGTGTGTGAAGAAGGCCTTCGGGTTGTAAAGCACTTTCAGTGGGGAGGAAAAGCTGGTGGCTAATATCCATCGGCCGTGACGCTACCCACAGAAGAAGCACCGGCTAATTCCGTGCCAGCAGCCGCGGTAATACGGAAGGTGCGAGCGTTAATCGGAATTACTGGGCGTAAAGCGCACGTAGGTGGCTTGGTAAGTCGGATGTGAAAGCCCCGGGCCCAACCTGGGAACTGCATTCGATACTGCTGGGCTAGAGTACGAAAGAGGGGGGTGGAATTCCAGGTGTAGCGGTGAAATGCGTAGAGATCTGGAGGAACACCGGTGGCGAAGGCGGCCCCCTGGTTCGATACTGACGC…	432	TGGGGAATATTGCGCAATGGGCGAAAGCCTGACGCAGCCATACCGCGTGTGTGAAGAAGGCCTTCGGGTTGTAAAGCACTTTCAGTGGGGAGGAAAAGCTGGTGGCTAATATCCATCGGCCGTGACGCTACCCACAGAAGAAGCACCGGCTAATTCCGTGCCAGCAGCCGCGGTAATACGGAAGGTGCGAGCGTTAATCGGAATTACTGGGCGTAAAGCGCACGTAGGTGGCTTGGTAAGTCGGATGTGAAAGCCCCGGGCCCAACCTGGGAACTGCATTCGATACTGCTGGGCTAGAGTACGAAAGAGGGGGGTGGAATTCCAGGTGTAGCGGTGAAATGCGTAGAGATCTGGAGGAACACCGGTGGCGAAGGCGGCCCCCTGGTTCGATACTGACGC…	0	0	0	0	0	0	0	0	0	0	0	0	0	0	0	0	0	0	0	0	0	0	0	0	0	0	0	0	7	0	7
Otu224	Spirochaetes	Spirochaetia	Spirochaetales	Spirochaetaceae	Sphaerochaeta	15	CTAAGAATCTTCCGCAATGGGCGAAAGCCTGACGGAGCGACGCCGCGTGAACGATGAAGGCCGTGAGGTTGTAAAGTTCTTTTCGGGAGGGGGAATAAGCGTGGCAGGCAATGGCCGCGCGATGACGTGAATCCCGGAATAAGCCCCGGCTAACTACGTGCCAGCAGCCGCGGTAACACGTAGGGGGCGAGCGTTGTTCGGAATCATTGGGCGTAAAGGGCGTGCAGGCGGCCTTGCAAGTCTGGCGTGAAATGCCCCGGCTCAACCGGGGAGGCGCGCTGGAAACTGCGGGGCTCGAGTACAGGAGGGGATGCCGGAATTCCAGGTGTAGGGGTGAAATCTGTAGATATCTGGAGGAACACCAACGGCGAAGGCAGGCATCTGGCCATGTACTGACGC…	432	CTAAGAATCTTCCGCAATGGGCGAAAGCCTGACGGAGCGACGCCGCGTGAACGATGAAGGCCGTGAGGTTGTAAAGTTCTTTTCGGGAGGGGGAATAAGCGTGGCAGGCAATGGCCGCGCGATGACGTGAATCCCGGAATAAGCCCCGGCTAACTACGTGCCAGCAGCCGCGGTAACACGTAGGGGGCGAGCGTTGTTCGGAATCATTGGGCGTAAAGGGCGTGCAGGCGGCCCTGCAAGTCCGGCGTGAAATGTCCCGGCTCAACCGGGGAGACGCGCTGGAAACTGTGGGGCTTGAGTACAGGAGGGGATGCCGGAATTCCAGGTGTAGGGGTGAAATCTGTAGATATCTGGAGGAACACCAATGGCGAAGGCAGGCATCTGGCCATGTACTGACGC…	0	1	0	0	0	0	0	0	0	0	0	0	0	0	0	0	0	0	0	0	2	5	0	0	4	0	0	1	13	31	57
Otu225	Firmicutes	Negativicutes	Selenomonadales	Veillonellaceae	Dialister	7	TGGGGAATCTTCCGCAATGGGCGAGAGCCTGACGGAGCAACGCCGCGTGAGTGATGACGGCCTTCGGGTTGTAAAGCTCTGTGATCGGGGACGAATGGTCAGCAGACGAATACTCTGTTGAAGTGACGGTACCCGAATAGCAAGCCACGGCTAACTACGTGCCAGCAGCCGCGGTAATACGTAGGTGGCAAGCGTTGTCCGGAATTATTGGGCGTAAAGCGCGCGCAGGCGGCTTCTTAAGTCCATCTTAAAAGTGCGGGGCTTAACCCCGTGATGGGATGGAAACTGAGAGGCTGGAGTATCGGAGAGGAAAGTGGAATTCCTAGTGTAGCGGTGAAATGCGTAGAGATTAGGAAGAACACCGGTGGCGAAGGCGACTTTCTGGACGACAACTGACGC…	432	TGGGGAATCTTCCGCAATGGGCGAGAGCCTGACGGAGCAACGCCGCGTGAGTGATGACGGCCTTCGGGTTGTAAAGCTCTGTGATCGGGGACGAATGGTCAGCAGACGAATACTCTGTTGAAGTGACGGTACCCGAATAGCAAGCCACGGCTAACTACGTGCCAGCAGCCGCGGTAATACGTAGGTGGCAAGCGTTGTCCGGAATTATTGGGCGTAAAGCGCGCGCAGGCGGCTTCTTAAGTCCATCTTAAAAGTGCGGGGCTTAACCCCGTGATGGGATGGAAACTGAGAGGCTGGAGTATCGGAGAGGAAAGTGGAATTCCTAGTGTAGCGGTGAAATGCGTAGAGATTAGGAAGAACACCGGTGGCGAAGGCGACTTTCTGGACGACAACTGACGC…	0	0	0	0	0	0	0	0	0	0	0	0	0	0	0	0	0	0	0	0	0	0	0	0	0	0	0	0	7	0	7
Otu226	Spirochaetes	Spirochaetia	Spirochaetales	Spirochaetaceae	Treponema	7	CTAAGAATATTCCGCAATGGAGGAAACTCTGACGGAGCGACGCCGCGTGGATGATGAAGGCCGGAAGGTTGTAAAATCCTTTTAAGCAAGAAGAATAAACTTTACAGGGAATGGTAGAGTGGTGACGGTATTGCTTGAATAAGCAACGGCTAATTACGTGCCAGCAGCCGCGGTAACACGTAAGTTGCGAGCGTTGTTCGGAATTATTGGGCGTAAAGGGCATGTAGGCGGATATGCAAGCTTGGTGTGAAAGGCAGGGGCTTAACTCCTGGACTGCGTTGAGAACTGCATAACTAGAGTAACTGAGGGGCAACCGGAATTCCAGGTGTAGGGGTGAAATCTGTAGATATCTGGAAGAACACCAATGGCGAAGGCAGGTTACCAGCAGATTACTGACGC…	432	CTAAGAATATTCCGCAATGGAGGAAACTCTGACGGAGCGACGCCGCGTGGATGATGAAGGCCGGAAGGTTGTAAAATTCTTTTAAGCAAGAAGAATAAACTTTACAGGGAATGGTAGAGTGGTGGCGGTATTGCTTGAATAAGCAACGGCTAATTACGTGCCAGCAGCCGCGGTAACTCGTAAGTTGCGAGCGTTGTTCGGAATTATTGGGCGTAAAGGGCATGTAGGCGGATATGCAAGCTTGGTGTGAAAGGCAGGGGCTTAGCTCCTGGACTGCGTTGAGAACTGCGTAACTAGAGTAACTGAGGGGCAACCGGACTTCCAGGTGTAGGGGTGAAATCTGTAGATATCTGGAAGAAAACAAATGGCGAAGGCAGGTGACCAGCAGATTACTGACGC…	0	0	0	0	0	0	0	0	0	0	0	0	0	0	0	0	0	0	0	0	0	0	0	0	8	0	0	0	0	0	8
Otu227	Firmicutes	unclassified	unclassified	unclassified	unclassified	7	TAGGGAATTTTCGGCAATGGGGGGAACCCTGACCGAGCAATGCCGCGTGATTGAAGACGGTCTTCGGACTGTAAAGATCTGTTATTAGGGAAGAATTTTTACTTTAGGAAATGGAAGTAAATTGACGGTGCCTAATGAGGAAGCCCCGGCTAACTATGTGCCAGCAGCCGCGGTAATACATAGGGGGCGAGCGTTATCCGGAATTATTGGGCGTAAAGGGTACGTAGGCGGGCTTGCAAGTCTGATTTGAAAGCACATGGCTTAACCATGTGAGGTAATTAGAAACTACGAGTCTAGAGAGTGGTAGAGGTAAATGGAATTCCAAGTGGAGCGGTGAAATGCGTAGAGATTTGGAGGAACACCAGTGGCGAAGGCGGTTTACTGGGCCACATCTGACGC…	432	TAGGGAATTTTCGGCAATGGGGGGAACCCTGACCGAGCAATGCCGCGTGATTGAAGACGGTCTTCGGACTGTAAAGATCTGTTATTAGGGAAGAATTTTTACTTTAGGAAATGGAAGTAAATTGACGGTGCCTAATGAGGAAGCCCCGGCTAACTATGTGCCAGCAGCCGCGGTAATACATAGGGGGCGAGCGTTATCCGGAATTATTGGGCGTAAAGGGTACGTAGGCGGGCTTGCAAGTCTGATTTGAAAGCACATGGCTTAACCATGTGAGGTAATTAGAAACTACGAGTCTAGAGAGTGGTAGAGGTAAATGGAATTCCAAGTGGAGCGGTGAAATGCGTAGAGATTTGGAGGAACACCAGTGGCGAAGGCGGTTTACTGGGCCACATCTGACGC…	7	0	0	0	0	0	1	0	0	0	0	0	0	0	0	0	0	0	0	0	0	0	0	0	0	0	0	0	0	0	8
Otu228	Proteobacteria	Betaproteobacteria	Burkholderiales	Oxalobacteraceae	Massilia	7	TGGGGAATTTTGGACAATGGGCGCAAGCCTGATCCAGCAATGCCGCGTGAGTGAAGAAGGCCTTCGGGTTGTAAAGCTCTTTTGTCAGGGAAGAAACGGCTGTGGCTAATATCCACGGCTAATGACGGTACCTGAAGAATAAGCACCGGCTAACTACGTGCCAGCAGCCGCGGTAATACGTAGGGTGCAAGCGTTAATCGGAATTACTGGGCGTAAAGCGTGCGCAGGCGGTTTTGTAAGTCTGTCGTGAAATCCCCGGGCTCAACCTGGGAATTGCGATGGAGACTGCAAGGCTAGAATCTGGCAGAGGGGGGTAGAATTCCACGTGTAGCAGTGAAATGCGTAGAGATGTGGAGGAACACCGATGGCGAAGGCAGCCCCCTGGGTCAAGATTGACGC…	432	TGGGGAATTTTGGACAATGGGCGAAAGCCTGATCCAGCAATGCCGCGTGAGTGAAGAAGGCCTTCGGGTTGTAAAGCTCTTTTGTCAGGGAAGAAACGGTTTGGGCTAATACCCTGAGCTAATGACGGTACCTGAAGAATAAGCACCGGCTAACTACGTGCCAGCAGCCGCGGTAATACGTAGGGTGCAAGCGTTAATCGGAATTACTGGGCGTAAAGCGTGCGCAGGCGGTTTTGTAAGTCTGACGTGAAATCCCCGGGCTCAACCTGGGAATTGCGTTGGAGACTGCAAGGCTAGAATCTGGCAGAGGGGGGTAGAATTCCACGTGTAGCAGTGAAATGCGTAGAGATGTGGAGGAACACCGATGGCGAAGGCAGCCCCCTGGGTCAAGATTGACGC…	0	0	0	0	1	0	0	0	0	0	0	0	0	0	0	0	0	0	0	0	0	1	1	6	7	0	0	0	4	0	20
Otu229	Proteobacteria	Gammaproteobacteria	Xanthomonadales	Xanthomonadaceae	Dyella	7	TGGGGAATATTGGACAATGGGCGCAAGCCTGATCCAGCAATGCCGCGTGTGTGAAGAAGGCCTTCGGGTTGTAAAGCACTTTTATCAGGAGCGAAATACTACCGGCTAATATCCGGTGGGGCTGACGGTACCTGAGGAATAAGCACCGGCTAACTTCGTGCCAGCAGCCGCGGTAATACGAAGGGTGCAAGCGTTAATCGGAATTACTGGGCGTAAAGCGTGCGTAGGCGGTTTGTTAAGTCTGCTGTGGAATCCCCGGGCTCAACCTGGGAATGGCAGTGGATACTGGCAAGCTAGAGTGTGTCAGAGGATGGTGGAATTCCCGGTGTAGCGGTGAAATGCGTAGAGATCGGGAGGAACACCGGTGGCGAAGGCGGCCATCTGGGACAACACTGACGC…	432	TGGGGAATATTGGACAATGGGCGCAAGCCTGATCCAGCAATGCCGCGTGTGTGAAGAAGGCCTTCGGGTTGTAAAGCACTTTTATCAGGAGCGAAATACTACCGGCTAATATCCGGTGGGGCTGACGGTACCTGAGGAATAAGCACCGGCTAACTTCGTGCCAGCAGCCGCGGTAATACGAAGGGTGCAAGCGTTAATCGGAATTACTGGGCGTAAAGCGTGCGTAGGCGGTTTGTTAAGTCTGCTGTGGAATCCCCGGGCTCAACCTGGGAATGGCAGTGGATACTGGCAAGCTAGAGTGTGTCAGAGGATGGTGGAATTCCCGGTGTAGCGGTGAAATGCGTAGAGATCGGGAGGAACACCGGTGGCGAAGGCGGCCATCTGGGACAACACTGACGC…	0	0	0	0	0	0	0	0	0	0	0	0	0	0	0	0	0	0	0	0	1	0	0	0	0	0	0	0	0	7	8
Otu230	Firmicutes	Bacilli	Bacillales	Planococcaceae	Sporosarcina	7	TAGGGAATCATCCACAATGGACGAAAGTCTGATGGTGCAACGCCGCGTGAGCGAAGAAGGTTTTCGGATCGTAAAGCTCTGTTGTGAGGGAAGAACAAGTACAGGAGTAACTGTCTGTACCTTGACGGTACCTCATTAGAAAGCCACGGCTAACTACGTGCCAGCAGCCGCGGTAATACGTAGGTGGCAAGCGTTGTCCGGAATTATTGGGCGTAAAGCGCGCGCAGGCGGCCTTTTAAGTCTGATGTGAAAGCCCACGGCTTAACCGTGGAAGGTCATTGGAAACTGGAAGGCTTGAGGACAGAAGAGAAAAGTGGAATTCCACGTGTAGCGGTGAAATGCGTAGAGATGTGGAGGAACACCAGTGGCGAAGGCGACTTTTTGGTCTGTAACTGACGC…	432	TAGGGAATCATCCACAATGGACGAAAGTCTGATGGTGCAACGCCGCGTGAGCGAAGAAGGTTTTCGGATCGTAAAGCTCTGTTGTGAGGGAAGAACAAGTACAGGAGTAACTGTCTGTACCTTGACGGTACCTCATTAGAAAGCCACGGCTAACTACGTGCCAGCAGCCGCGGTAATACGTAGGTGGCAAGCGTTGTCCGGAATTATTGGGCGTAAAGCGCGCGCAGGCGGCCTTTTAAGTCTGATGTGAAAGCCCACGGCTTAACCGTGGAAGGTCATTGGAAACTGGAAGGCTTGAGGACAGAAGAGAAAAGTGGAATTCCACGTGTAGCGGTGAAATGCGTAGAGATGTGGAGGAACACCAGTGGCGAAGGCGACTTTTTGGTCTGTAACTGACGC…	7	0	0	0	0	0	0	0	0	0	0	0	0	0	0	0	0	0	0	0	0	3	0	0	4	0	0	0	0	0	14
Otu231	Proteobacteria	Betaproteobacteria	Burkholderiales	unclassified	unclassified	7	TGGGGAATTTTGGACAATGGGGGAAACCCTGATCCAGCCATGCCGCGTGCGGGAAGAAGGCCTTCGGGTTGTAAACCGCCTTTGTCAGGGAAGAAAAGGCGCAGTCTAATACGTTGCGACAATGACGGTACCTGAAGAATAAGCACCGGCTAACTACGTGCCAGCAGCCGCGGTAATACGTAGGGTGCAAGCGTTAATCGGAATTACTGGGCGTAAAGCGTGCGCAGGCGGTTATGCAAGACAGATGTGAAATCCCCGAGCTCAACTTGGGAACGGCATTTGTGACTGCATGGCTTGAGTGCGGCAGAGGGGGATGGAATTCCGCGTGTAGCAGTGAAATGCGTAGATATGCGGAGGAACACCGATGGCGAAGGCAAGCCCCTGGGCCTGCACTGACGC…	432	TGGGGAATTTTGGACAATGGGGGAAACCCTGATCCAGCCATGCCGCGTGCGGGAAGAAGGCCTTCGGGTTGTAAACCGCCTTTGTCAGGGAAGAAAAGGCGCAGTCTAATACGTTGCGACAATGACGGTACCTGAAGAATAAGCACCGGCTAACTACGTGCCAGCAGCCGCGGTAATACGTAGGGTGCAAGCGTTAATCGGAATTACTGGGCGTAAAGCGTGCGCAGGCGGTTATGCAAGACAGATGTGAAATCCCCGAGCTCAACTTGGGAACGGCATTTGTGACTGCATGGCTTGAGTGCGGCAGAGGGGGATGGAATTCCGCGTGTAGCAGTGAAATGCGTAGATATGCGGAGGAACACCGATGGCGAAGGCAAGCCCCTGGGCCTGCACTGACGC…	0	0	0	0	0	0	0	0	0	0	0	0	0	0	0	0	0	0	0	0	0	0	0	0	0	0	0	0	0	11	11
Otu232	Firmicutes	Negativicutes	Selenomonadales	Veillonellaceae	Negativicoccus	7	TGGGGAATCTTCCGCAATGGGCGAAAGCCTGACGGAGCAACGCCGCGTGAGTGAAGACGGCCTTCGGGTTGTAAAGCTCTGTTATTCGGGAAGAAAGAGTCGCCTGTGAACAATGAGCGAAAGTGACGGTACCGAAAGAGAAAGCCACGGCTAACTACGTGCCAGCAGCCGCGGTAATACGTAGGTGGCAAGCGTTGTCCGGAATTATTGGGCGTAAAGAGCGCGTAGGCGGTCGTGCAAGTCAATCTTAAAAGTGCGGGGCTTAACCCCGTGATGGGATTGAAACTGTGCGACTGGAGTATCGGAGGGGAAAGTAGAATTCCTAGTGTAGCGGTGGAATGCGTAGAGATTAGGAAGAATACCGGTGGCGAAGGCGACTTTCTGGACGAAAACTGACGC…	432	TGGGGAATCTTCCGCAATGGACGAAAGTCTGACGGAGCAACGCCGCGTGAGTGAAGACGGCCTTCGGGTTGTAAAGCTCTGTTATTCGGGAAGAAAGAGCCGCCTGTAAATAATGAGCGGAAGTGACGGTACCGAAAGAGAAAGCCACGGCTAACTACGTGCCAGCAGCCGCGGTAATACGTAGGTGGCAAGCGTTGTCCGGAATTATTGGGCGTAAAGAGCGCGTAGGCGGTCATGCAAGTCAATCTTAAAAGTGCGGGGCTTAACCCCGTGATGGGATTGAAACTGTATGACTTGAGTATCGGAGGGGAAAGTAGAATTCCTAGTGTAGCGGTGGAATGCGTAGAGATTAGGAAGAATACCGGTGGCGAAGGCGACTTTCTGGACGAAGACTGACGC…	0	0	0	0	0	0	0	0	0	0	0	0	0	0	0	0	0	0	0	0	0	1	0	0	0	0	1	7	0	0	9
Otu233	Firmicutes	unclassified	unclassified	unclassified	unclassified	7	TAGGGAATTTTCCGCAATGGGCGCAAGCCTGACGGAGCGACGCCGCGTGAGTGAAGAAAGCCTTCGGGTTGTAAAGCTCTGTCTTTGGTGAAGAACTGATAGGTTAGGAAATGATCCTATCGTGACGGTAGCCAAGGAGGAAGCCCCGGCTAACTACGTGCCAGCAGCCGCGGTAATACGTAGGGGGCGAGCGTTGTCCGGAATTATTGGGCGTAAAGGGCGCGCAGGCGGTCTATCAAGTCTTGTGTGAAAACCTAGGGCTCAACCCTGGGACTGCGCAAGAAACTGTTAGACTTGAGGACAGAAGAGGAGAGTGGAATTCCTAGTGTAGCGGTGAAATGCGTAGATATTAGGAGGAACACCAGTGGCGAAGGCGACTCTCTGGTCTGTAACTGACGC…	432	TAGGGAATTTTCCGCAATGGGCGCAAGCCTGACGGAGCGACGCCGCGTGAGTGAAGAAAGCCTTCGGGTTGTAAAGCTCTGTCTTTGGTGAAGAACTGATAGGTTAGGAAATGATCCTATCGTGACGGTAGCCAAGGAGGAAGCCCCGGCTAACTACGTGCCAGCAGCCGCGGTAATACGTAGGGGGCGAGCGTTGTCCGGAATTATTGGGCGTAAAGGGCGCGCAGGCGGTCTATCAAGTCTTGTGTGAAAACCTAGGGCTCAACCCTGGGACTGCGCAAGAAACTGTTAGACTTGAGGACAGAAGAGGAGAGTGGAATTCCTAGTGTAGCGGTGAAATGCGTAGATATTAGGAGGAACACCAGTGGCGAAGGCGACTCTCTGGTCTGTAACTGACGC…	1	0	0	0	0	0	0	0	0	0	0	0	0	0	0	0	0	0	0	0	0	0	0	0	8	0	0	0	0	0	9
Otu234	unclassified	unclassified	unclassified	unclassified	unclassified	7	TAGGGAATTTTCGGCAATGGGGGGAACCCTGACCGAGCAATGCCGCGTGATTGAAGAAGATCTTCGGATCGTAAAGATCTGTTATTAGGGAAGAATGGAATTGATAGGAAATGATCAATTTATGACGGTGCCTAATGAGGAAGCCCCGGCTAACTATGTGCCAGCAGCCGCGGTAATACATAGGGGGCGAGCGTTATCCGGAATTATTGGGCGTAAAGGGTACGTAGGCGGGCCTGCAAGTCTGATTTGAAAGCACACGGCTTAACCGTGTGAGGTAATTAGAAACTACAGGTCTAGAGAGTGGTAGAGGTAAATGGAATTCCAAGTGGAGCGGTGAAATGCGTAGAGATTTGGAGGAACACCAGTGGCGAAGGCGGTTTACTGGGCCACATCTGACGC…	432	TAGGGAATTTTCGGCAATGGGGGGAACCCTGACCGAGCAATGCCGCGTGATTGAAGAAGATCTTCGGATCGTAAAGATCTGTTATTAGGGAAGAATGGAATTGATAGGAAATGATCAATTTATGACGGTGCCTAATGAGGAAGCCCCGGCTAACTATGTGCCAGCAGCCGCGGTAATACATAGGGGGCGAGCGTTATCCGGAATTATTGGGCGTAAAGGGTACGTAGGCGGGCCTGCAAGTCTGATTTGAAAGCACACGGCTTAACCGTGTGAGGTAATTAGAAACTACAGGTCTAGAGAGTGGTAGAGGTAAATGGAATTCCAAGTGGAGCGGTGAAATGCGTAGAGATTTGGAGGAACACCAGTGGCGAAGGCGGTTTACTGGGCCACATCTGACGC…	7	0	0	0	0	0	0	0	0	0	0	0	0	0	0	0	0	0	0	0	0	0	0	0	0	1	0	0	0	3	11
Otu235	Firmicutes	Bacilli	Lactobacillales	Carnobacteriaceae	Atopostipes	6	TAGGGAATCTTCCACAATGGGCGCAAGCCTGATGGAGCAATGCCGCGTGAATGAAGAAGGTCTTCGGATCGTAAAGTTCTGTTATTAGAGAAGAATAAGTTGAGGGGTAACTATCTCGACTTTGACGGTACCTAACCAGAAAGTCACGGCTAACTACGTGCCAGCAGCCGCGGTAATACGTAGGTGACAAGCGTTGTCCGGAATTATTGGGCGTAAAGGGAGCGCAGGCGGTTGGAATAGTCTGATGTGAAAGCCCACGGCTTAACCGTGGAAGGTCATTGGAAACTGTCCAACTTGAATGCAGAAGAGGTAAGTGGAATTCCATGTGTAGCGGTGAAATGCGTAGATATGTGGAGGAACACCAGTGGCGAAAGCGACTTACTGGTCTGTAATTGACGC…	432	TAGGGAATCTTCCACAATGGGCGCAAGCCTGATGGAGCAATGCCGCGTGAATGAAGAAGGTCTTCGGATCGTAAAGTTCTGTTATTAGAGAAGAATAAGTTGAGGGGTAACTATCTCGACTTTGACGGTACCTAACCAGAAAGTCACGGCTAACTACGTGCCAGCAGCCGCGGTAATACGTAGGTGACAAGCGTTGTCCGGAATTATTGGGCGTAAAGGGAGCGCAGGCGGTTGGAATAGTCTGATGTGAAAGCCCACGGCTTAACCGTGGAAGGTCATTGGAAACTGTCCAACTTGAATGCAGAAGAGGTAAGTGGAATTCCATGTGTAGCGGTGAAATGCGTAGATATGTGGAGGAACACCAGTGGCGAAAGCGACTTACTGGTCTGTAATTGACGC…	6	0	0	0	0	0	0	0	0	0	0	0	0	0	0	0	0	0	0	0	0	0	0	0	6	0	0	0	0	0	12
Otu236	Firmicutes	Bacilli	Lactobacillales	Aerococcaceae	Facklamia	6	TAGGGAATCTTCCGCAATGGACGCAAGTCTGACGGAGCAACGCCGCGTGTGTGAAGAAGGTTTTCGGATCGTAAAGCACTGTTATTAGAGAAGAACAACCGATAGAGTAACTGTTATCGGTCTGACGGTATCTAACCAGAAAGTGACGGCTAACTACGTGCCAGCAGCCGCGGTAATACGTAGGTCACAAGCGTTGTCCGGATTTATTGGGCGTAAAGGGAGCGCAGGCGGTTTGTTAAGTCTGATGTGAAAGCCCACGGCTCAACCGTGGAACGGCATTGGAAACTGGCAAACTTGAGTATAGAAGAGGAAAGTGGAATTCCATGTGTAGCGGTGAAATGCGTAGATATATGGAGGAACACCAGTGGCGAAGGCGACTTTCTGGTCTATAACTGACGC…	432	TAGGGAATCTTCCGCAATGGACGCAAGTCTGACGGAGCAACGCCGCGTGTGTGAAGAAGGTTTTCGGATCGTAAAGCACTGTTATTAGAGAAGAACAACCGATAGAGTAACTGTTATCGGTCTGACGGTATCTAACCAGAAAGTGACGGCTAACTACGTGCCAGCAGCCGCGGTAATACGTAGGTCACAAGCGTTGTCCGGATTTATTGGGCGTAAAGGGAGCGCAGGCGGTTTGTTAAGTCTGATGTGAAAGCCCACGGCTCAACCGTGGAACGGCATTGGAAACTGGCAAACTTGAGTATAGAAGAGGAAAGTGGAATTCCATGTGTAGCGGTGAAATGCGTAGATATATGGAGGAACACCAGTGGCGAAGGCGACTTTCTGGTCTATAACTGACGC…	0	0	0	0	0	0	0	0	0	0	0	0	0	0	0	0	0	0	0	0	0	0	0	0	0	0	0	0	6	0	6
Otu237	Proteobacteria	Gammaproteobacteria	Enterobacteriales	Enterobacteriaceae	Serratia	6	TGGGGAATATTGCACAATGGGCGCAAGCCTGATGCAGCCATGCCGCGTGTGTGAAGAAGGCCTTCGGGTTGTAAAGCACTTTCAGCGAGGAGGAAGGGTTCAGTGTTAATAGCACTGTTCATTGACGTTACTCGCAGAAGAAGCACCGGCTAACTCCGTGCCAGCAGCCGCGGTAATACGGAGGGTGCAAGCGTTAATCGGAATTACTGGGCGTAAAGCGCACGCAGGCGGTTTGTTAAGTCAGATGTGAAACCCCCGAGCTTAACTTGGGAACTGCATTTGAAACTGGCAAGCTAGAGTCTTGTAGAGGGGGGTAGAATTCCAGGTGTAGCGGTGAAATGCGTAGAGATCTGGAGGAATACCGGTGGCGAAGGCGGCCCCCAGGACAAAGACTGACGC…	432	TGGGGAATATTGCACAATGGGCGCAAGCCTGATGCAGCCATGCCGCGTGTGTGAAGAAGGCCTTCGGGTTGTAAAGCACTTTCAGCGAGGAGGAAGGGTTCAGTGTTAATAGCACTGTTCATTGACGTTACTCGCAGAAGAAGCACCGGCTAACTCCGTGCCAGCAGCCGCGGTAATACGGAGGGTGCAAGCGTTAATCGGAATTACTGGGCGTAAAGCGCACGCAGGCGGTTTGTTAAGTCAGATGTGAAACCCCCGAGCTTAACTTGGGAACTGCATTTGAAACTGGCAAGCTAGAGTCTTGTAGAGGGGGGTAGAATTCCAGGTGTAGCGGTGAAATGCGTAGAGATCTGGAGGAATACCGGTGGCGAAGGCGGCCCCCAGGACAAAGACTGACGC…	0	0	0	0	0	0	0	0	0	0	0	0	0	0	0	0	0	0	0	0	3	2	0	1	6	0	0	0	11	6	29
Otu238	Firmicutes	Bacilli	Bacillales	Bacillaceae 1	Bacillus	6	TAGGGAATCTTCCGCAATGGACGAAAGTCTGACGGAGCAACGCCGCGTGAACGATGAAGGCCTACGGGTCGTAAAGTTCTGTTGTTAGGGAAGAACAAGTGCTAGAGTAACTGCTAGCACCTTGACGGTACCTAACCAGAAAGCCACGGCTAACTACGTGCCAGCAGCCGCGGTAATACGTAGGTGGCAAGCGTTGTCCGGAATTATTGGGCGTAAAGCGCGCGCAGGCGGTTTCTTAAGTCTGATGTGAAAGCCCACGGCTCAACCGTGGAGGGTCATTGGAAACTGGGAAACTTGAGTGCAGAAGAGGAGAGTGGAATTCCACGTGTAGCGGTGAAATGCGTAGAGATGTGGAGGAACACCAGTGGCGAAGGCGACTCTCTGGTCTGTAACTGACGC…	432	TAGGGAATCTTCCGCAATGGACGAAAGTCTGACGGAGCAACGCCGCGTGAACGATGAAGGCCTACGGGTCGTAAAGTTCTGTTGTTAGGGAAGAACAAGTGCTAGAGTAACTGCTAGCACCTTGACGGTACCTAACCAGAAAGCCACGGCTAACTACGTGCCAGCAGCCGCGGTAATACGTAGGTGGCAAGCGTTGTCCGGAATTATTGGGCGTAAAGCGCGCGCAGGCGGTTTCTTAAGTCTGATGTGAAAGCCCACGGCTCAACCGTGGAGGGTCATTGGAAACTGGGAAACTTGAGTGCAGAAGAGGAGAGTGGAATTCCACGTGTAGCGGTGAAATGCGTAGAGATGTGGAGGAACACCAGTGGCGAAGGCGACTCTCTGGTCTGTAACTGACGC…	0	0	0	0	0	0	0	0	0	0	0	0	0	0	0	0	0	0	0	0	0	0	0	2	0	0	0	0	6	0	8
Otu239	unclassified	unclassified	unclassified	unclassified	unclassified	6	TGGGGAATTTTGGGCAATGGCCGAAAGGCTGACCCAGCGACGCCGCGTGCGGGAGGACGCCCCTCGGGGTGTAAACCGCTGTCAGAGGGGACGAATCCCCGACGTTCGAACAGGGCGTCGGGTTGACGGTACCCTCAGAGGAAGCGCCGGCTAACTCCGTGCCAGCAGCCGCGGTAAGACGGAGGGCGCGAGCGTTGTTCGGAATCACTGGGCGTAAAGCGCGCGCAGGCGGGACGAAAAGTCGGGAGTGAAAGGCCGGGGCTCAACCCCGGGATGGCTTCCGAGACTTTCGACCTGGGGACCGGTAGGGGCGGGTGGAATTCCCGGTGTAGCGGTGGAATGCGTAGATATCGGGAAGAACACCGGTGGCGAAGGCGGCCCGCTGGGCCGGATCCGACG…	432	TGGGGAATTTTGGGCAATGGCCGAAAGGCTGACCCAGCGACGCCGCGTGCGGGAGGACGCCCCTCGGGGTGTAAACCGCTGTCAGAGGGGACGAATCCCCGACGTTCGAACAGGGCGTCGGGTTGACGGTACCCTCAGAGGAAGCGCCGGCTAACTCCGTGCCAGCAGCCGCGGTAAGACGGAGGGCGCGAGCGTTGTTCGGAATCACTGGGCGTAAAGCGCGCGCAGGCGGGACGAAAAGTCGGGAGTGAAAGGCCGGGGCTCAACCCCGGGATGGCTTCCGAGACTTTCGACCTGGGGACCGGTAGGGGCGGGTGGAATTCCCGGTGTAGCGGTGGAATGCGTAGATATCGGGAAGAACACCGGTGGCGAAGGCGGCCCGCTGGGCCGGATCCGACG…	0	0	0	0	0	0	0	0	0	0	0	0	0	0	0	0	0	0	0	0	0	0	0	0	0	0	0	0	0	6	6
Otu240	Proteobacteria	Gammaproteobacteria	Enterobacteriales	Enterobacteriaceae	unclassified	7	TGGGGAATATTGCACAATGGGCGCAAGCCTGATGCAGCCATGCCGCGTGTATGAAGAAGGCCTTCGGGTTGTAAAGTACTTTCAGCGAGGAGGAAGGTGTTGTGGTTAATAACCGCAGCAATTGACGTTACTCGCAGAAGAAGCACCGGCTAACTCCGTGCCAGCAGCCGCGGTAATACGGAGGGGGCAAGCGTTAATCGGAGTTACTGGGCGTAAAGCGCACGCAGGCGGTCTGTCAAGTCGGATGTGAAATCCCCGGGCTCAACCTGGGAACTGTATCCGAAACTGGCAGGCTAGAGTCTTGTAGAGGGGGGTAGAATTCCAGGTGTAGCGGTGAAATGCGTAGAGATCTGGAGGAATACCGGTGGCGAAGGCGGCCCCCTGGACAAAGACTGACGC…	432	TGGGGAATATTGCACAATGGGCGCAAGCCTGATGCAGCCATGCCGCGTGTATGAAGAAGGCCTTCGGGTTGTAAAGTACTTTCAGCGAGGAGGAAGGTGTTGTGGTTAATAACCGCAGCAATTGACGTTACTCGCAGAAGAAGCACCGGCTGACTCCGTGCCAGCAGCCGCGGTAATACGGAGGGTGCAAGCGTTAATCGGAATTACTGGGCGTAAAGCGCACGCAGGCGGTCTGTCAAGTCGGATGTGAGATCCCCGGGCTCAACCTGGGAACTGCATCCGAAACTGGCAGGCTAGAGTGTTGTAGAGGGGGGTAGAATTCCAGGTGTAGCGGTGAAATGCGTAGAGATCTGGAGGAATACCGGTGGCGAAGGCGGCCCCCTGGACAAAGACTGACGC…	0	0	0	0	0	0	0	0	0	0	0	0	0	0	0	0	0	0	0	0	0	2	0	0	6	0	2	0	7	0	17
Otu241	Proteobacteria	Betaproteobacteria	Nitrosomonadales	Nitrosomonadaceae	Nitrosomonas	6	TGGGGAATTTTGGACAATGGGCGAAAGCCTGATCCAGCCATGCCGCGTGAGTGAAGAAGGCCTTCGGGTTGTAAAGCTCTTTTAGTCGGAAAGAAAGAGTTGCAATGAATAATTGTGATTTATGACGGTACCGACAGAAAAAGCACCGGCTAACTACGTGCCAGCAGCCGCGGTAATACGTAGGGTGCGAGCGTTAATCGGAATTACTGGGCGTAAAGGGTGCGCAGGCGGTCTTGCAAGTCAGATGTGAAAGCCCCGGGCTTAACCTGGGAATTGCGTTTGAAACTACAAGGCTAGAGTGCAGCAGAGGGGAGTGGAATTCCATGTGTAGCAGTGAAATGCGTAGAGATGTGGAAGAACACCGATGGCGAAGGCAGCTCCCTGGGTTGACACTGACGC…	432	TGGGGAATTTTGGACAATGGGCGAAAGCCTGATCCAGCCATGCCGCGTGAGTGAAGAAGGCCTTCGGGTTGTAAAGCTCTTTTAGTCGGAAAGAAAGAGTTGCAATGAATAATTGTGATTTATGACGGTACCGACAGAAAAAGCACCGGCTAACTACGTGCCAGCAGCCGCGGTAATACGTAGGGTGCGAGCGTTAATCGGAATTACTGGGCGTAAAGGGTGCGCAGGCGGTCTTGCAAGTCAGATGTGAAAGCCCCGGGCTTAACCTGGGAATTGCGTTTGAAACTACAAGGCTAGAGTGCAGCAGAGGGGAGTGGAATTCCATGTGTAGCAGTGAAATGCGTAGAGATGTGGAAGAACACCGATGGCGAAGGCAGCTCCCTGGGTTGACACTGACGC…	0	0	0	0	0	0	0	0	0	0	0	0	0	0	0	0	0	0	0	0	0	0	0	0	0	0	0	0	0	6	6
Otu242	Firmicutes	Clostridia	Halanaerobiales	Halanaerobiaceae	Halocella	6	TGGGGAATCTTCCGCAATGGGCGAAAGCCTGACGGAGCAACGCCGCGTGAACGAAGAAGGCCTTCGGGTCGTAAAGTTCTGTCCTCAGGGAAGAACCCTCATGGTAGGGAATGACCATGAGCTGACGGTACCTGGGAAGGAAGCCCTGGCTAACTACGTGCCAGCAGCGGCGGTAATACGTAGAGGGCAAGCGTTTTCCGAAATCACTGGGCGTAAGGGGTACGTAGGCGGATATATAAGTCAAATGTGAAAGGCACCGGCTTAACCGGTGAGCTGCATTTGAAACTGTATATCTTGAGTTCAGGAGAGGAGAGCGGAATTCCTGGTGTAGCGGTGGAATGCGTAGATATCAGGAAGAACGCCAGTGGCGAAGGCGGCTCTCTGGCCTGAAACTGACGC…	432	TGGGGAATCTTCCGCAATGGGCGAAAGCCTGACGGAGCAACGCCGCGTGAACGAAGAAGGCCTTCGGGTCGTAAAGTTCTGTCCTCAGGGAAGAACCCTCATGGTAGGGAATGACCATGAGCTGACGGTACCTGGGAAGGAAGCCCTGGCTAACTACGTGCCAGCAGCGGCGGTAATACGTAGAGGGCAAGCGTTTTCCGAAATCACTGGGCGTAAGGGGTACGTAGGCGGATATATAAGTCAAATGTGAAAGGCACCGGCTTAACCGGTGAGCTGCATTTGAAACTGTATATCTTGAGTTCAGGAGAGGAGAGCGGAATTCCTGGTGTAGCGGTGGAATGCGTAGATATCAGGAAGAACGCCAGTGGCGAAGGCGGCTCTCTGGCCTGAAACTGACGC…	6	0	0	0	0	0	0	0	0	0	0	0	0	0	0	0	0	0	0	0	0	0	0	0	0	0	0	0	0	0	6
Otu243	Firmicutes	Bacilli	Lactobacillales	Lactobacillaceae	Lactobacillus	5	TAGGGAATCTTCCACAATGGGCGAAAGCCTGATGGAGCAATGCCGCGTGAGTGAAGAAGGTTTTCGGATCGTAAAACTCTGTTGTTGAAGAAGAACATGCGTGAGAGTAACTGCTCACGTACTGACGGTATTCAACCAGAAAGCCACGGCTAACTACGTGCCAGCAGCCGCGGTAATACGTAGGTGGCAAGCGTTTTCCGGATTTACTGGGCGTAAAGAGAATGTAGGCGGTTTATTAAGTTTGAAGTGAAAGCCCTCGGCTCAACCGAGGAAGTGCTTCGAAAACTGGTAAACTTGAGTGCAGAAGAGGAAAGTGGAACTCCATGTGTAGCGGTGGAATGCGTAGATATATGGAAGAACACCAGTGGCGAAGGCGGCTTTCTGGTCTGTAACTGACGC…	432	TAGGGAATCTTCCACAATGGGCGAAAGCCTGATGGAGCAATGCCGCGTGAGTGAAGAAGGTTTTCGGATCGTAAAACTCTGTTGTTGAAGAAGAACATGCGTGAGAGTAACTGCTCACGTACTGACGGTATTCAACCAGAAAGCCACGGCTAACTACGTGCCAGCAGCCGCGGTAATACGTAGGTGGCAAGCGTTTTCCGGATTTACTGGGCGTAAAGAGAATGTAGGCGGTTTATTAAGTTTGAAGTGAAAGCCCTCGGCTCAACCGAGGAAGTGCTTCGAAAACTGGTAAACTTGAGTGCAGAAGAGGAAAGTGGAACTCCATGTGTAGCGGTGGAATGCGTAGATATATGGAAGAACACCAGTGGCGAAGGCGGCTTTCTGGTCTGTAACTGACGC…	0	0	0	0	0	0	0	0	0	0	0	0	0	0	0	0	0	0	0	0	0	0	0	0	5	0	0	0	0	0	5
Otu244	Proteobacteria	Gammaproteobacteria	Oceanospirillales	Halomonadaceae	Halomonas	5	TGGGGAATATTGGACAATGGGCGAAAGCCTGATCCAGCCATGCCGCGTGTGTGAAGAAGGCCCTCGGGTTGTAAAGCACTTTCAGCGAGGAAGAACGCCTAGTGGTTAATACCCATTAGGAAAGACATCACTCGCAGAAGAAGCACCGGCTAACTCCGTGCCAGCAGCCGCGGTAATACGGAGGGTGCAAGCGTTAATCGGAATTACTGGGCGTAAAGCGCGCGTAGGTGGCTTGATAAGCCGGTTGTGAAAGCCCCGGGCTCAACCTGGGAACGGCATCCGGGACTGTAAAGCTAGAGTGCAGGAGAGGAAGGTAGAATTCCCGGTGTAGCGGTGAAATGCGTAGAGATCGGGAGGAATACCAGTGGCGAAGGCGGCCTTCTGGACTGACACTGACAC…	432	TGGGGAATATTGGACAATGGGCGAAAGCCTGATCCAGCCATGCCGCGTGTGTGAAGAAGGCCCTCGGGTTGTAAAGCACTTTCAGCGAGGAAGAACGCCTAGTGGTTAATACCCATTAGGAAAGACATCACTCGCAGAAGAAGCACCGGCTAACTCCGTGCCAGCAGCCGCGGTAATACGGAGGGTGCAAGCGTTAATCGGAATTACTGGGCGTAAAGCGCGCGTAGGTGGCTTGATAAGCCGGTTGTGAAAGCCCCGGGCTCAACCTGGGAACGGCATCCGGGACTGTAAAGCTAGAGTGCAGGAGAGGAAGGTAGAATTCCCGGTGTAGCGGTGAAATGCGTAGAGATCGGGAGGAATACCAGTGGCGAAGGCGGCCTTCTGGACTGACACTGACAC…	0	0	0	0	0	0	0	0	0	0	0	0	0	0	0	0	0	0	0	0	0	0	0	0	0	0	0	0	6	0	6
Otu245	Firmicutes	Negativicutes	Selenomonadales	Veillonellaceae	Pelosinus	5	TGGGGAATCTTCCGCAATGGACGAAAGTCTGACGGAGCAACGCCGCGTGAGTGAAGAAGGTTTTCGGATCGTAAAACTCTGTTTTCAGGGACGAATGTGTGGATTGTAAATAATGGTTCATAATGACGGTACCTGACAAGAAAGCCACGGCTAACTACGTGCCAGCAGCCGCGGTAATACGTAGGTGGCAAGCGTTGTCCGGAATTATTGGGCGTAAAGCGCGCGCAGGTGGGATAATCAGTCTGATGTTAAAGTTCGGGGCTTAACCCAGTGAAGCATTGGATACTGTTATTCTTGAGTGCAGGAGAGGAAAGTGGAATTCCTAGTGGAGCGGTGAAATGCGTAGATATTAGGAGGAACACCAGTGGCGAAGGCGACTTTCTGGACTGTGTCTGACAC…	432	TGGGGAATCTTCCGCAATGGACGAAAGTCTGACGGAGCAACGCCGCGTGAGTGAAGAAGGTTTTCGGATCGTAAAACTCTGTTTTCAGGGACGAATGTGTGGATTGTAAATAATGGTTCATAATGACGGTACCTGACAAGAAAGCCACGGCTAACTACGTGCCAGCAGCCGCGGTAATACGTAGGTGGCAAGCGTTGTCCGGAATTATTGGGCGTAAAGCGCGCGCAGGTGGGATAATCAGTCTGATGTTAAAGTTCGGGGCTTAACCCAGTGAAGCATTGGATACTGTTATTCTTGAGTGCAGGAGAGGAAAGTGGAATTCCTAGTGGAGCGGTGAAATGCGTAGATATTAGGAGGAACACCAGTGGCGAAGGCGACTTTCTGGACTGTGTCTGACAC…	0	0	0	0	0	0	0	0	0	0	0	0	0	0	0	0	0	0	0	0	0	0	0	0	5	0	0	0	0	0	5
Otu246	Firmicutes	Bacilli	Lactobacillales	Carnobacteriaceae	Alkalibacterium	5	TAGGGAATCTTCCACAATGGGCGAAAGCCTGATGGAGCAATACCGCGTGAGTGAAGAAGGTCTTCGGATCGTAAAGCTCTGTTGTTAGAGAAGAACAAGAGGTGTAGTAACTGGCACCTCCTTGACGGTATCTAACCAGAAAGTCACGGCTAACTACGTGCCAGCAGCCGCGGTAATACGTAGGTGACAAGCGTTGTCCGGATTTATTGGGCGTAAAGCGAGCGCAGGCGGTCTTTTAAGTCTGATGTGAAAGCCCACGGCTCAACCGTGGAGGGTCATTGGAAACTGGAAGACTTGAATGCAGAAGAGGAAAGTGGAATTCCATGTGTAGCGGTGAAATGCGTAGATATATGGAGGAACACCAGTGGCGAAGGCGACTTTCTGGTCTGTAATTGACGC…	432	TAGGGAATCTTCCACAATGGGCGAAAGCCTGATGGAGCAATACCGCGTGAGTGAAGAAGGGCTTCGGGTCGTAAAGCTCTTTTGTTAGAGAAGAACAAGAGGTGTAGTAACTGGCACCTCCTTGACGGTATCTGACCAGAAAGTCACGGCTAACTACGTGCCAGCAGCCGCGTTAGTACGTAGGGGACAAGCGGTGTCCGGATTTATTGGGGGTAAAGCGAGCGCAGGCGGTCTTTTAAGTCTGATGTGAAAGCCCACGGCTCAACCGTGGAGGGTCATTGGAAACTGGAAGACTTGAATGCAGAAGAGGAAAGTGGAATTCCCTGTGTAGCGGTGAAATGCGTAGATATATGGAGGAACACCAGTGGCGAAGGCGACTTTCTGGTCTGTAATTGACGC…	0	0	0	0	0	0	0	0	0	0	0	0	0	0	0	0	0	0	0	0	0	0	0	0	0	0	0	0	6	0	6
Otu247	Firmicutes	Bacilli	Lactobacillales	Lactobacillaceae	Lactobacillus	5	TAGGGAATCTTCCACAATGGACGCAAGTCTGATGGAGCAACGCCGCGTGAGTGAAGAAGGTCTTCGGATCGTAAAACTCTGTTGTTAGAGAAGAACACGAGTGAGAGTAACTGTTCATTCGATGACGGTATCTAACCAGCAAGTCACGGCTAACTACGTGCCAGCAGCCGCGGTAATACGTAGGTGGCAAGCGTTGTCCGGATTTATTGGGCGTAAAGGGAACGCAGGCGGTCTTTTAAGTCTGATGTGAAGGCCTTCGGCTTAACCGGAGTAGTGCATTGGAAACTGGAAGGCTTGAGTGCAGAAGAGGAGAGTGGAACTCCATGTGTGGCGGTGAAATGCGTAGATATATGGAAGAACACCAGTGGCGAAAGCGGCTCTCTGGTCTGTAACTGACGC…	432	TAGGGAATCTTCCACAATGGACGCAAGTCTGATGGAGCAACGCCGCGTGAGTGAAGAAGGTCTTCGGATCGTAAAACTCTGTTGTTAGAGAAGAACACGAGTGAGAGTAACTGTTCATTCGATGACGGTATCTAACCAGCAAGTCACGGCTAACTACGTGCCAGCAGCCGCGGTAATACGTAGGTGGCAAGCGTTGTCCGGATTTATTGGGCGTAAAGGGAACGCAGGCGGTCTTTTAAGTCTGATGTGAAGGCCTTCGGCTTAACCGGAGTAGTGCATTGGAAACTGGAAGGCTTGAGTGCAGAAGAGGAGAGTGGAACTCCATGTGTGGCGGTGAAATGCGTAGATATATGGAAGAACACCAGTGGCGAAAGCGGCTCTCTGGTCTGTAACTGACGC…	0	0	0	0	0	0	0	0	0	0	0	0	0	0	0	0	0	1	0	0	0	0	0	0	0	0	0	0	6	0	7
Otu248	Proteobacteria	Gammaproteobacteria	Xanthomonadales	Xanthomonadaceae	Lysobacter	5	TGGGGAATATTGGACAATGGGCGCAAGCCTGATCCAGCCATGCCGCGTGGGTGAAGAAGGCCTTCGGGTTGTAAAGCCCTTTTGTCCGGAAAGAAAAGCACTGGATTAATACTTCGGTGTTCTGACGGTACCGGAAGAATAAGCACCGGCTAACTTCGTGCCAGCAGCCGCGGTAATACGAAGGGTGCAAGCGTTACTCGGAATTACTGGGCGTAAAGCGTGCGTAGGTGGTTCGTTAAGTCTGATGTGAAAGCCCTGGGCTCAACCTGGGAATTGCATTGGATACTGGCGGGCTAGAGTGCGGTAGAGGATGGCGGAATTCCCGGTGTAGCAGTGAAATGCGTAGAGATCGGGAGGAACATCTGTGGCGAAGGCGGCCATCTGGACCAGCACTGACAC…	432	TGGGGAATATTGGACAATGGGCGCAAGCCTGATCCAGCTATGCCGCGTGGGTGAAGAAGGCCTTCGGGTTGTAAAGCCCTTTTGTCCGGAAAGAAAAGCACTGGATTAATACTTCGGTGTTCTGACGGTACCGGAAGAATAAGCACCGGCTAACTTCGTGCCAGCAGCCGCGGTAATACGAAGGGTGCAAGCGTTACTCGGAATTACTGGGCGTAAAGCGTGCGTAGGTGGTTCGTTAAGTCTGATGTGAAAGCCCTGGGCTCAACCTGGGAATTGCATTGGATACTGGCGGGCTAGAGTGCGGTAGAGGATGGCGGAATTCCCGGTGTAGCAGTGAAATGCGTAGAGATCGGGAGGAACATCTGTGGCGAAGGCGGCCATCTGGACCAGCACTGACAC…	0	0	0	0	0	0	0	0	0	0	0	0	0	0	0	0	0	0	0	0	0	5	1	6	0	0	0	0	0	0	12
Otu249	Fusobacteria	Fusobacteriia	Fusobacteriales	Leptotrichiaceae	Sneathia	5	TGGGGAATCTTCCGCAATGGGCGAAAGCCTGACGGAGCAACGCCGCGGGAGAGAAGACGGCCTTCGGGTTGTAAAACTCTGTGATTCGGGACGAAAGATAAGCAGACGAATAATCTGCATAAGTGACGGTACCGAAAAAGCAAGCCACGGCTAAATACGTGCCAGCAGCCGCGGTAATACGTATGTTGCGAGCGTTATCCGGAATTATTGGGCTTAAAGGGCATCTAGGCGGTAAGACAAGTTGAAGGTGAAAACCTGTGGCTCAACCATAGGCTTGCCTACAAAACTGTTGAACTAGAGTACTGGAAAGGTGGGTGGAACTACACGAGTAGAGGTGAAATTCGTAGATATGTGTAGGAATGCCGATGATGAAGATAACTCACTGGACAGAAACTGACG…	432	TGGGGAATCTTCCGCAATGGGCGAAAGCCTGACGGAGCAACGCCGCGGGAGAGAAGACGGCCTTCGGGTTGTAAAACTCTGTGATTCGGGACGAAAGATAAGCAGACGAATAATCTGCATAAGTGACGGTACCGAAAAAGCAAGCCACGGCTAAATACGTGCCAGCAGCCGCGGTAATACGTATGTTGCGAGCGTTATCCGGAATTATTGGGCTTAAAGGGCATCTAGGCGGTAAGACAAGTTGAAGGTGAAAACCTGTGGCTCAACCATAGGCTTGCCTACAAAACTGTTGAACTAGAGTACTGGAAAGGTGGGTGGAACTACACGAGTAGAGGTGAAATTCGTAGATATGTGTAGGAATGCCGATGATGAAGATAACTCACTGGACAGAAACTGACG…	0	0	0	0	0	0	0	0	5	0	0	0	0	0	0	0	0	0	0	0	0	0	0	0	0	0	0	0	0	0	5
Otu250	Actinobacteria	Actinobacteria	Actinomycetales	Actinomycetaceae	Actinomyces	5	TGGGGGATATTGCACAATGGGCGGAAGCCTGATGCAGCGACGTCGCGTGAGGGATGGAGGCCTTCGGGTTGTGAACCTCTTTCGCCAGTGAAGTAGGTCTGCTCCTGTGTGGGTGGGTTGACGGTAGCTGGGTTTTTAAGAAGCGCCGGCTAACTACGTGCCAGCAGCCGCGGTGATACGTAGGGCGCGAGCGTTGTCCGGAATTATTGGGCGTAAAGGGCTTGTAGGCGGCTGGTCGCGTCTGCCGTGAAATCCTCTGGCTTAACTGGGGGTGTGCGGTGGGTACGGGTCGGCTTGAGTGCGGTAGGGGAGGCTGGAACTCCTGGTGTAGCGGTGGAATGCGCAGATATCAGGAAGAACACCGGTGGCGAAGGCGGGTCTCTGGGCCGTTACTGACGC…	432	TGGGGGATATTGCACAATGGGCGGAAGCCTGATGCAGCGACGTCGCGTGAGGGATGGAGGCCTTCGGGTTGTGAACCTCTTTCGCCAGTGAAGTAGGTCTGCTCCTGTGTGGGTGGGTTGACGGTAGCTGGGTTTTTAAGAAGCGCCGGCTAACTACGTGCCAGCAGCCGCGGTGATACGTAGGGCGCGAGCGTTGTCCGGAATTATTGGGCGTAAAGGGCTTGTAGGCGGCTGGTCGCGTCTGCCGTGAAATCCTCTGGCTTAACTGGGGGTGTGCGGTGGGTACGGGTCGGCTTGAGTGCGGTAGGGGAGGCTGGAACTCCTGGTGTAGCGGTGGAATGCGCAGATATCAGGAAGAACACCGGTGGCGAAGGCGGGTCTCTGGGCCGTTACTGACGC…	0	0	0	0	0	0	0	0	0	0	0	0	0	0	0	0	0	0	0	0	0	0	0	0	0	0	0	0	0	5	5
Otu251	Spirochaetes	Spirochaetia	Spirochaetales	Spirochaetaceae	Treponema	7	CTAAGAATATTCCACAATGGACGAAAGTCTGATGGAGCGACGCCGCGTGGATGATGAAGGCCGAAAGGTTGTAAAATCCTTTTACACTGGAGGAATAAGCAGAGTAGGGAATGACTCTGTGATGACTGTACAGTTTGAATAAGCAACGGCTAATTACGTGCCAGCAGCCGCGGTAACACGTAAGTTGCGAGCGTTGTTCGGAATTATTGGTCGTAAAGGGCATGTAGGCGGATTTGCAAGCTTGATGTGAAATCCCGCAGCTTAACTGCGGAACTGCATTGAGAACTGCAAGACTAGAGTTACTGAGGGGAAACTAGAATTCAAAGTGTAGGGGTGAAATCTGTAGATATTTGGAAGAATACCAATGGCGAAGGCAAGTTTCTGGCAGATAACTGACGC…	432	CTAAGAATATTCCACAATGGACGAAAGTCTGATGGAGCGACGCCGCGTGGATGATGAAGGCCGAAAGGTTGTAAAATCCTTTTACACTGGAGGAATAAGCAGAGTAGGGAATGACTCTGTGATGACTGTACAGTTTGAATAAGCAACGGCTAATTACGTGCCAGCAGCCGCGGTAACACGTAAGTTGCGAGCGTTGTTCGGAATTATTGGGCGTAAAGGGCATGTAGGCGGATTTGCAAGCTTGATGTGAAATCCCGCAGCTTAACTGCGGAACTGCATTGGGAACTGCAAGACTAGAGTTACTGAGGGGAAACTAGAATTCCAAGTGTAGGGGTGAAATCTGTAGATATTTGGAAGAATACCAATGGCGAAGGCAAGTTTCTGGCAGATAACTGACGC…	5	0	0	0	0	0	1	0	0	0	0	0	0	0	0	0	0	0	0	0	0	0	0	0	0	1	0	0	7	0	14
Otu252	Firmicutes	Bacilli	Lactobacillales	Aerococcaceae	Eremococcus	4	TAGGGAATCTTCCGCAATGGACGCAAGTCTGACGGAGCAACGCCGCGTGTGTGAAGAAGGTTTTCGGATCGTAAAGCACTGTTATTGGCCAAGAACACCCCAAGTAGTAACTGGCTTGGGATTGACGGTAACCAATCAGAAAGCCACGGCTAACTACGTGCCAGCAGCCGCGGTAATACGTAGGTGGCAAGCGTTGTCCGGATTTATTGGGCGTAAAGGGAGCGCAGGCGGTGGCTTAAGTCTGATGTGAAAGCCCACGGCTTAACCGTGGAGGGTCATTGGAAACTGGGTCACTTGAGTGCAGAAGAGGAAAGCGGAATTCCATGTGTAGCGGTGAAATGCGTAGATATATGGAGGAACACCAGTGGCGAAGGCGGCTTTCTGGTCTGTAACTGACGC…	432	TAGGGAATCTTCCGCAATGGACGCAAGTCTGACGGAGCAACGCCGCGTGTGTGAGGAAGGTTTTCGGATCGTAAAGCACTGTTATTGGCCAAGAACACCCCAAGTAGTAACTGGCTTGGGATTGACGGTAACCAATCAGAAAGCCACGGCTAACTACGTGCCAGCAGCCGCGGTAATACGTAGGTGGCAAGCGTTGTCCGGATTTATTGGGCGTAAAGGGAGCGCAGGCGGTGACTTAAGTCTGATGTGAAAGCCCACGGCTTAACCGTGGAGGGTCATTGGAAACTGGGTCACTTGAGTGCAGAAGAGGAAAGCGGAATTCCATGTGTAGCGGTGAAATGCGTAGATATATGGAGGAACACCAGTGGTGAAGGCGGCTTTCTGGTCTGTAACTGACGC…	0	0	0	0	0	0	1	0	0	0	0	0	0	0	0	0	0	0	0	0	0	0	0	0	4	0	0	0	0	0	5
Otu253	Firmicutes	Bacilli	Lactobacillales	Lactobacillaceae	Lactobacillus	4	TAGGGAATCTTCCACAATGGACGAAAGTCTGATGGAGCAACGCCGCGTGAGTGAAGAAGGTTTTAGGATCGTAAAACTCTGTTGTTGGAGAAGAACAGGGACTAGAGTAACTGTTAGTCCTTTGACGGTATCCAACCAGAAAGCCACGGCTAACTACGTGCCAGCAGCCGCGGTAATACGTAGGTGGCAAGCGTTGTCCGGATTTATTGGGCGTAAAGCGAGCGCAGGCGGTTTTTTAAGTCTGATGTGAAAGCCTTCGGCTTAACCGAAGAAGTGCATTAGAAACTGGGAAACTTGAGTGCAGAAGAGGACAGTGGAACTCCATGTGTAGCGGTGAAATGCGTAGATATATGGAAGAACACCAGTGGCGAAGGCGGCTGTCTGGTCTGTAACTGACGC…	432	TAGGGAATCTTCCACAATGGACGAAAGTCTGATGGAGCAACGCCGCGTGAGTGAAGAAGGTTTTAGGATCGTAAAACTCTGTTGTTGGAGAAGAACAGGGACTAGAGTAACTGTTAGTCCTTTGACGGTATCCAACCAGAAAGCCACGGCTAACTACGTGCCAGCAGCCGCGGTAATACGTAGGTGGCAAGCGTTGTCCGGATTTATTGGGCGTAAAGCGAGCGCAGGCGGTTTTTTAAGTCTGATGTGAAAGCCTTCGGCTTAACCGAAGAAGTGCATTAGAAACTGGGAAACTTGAGTGCAGAAGAGGACAGTGGAACTCCATGTGTAGCGGTGAAATGCGTAGATATATGGAAGAACACCAGTGGCGAAGGCGGCTGTCTGGTCTGTAACTGACGC…	0	0	0	0	0	0	0	0	0	0	0	0	0	0	0	0	0	0	0	0	0	0	0	0	4	0	0	0	0	0	4
Otu254	Proteobacteria	Gammaproteobacteria	Xanthomonadales	Xanthomonadaceae	Stenotrophomonas	4	TGGGGAATATTGGACAATGGGCGCAAGCCTGATCCAGCCATACCGCGTGGGTGAAGAAGGCCTTCGGGTTGTAAAGCCCTTTTGTTGGGAAAGAAAAGCATTCGGTTAATACCCGATTGTTCTGACGGTACCCAAAGAATAAGCACCGGCTAACTTCGTGCCAGCAGCCGCGGTAATACGAAGGGTGCAAGCGTTACTCGGAATTACTGGGCGTAAAGCGTGCGTAGGTGGTTGTTTAAGTCTGTCGTGAAAGCCCTGGGCTCAACCTGGGAATTGCGATGGAAACTGGGCGACTAGTGTGTGGCAGAGGGTAGTGGAATTCCTGGTGTAGCAGTGAAATGCGTAGAGATCAGGAGGAACATCCGTGGCGAAGGCGACTGCCTGGGCCAACACTGACAC…	432	TGGGGAATATTGGACAATGGGCGCAAGCCTGATCCAGCCATACCGCGTGGGTGAAGAAGGCCTTCGGGTTGTAAAGCCCTTTTGTTGGGAAAGAAAAGCATTCGGTTAATACCCGATTGTTCTGACGGTACCCAAAGAATAAGCACCGGCTAACTTCGTGCCAGCAGCCGCGGTAATACGAAGGGTGCAAGCGTTACTCGGAATTACTGGGCGTAAAGCGTGCGTAGGTGGTTGTTTAAGTCTGTCGTGAAAGCCCTGGGCTCAACCTGGGAATTGCGATGGAAACTGGGCGACTAGTGTGTGGCAGAGGGTAGTGGAATTCCTGGTGTAGCAGTGAAATGCGTAGAGATCAGGAGGAACATCCGTGGCGAAGGCGACTGCCTGGGCCAACACTGACAC…	0	0	0	0	0	0	0	0	0	0	0	0	0	0	0	0	0	0	0	0	0	0	0	0	0	0	0	0	4	0	4
Otu255	Firmicutes	Bacilli	Lactobacillales	Lactobacillaceae	Lactobacillus	4	CAGGGAATCTTCCACAATGGGCGCAAGCCTGATGGAGCAACGCCGCGTGAGTGAAGAAGGGTTTCGGCTCGTAAAACTCTGTTGTTAAAGAAGAACGAAGCGAAGAGTAACTGATTCGCTTGTGACGGTATTTAACCAGAAAGTCACGGCTAACTACGTGCCAGCAGCCGCGGTAATACGTAGGTGGCAAGCGTTATCCGGATTTATTGGGCGTAAAGGGAGCGCAGGCGGTTACTTAAGTCTGATGTGAAAGCCTTCGGCTTAACCGGAGAAGTGCATCGGAAACTGGGTGACTTGAGTACAGAAGAGGGTAGTGGAACTCCATGTGTAGCGGTGAAATGCGTAGATATATGGAAGAACACCAGTGGCGAAGGCGGCTACCTGGTCTGTAACTGACGC…	432	CAGGGAATCTTCCACAATGGGCGCAAGCCTGATGGAGCAACGCCGCGTGAGTGAAGAAGGGTTTCGGCTCGTAAAACTCTGTTGTTAAAGAAGAACGAAGCGAAGAGTAACTGATTCGCTTGTGACGGTATTTAACCAGAAAGTCACGGCTAACTACGTGCCAGCAGCCGCGGTAATACGTAGGTGGCAAGCGTTATCCGGATTTATTGGGCGTAAAGGGAGCGCAGGCGGTTACTTAAGTCTGATGTGAAAGCCTTCGGCTTAACCGGAGAAGTGCATCGGAAACTGGGTGACTTGAGTACAGAAGAGGGTAGTGGAACTCCATGTGTAGCGGTGAAATGCGTAGATATATGGAAGAACACCAGTGGCGAAGGCGGCTACCTGGTCTGTAACTGACGC…	0	0	0	0	0	0	0	0	0	0	0	0	0	0	0	0	0	0	0	0	0	0	0	0	0	0	0	0	4	0	4
Otu256	Firmicutes	Clostridia	Clostridiales	Ruminococcaceae	Saccharofermentans	4	TGGGGAATCTTCCGCAATGGGCGAAAGCCTGACGGAGCAACGCCGCGTGAGTGAAGACGGCCTTCGGGTTGTAAAGCTCTGTGATTCGGGACGAAAGATAAGTAGACGAATAATCTGCATAAATGACGGTACCTGAAAAACAAGCCACGGCTAACTACGTGCCAGCAGCCGCGGTAATACGTAGGTGGCGAGCGTTATCCGGATTTACTGGGTGTAAAGGGCGTGCAGGCGGGCTGATAAGTCAGATGTGAAATCCCCGAGCTTAACTCGGGAGCTGCATCTGATACTGTTGGTCTTGAGTGCTGGAGAGGATAGTGGAATTCCTAGTGTAGCGGTAAAATGCGCAGATATTAGGAGGAACACCAGTGGCGAAGGCGGCTATCTGGACAGTAACTGACG…	432	TGGGGAATCTTCCGCAATGGGCGAAAGCCTGACGGAGCAACGCCGCGTGAGTGAAGACGGCCTTCGGGTTGTAAAGCTCTGTGATTCGGGACGAAAGATAAGTAGACGAATAATCTGCATAAATGACGGTACCTGAAAAACAAGCCACGGCTAACTACGTGCCAGCAGCCGCGGTAATACGTAGGTGGCGAGCGTTATCCGGATTTACTGGGTGTAAAGGGCGTGCAGGCGGGCTGATAAGTCAGATGTGAAATCCCCGAGCTTAACTCGGGAGCTGCATCTGATACTGTTGGTCTTGAGTGCTGGAGAGGATAGTGGAATTCCTAGTGTAGCGGTAAAATGCGCAGATATTAGGAGGAACACCAGTGGCGAAGGCGGCTATCTGGACAGTAACTGACG…	0	0	0	0	0	0	0	0	4	0	0	0	0	0	0	0	0	0	0	0	0	0	0	0	0	0	0	0	0	0	4
Otu257	Actinobacteria	Actinobacteria	Coriobacteriales	Coriobacteriaceae	Atopobium	4	TGGGGAATCTTCCGCAATGGGCGAAAGCCTGACGGAGCAACGCCGCGTGAGTGAAGACGGCCTTCGGGTTGTAAAGCTCTGTGATTCGGGACGAAAGATAAGTAGACGAATAATCTGCATAAGTGACGGTACCGAAAAAGCAAGCCACGGCTAACTACGTGCCAGCAGCCGCGGTAATACGTAGGGGGCAAGCGTTATCCGGATTCATTGGGCGTAAAGCGCGCGTAGGCGGTTTGTTAGGTCAGGAGTTAAATCTGGGGGCTCAACCCCTATCCGCTCCTGATACCGGCAGGCTTGAGTCTGGTAGGGGAAGGCGGAATTCCAAGTGTAGCGGTGAAATGCGCAGATATTTGGAAGAACACCGGTGGCGAAGGCGGCCTTCTGGGCCACGACTGACGC…	432	TGGGGAATCTTCCGCAATGGGCGAAAGCCTGACGGAGCAACGCCGCGTGAGTGAAGACGGCCTTCGGGTTGTAAAACTCTGTGATTCGGGACGAAAGATAAGTAGACGAATAATCTGCATAAGTGACGGTACCGAAAAAGCAAGCCACGGCTAACTACGTGCCAGCAGCCGCGGTAATACGTAGGTGGCAAGCGTTGTCCGGAATTATTGGGCGTAAAGCGCGCGCAGGCGGTCTGTTAGGTCAGGAGTTAAATCTGGGGGCTCAACCCCTATCCGCTCCTGATACCGGCAGGCTTGAGTCTGGTAGGGGAAGATGGAATTCCAAGTGTAGCGGTGAAATGCGCAGATATTTGGAAGAACACCGGTGGCGAAGGCGGTCTTCTGGGCCATGACTGACGC…	0	0	0	0	0	0	0	0	6	0	0	0	0	0	0	0	0	0	0	0	0	0	0	0	0	0	0	0	0	0	6
Otu258	Proteobacteria	Gammaproteobacteria	Pseudomonadales	Pseudomonadaceae	Pseudomonas	6	TGGGGAATATTGGACAATGGGCGAAAGCCTGATCCAGCCATGCCGCGTGTGTGAAGAAGGTCTTCGGATTGTAAAGCACTTTAAGTTGGGAGGAAGGGTAGTAGCTTAATACGTTGCTACTTTGACGTTACCGACAGAATAAGCACCGGCTAACTTCGTGCCAGCAGCCGCGGTAATACGAAGGGTGCAAGCGTTAATCGGAATTACTGGGCGTAAAGCGCGCGTAGGTGGTTCAGTAAGTTGGAAGTGAAATCCCCGGGCTCAACCTGGGAACTGCTTTCAAAACTGCTGAGCTAGAGTACGGTAGAGGGTAGTGGAATTTCCTGTGTAGCGGTGAAATGCGTAGATATAGGAAGGAACACCAGTGGCGAAGGCGACTACCTGGACTGATACTGACAC…	432	TGGGGAATATTGGACAATGGGCGAAAGCCTGATCCAGCCATGCCGCGTGTGTGAAGAAGGTCTTCGGATTGTAAAGCACTTTAAGTTGGGAGGAAGGGTAGTAGCTTAATACGTTGCTACTTTGACGTTACCGACAGAATAAGCACCGGCTAACTTCGTGCCAGCAGCCGCGGTAATACGAAGGGTGCAAGCGTTAATCGGAATTACTGGGCGTAAAGCGCGCGTAGGTGGTTCAGTAAGTTGGAAGTGAAATCCCCGGGCTCAACCTGGGAACTGCTTTCAAAACTGCTGAGCTAGAGTACGGTAGAGGGTAGTGGAATTTCCTGTGTAGCGGTGAAATGCGTAGATATAGGAAGGAACACCAGTGGCGAAGGCGACTACCTGGACTGATACTGACAC…	0	0	0	0	0	0	0	1	0	0	0	0	0	0	0	0	0	1	0	0	5	0	0	4	6	2	0	0	0	0	19
Otu259	Proteobacteria	Betaproteobacteria	Burkholderiales	Alcaligenaceae	Paenalcaligenes	14	TGGGGAATTTTGGACAATGGGGGCAACCCTGATCCAGCAATCCCGCGTGTATGATGAAGGCCTTCGGGTTGTAAAGTACTTTAGACAGGGAAGAAACAGTACGGGCTAATATTCCGTGCGAATGACGGTACCTGTAGAATAAGCACCGGCTAACTACGTGCTAGCAGCCGCGGTAATACGTAGGGTGCAAGCGTTAATCGGAATTACTGGGCGTAAAGGGTACGCAGGCGGCTAGGAAAGAAGGATGTGAAATCCCAGGGCTTAACCTTGGAACTGCATTCTTAACTGCTTAGCTAGAGTATGTCAGAGGGGGGTAGAATTCCACGTGTAGCAGTGAAATGCGTAGATATGTGGAGGAATACCGATGGCGAAGGCAGCCCCCTGGGATAATACTGACGC…	432	TGGGGAATTTTGGACAATGGGGGCAACCCTGATCCAGCAATCCCGCGTGTATGATGAAGGCCTTCGGGTTGTAAAGTACTTTAGACAGGGAAGAAACAGCCCGGGTTAATAGCCCGGGTCAATGACGGTACCTGTAGAATAAGCACCGGCTAACTACGTGCCAGCAGCCGCGGTAATACGTAGGGTGCAAGTGTTAATCGGAATTACTGGGCGTAAAGGGTACGCAGGCGGCTAGGAAAGAAGGATGTGAAATCCCAGGGCTTAACCTTGGAACTGCATTCTTAACTGCCTAGCTAGAGTATGTCAGAGGGGGGTAGAATTCCACGTGTAGCAGTGAAATGCGTAGATATGTGGAGGAATACCGATGGCGAAGGCAGCCCCCTGGGATAATACTGACGC…	19	0	0	0	0	0	0	0	0	0	0	0	0	0	0	0	0	0	0	0	0	1	0	0	0	0	0	0	0	0	20
Otu260	Firmicutes	Bacilli	Lactobacillales	unclassified	unclassified	4	TAGGGAATCTTCCACAATGGACGCAAGTCTGATGGAGCAACGCCGCGTGAGTGAAGAAGGGTTTCTTCTCTTAAATCTCTGtttttttttaataattacatttttattaacttaccttttttttACTTTAATCAATTATAAATTCACTTCTAACTACTTTCCATCATCCTCTTTAATACTTAGGTGGCAAGCGTTGTCCGGATTTATTGGGCGTAAAGCGAGTGTAGGCGGCTCGATAAGTCTGATGTGAAAGCCTTCGGCTCAACCGGAGAATTGCATCAGAAACTGTCGAGCTTGAGTACAGAAGAGGAGAGTGGAACTCCATGTGTAGCGGTGAAATGCGTAGATATATGGAAGAACACCGGTGGCGAAGGCGGCTCTCTGGTCTGTTACTGACGC…	432	TAGGGAATCTTCCACAATGGACGCAAGTCTGATGGAGCAACGCCTCTTTAGTTAATAATTTTTTCTTCTCTTAAATCTCtttttttttttaataattacatttttattaacttaccttttttttACTTTAATCAATTATAAATTCACTTCTCACTACTTTCCATCATCCTCTTTAATACTTAGGTGGCAAGCGTTGTCCGGATTTATTGGGCGTAAAGCGAGTGCAGGCGGCTCGATAAGTCTGATGTGAAGGCCTTCGGCTCAACCGGAGAATTGCATCAGAAACTGTCGAGCTTGAGTACAGAAGAGGAGAGTGGAACTCCATGTGTAGCGGTGAAATGCGTAGATATATGGAAGAACACCGGTGGCGAAGGCGGCTCTCTGGTCTGTTACTGACGC…	0	0	0	0	0	0	3	2	0	3	0	2	5	2	2	0	0	0	0	0	0	0	1	0	0	0	0	0	0	0	20
Otu261	Firmicutes	Clostridia	Clostridiales	Syntrophomonadaceae	Syntrophomonas	4	TGGGGAATATTGCGCAATAGGGGAAACCCTGACGCAGCGACGCCGCGTGAGCGAAGAAGGCCTTAGGGTTGTAAAGCTCTGTTGTAAGGGAAGAAGAACTTAAGCGAGAATATTGTTTAAGAGTGACGGTACCTTACTAGAAAGCCCCGGCTAACTACGTGCCAGCAGCCGCGGTGAGACGTAGGGGGCGAGCGTTGTCCGGAATTACTGGGCGTAAAGAGCACGTAGGCGGATATTTAAGTCAGATGTGAAAGACCGCAGCTCAACTGCGGGGTTGCATTTGAAACTGGGTATCTTGAGGGCAGGAGAGGGCAGTGGAATTCCTGGTGTAGCGGTGAAATGCGTAGAAATCAGGAGGAACACCAGTGGCGAAGGTGACTGTCTGGACTGACCCTGACG…	432	TGGGGAATATTGCGCAATAGGGGAAACCCTGACGCAGCGACGCCGCGTGAGCGAAGAAGGCCTTAGGGTTGTAAAGCTCTGTTGTAAGGGAAGAAGAACTTAAGCGAGAATATTGTTTAAGAGTGACGGTACCTTACTAGAAAGCCCCGGCTAACTACGTGCCAGCAGCCGCGGTGAGACGTAGGGGGCGAGCGTTGTCCGGAATTACTGGGCGTAAAGAGCACGTAGGCGGATATTTAAGTCAGATGTGAAAGACCGCAGCTCAACTGCGGGGTTGCATTTGAAACTGGGTATCTTGAGGGCAGGAGAGGGCAGTGGAATTCCTGGTGTAGCGGTGAAATGCGTAGAAATCAGGAGGAACACCAGTGGCGAAGGTGACTGTCTGGACTGACCCTGACG…	0	0	0	0	0	0	0	0	0	1	0	0	0	0	0	0	0	0	0	0	0	0	0	0	0	0	0	0	4	0	5
Otu262	Spirochaetes	Spirochaetia	Spirochaetales	Spirochaetaceae	Treponema	4	CTAAGAATCTTCCGCAATGGGCGCAAGCCTGACGGAGCGACGCCGCGTGAATGAAGAAGGCCGAAAGGTTGTAAAATTCTTTTAAGTTTGAAGAATAATCAGTGTAGGGAATGATACTGAGATGACGGTAAAACTTGAATAAGCCCCGGCTAATTACGTGCCAGCAGCCGCGGTAACACGTAAGGGGCGAGCGTTGTTCGGAATTATTGGGCGTAAAGGGTATGCAGGCGGTTAGATAAGCCCGATGTGAAATGCTCAAGCTTAACTTGAGAACTGCATTAGGTACTGTTTAACTTGAATCACGAGGGGGAAACTGGAATTCCGGGTGTAGGGGTGGAATCTGTAGATATCCGGAGGAATACCGGTGGCGAAGGCGGGTTCCTGGTCGATGATTGACGC…	432	CTAAGAATCTTCCGCAATGGGCGCAAGCCTGACGGAGCGACGCCGCGTGAATGAAGAAGGCCGAAAGGTTGTAAAATTCTTTTAAGTTTGAAGAATAATCAGTATAGGGAATGATACTGAGATGACGGTAAAACTTGAATAAGCCCCGGCTAATTACGTGCCAGCAGCCGCGGTAACACGTAAGGGGCGAGCGGTGTTCGGAATTATTGGGCGTAAAGGGTATGCAGGCGGTTAGATAAGCCCGATGTGAAATGCTCAAGCTTAACTTGAGAACTGCATTAGGTACTGTTTAACTTGAATCACGAAGGGGAAACTGGAATTCCGGGTGTAGGGGTGGAATCTGTAGATATCCGGAGGAATACCGGTGGCGAAGGCGGGTTTCTGGTCGATGATTGACGC…	0	0	0	0	0	0	0	0	0	0	0	0	0	0	0	0	0	0	0	0	0	0	0	4	0	0	0	4	0	0	8
Otu263	Proteobacteria	Gammaproteobacteria	Pseudomonadales	Moraxellaceae	Acinetobacter	4	TGGGGAATATTGGACAATGGGGGGAACCCTGATCCAGCCATGCCGCGTGTGTGAAGAAGGCCTTATGGTTGTAAAGCACTTTAGGCGAGGAGGAGGCTTACCTAGTTAATACCTAGGCTAAGTGGACGTTACTCGCAGAATAAGCACCGGCTAACTCTGTGCCAGCAGCCGCGGTAATACAGAGGGTGCGAGCGTTAATCGGATTTACTGGGCGTAAAGCGTGCGTAGGCGGTCATTTAAGTCAAATGTGAAATCCCCGAGCTTAACTTGGGAATTGCATTCGATACTGGATGGCTAGAGTATGGGAGAGGATGGTAGAATTCCAGGTGTAGCGGTGAAATGCGTAGAGATCTGGAGGAATACCGATGGCGAAGGCAGCCATCTGGCCTAATACTGACG…	432	TGGGGAATATTGGACAATGGGGGGAACCCTGATCCAGCCATGCCGCGTGTGTGAAGAAGGCCTTATGGTTGTAAAGCACTTTAGGCGAGGAGGAGGCTTACCTAGTTAATACCTAGGCTAAGTGGACGTTACTCGCAGAATAAGCACCGGCTAACTCTGTGCCAGCAGCCGCGGTAATACAGAGGGTGCGAGCGTTAATCGGATTTACTGGGCGTAAAGCGTGCGTAGGCGGTCATTTAAGTCAAATGTGAAATCCCCGAGCTTAACTTGGGAATTGCATTCGATACTGGATGGCTAGAGTATGGGAGAGGATGGTAGAATTCCAGGTGTAGCGGTGAAATGCGTAGAGATCTGGAGGAATACCGATGGCGAAGGCAGCCATCTGGCCTAATACTGACG…	0	0	0	0	0	0	0	0	0	0	0	0	0	0	0	0	0	0	0	0	0	0	0	0	0	0	0	0	4	0	4
Otu264	Proteobacteria	Betaproteobacteria	Methylophilales	Methylophilaceae	unclassified	4	TGGGGAATTTTGGACAATGGGGGCAACCCTGATCCAGCCATGCCGCGTGAGTGAAGAAGGCCTTCGGGTTGTAAAGCTCTTTCGCAAGGGAAGAAAACTTAGATCCTAATACGGTCTGAGGATGACGGTACCTTGATAAGAAGCACCGGCTAACTACGTGCCAGCAGCCGCGGTAATACGTAGGGTGCGAGCGTTAATCGGAATTACTGGGCGTAAAGCGTGCGCAGGCGGTTTCGTAAGTCAGATGTGAAAGCCCCGGGCTCAACCTGGGAACTGCGTTTGAAACTGCGAGGCTAGAGTGTGTCAGAGGGGGGTAGAATTCCACGTGTAGCAGTGAAATGCGTAGAGATGTGGAGGAACACCGATGGCGAAGGCAGCCCCCTGGGATAACACTGACGC…	432	TGGGGAATTTTGGACAATGGGGGCAACCCTGATCCAGCCATGCCGCGTGAGTGAAGAAGGCCTTCGGGTTGTAAAGCTCTTTCGCAAGGGAAGAAAACTTAGATCCTAATACGGTCTGAGGATGACGGTACCTTGATAAGAAGCACCGGCTAACTACGTGCCAGCAGCCGCGGTAATACGTAGGGTGCGAGCGTTAATCGGAATTACTGGGCGTAAAGCGTGCGCAGGCGGTTTCGTAAGTCAGATGTGAAAGCCCCGGGCTCAACCTGGGAACTGCGTTTGAAACTGCGAGGCTAGAGTGTGTCAGAGGGGGGTAGAATTCCACGTGTAGCAGTGAAATGCGTAGAGATGTGGAGGAACACCGATGGCGAAGGCAGCCCCCTGGGATAACACTGACGC…	0	0	0	0	0	0	0	0	0	0	0	0	0	0	0	0	0	0	0	0	0	0	0	0	0	0	0	0	4	0	4
Otu265	Firmicutes	Negativicutes	Selenomonadales	Acidaminococcaceae	unclassified	4	TGGGGAGTCTTCTGCAATGGGCGAAAGCCTGACGGAGCAACGCCGCGTGAGTGATGAAGATCTTCGGATCGTAAAACTCTGTTGTTTATGAAGAACGTGTTCCTTGTGAATAATGAGGAGCAGTGACGGTAGTAAACGAGAAAGCCACGGCTAACTACGTGCCAGCAGCCGCGGTAATACGTAGGTGGCAAGCGTTGTCCGGTATTATTGGGCGTAAAGCGCATGTAGGCGGCCTTTTAAGTCGGTCGTGAAAATGCGGTGCTTAACACCGTATGGCGATTGAAACCGGAAGGCTTGAGTGCAGGAGAGGAAAGGGGAACTCCCAGTGTAGCGGTGAAATGCGTAGATATTGGGAAGAACACCAGTGGCGAAGGCGCCTTTCTGGACTGTGTCTGACGC…	432	TGGGGAGTCTTCTGCAATGGGCGAAAGCCTGACGGAGCAACGCCGCGTGAGTGATGAAGATCTTCGGATCGTAAAACTCTGTTGTTTATGAAGAACGTGTTCCTTGTGAATAATGAGGAGCAGTGACGGTAGTAAACGAGAAAGCCACGGCTAACTACGTGCCAGCAGCCGCGGTAATACGTAGGTGGCAAGCGTTGTCCGGTATTATTGGGCGTAAAGCGCATGTAGGCGGCCTTTTAAGTCGGTCGTGAAAATGCGGTGCTTAACACCGTATGGCGATTGAAACCGGAAGGCTTGAGTGCAGGAGAGGAAAGGGGAACTCCCAGTGTAGCGGTGAAATGCGTAGATATTGGGAAGAACACCAGTGGCGAAGGCGCCTTTCTGGACTGTGTCTGACGC…	5	0	0	0	0	0	0	0	0	0	0	0	0	0	0	0	0	0	0	0	0	0	0	0	0	0	0	0	0	0	5
Otu266	Firmicutes	Bacilli	Lactobacillales	Aerococcaceae	Aerococcus	4	TGGGGAATATTGCGCAACGGGGGAAACCCTGGCGCAGCGACGCCGCGTGCGGGATGAAGGTTTTCGGATCGTAAAACTCTGTTGTAAGAGAAGAACAAATTGTAGAGTAACTGCTACAGTCTTGACGGTATCTTACCAGAAAGCCACGGCTAACTACGTGCCAGCAGCCGCGGTAATACGTAGGTGGCAAGCGTTGTCCGGATTTATTGGGCGTAAAGGGGGCGCAGGCTGCTTCTTAAGTCTGATGTGAAAGCCCACGGCTTAACCGTGGAAGTGCATTGGAAACTGGGAAGCTTGAGTACAGAAGAGGAAAGTGGAACTCCATGTGTAGCGGTGGAATGCGTAGATATATGGAAGAACACCAGTGGCGAAAGCGACTTTCTGGTCTGTCACTGACGC…	432	TGGGGAATATTGCGCAACGGGGGAAACCCTGGCGCAGCGACGCCGCGTGCGGGATGAAGGTTTTCGGATCGTAAAACTCTGTTGTAAGAGAAGAACAAATTGTAGAGTAACTGCTACAGTCTTGACGGTATCTTACCAGAAAGCCACGGCTAACTACGTGCCAGCAGCCGCGGTAATACGTAGGTGGCAAGCGTTGTCCGGATTTATTGGGCGTAAAGGGGGCGCAGGCTGCTTCTTAAGTCTGATGTGAAAGCCCACGGCTTAACCGTGGAAGTGCATTGGAAACTGGGAAGCTTGAGTACAGAAGAGGAAAGTGGAACTCCATGTGTAGCGGTGGAATGCGTAGATATATGGAAGAACACCAGTGGCGAAAGCGACTTTCTGGTCTGTCACTGACGC…	0	0	0	0	0	0	0	0	0	0	5	0	0	0	0	0	0	0	0	0	0	0	0	0	0	0	0	0	0	0	5
Otu267	Firmicutes	Bacilli	Lactobacillales	Carnobacteriaceae	Desemzia	3	TAGGGAATCTTCCGCAATGGACGAAAGTCTGACGGAGCAACGCCGCGTGAGTGAAGAAGGTTTTCGGATCGTAAAACTCTGTCGTTAGAGAAGAACAAGGATGAGAGTAACTGCTCGTCCCTTGACGGTATCTAACCAGAAAGCCATGGCTAACTACGTGCCAGCAGCCGCGGTAATACGTAGATGGCAAGCGTTGTCCGGATTTATTGGGCGTAAAGCGAGCGCAGGCGGTTCTTTAAGTCTGATGTGAAAGCCCCTGGCTTAACCAGGGAGGGTCATTGGAAACTGGATAACTTGAGTGCAGAAGAGGAAAGTGGAATTCCATGTGTAGCGGTGAAATGCGTAGATATATGGAGGAACACCAGTGGCGAAGGCGACTTTCTGGTCTGTAACTGACGC…	432	TAGGGAATCTTCCGCAATGGACGAAAGTCTGACGGAGCAACGCCGCGTGAGTGAAGAAGGTTTTCGGATCGTAAAACTCTGTCGTTAGAGAAGAACAAGGATGAGAGTAACTGCTCGTCCCTTGACGGTATCTAACCAGAAAGCCATGGCTAACTACGTGCCAGCAGCCGCGGTAATACGTAGATGGCAAGCGTTGTCCGGATTTATTGGGCGTAAAGCGAGCGCAGGCGGTTCTTTAAGTCTGATGTGAAAGCCCCTGGCTTAACCAGGGAGGGTCATTGGAAACTGGATAACTTGAGTGCAGAAGAGGAAAGTGGAATTCCATGTGTAGCGGTGAAATGCGTAGATATATGGAGGAACACCAGTGGCGAAGGCGACTTTCTGGTCTGTAACTGACGC…	0	0	0	0	0	0	0	0	0	0	0	0	0	0	0	0	0	0	0	0	0	0	0	0	3	0	0	0	0	0	3
Otu268	Firmicutes	Bacilli	Lactobacillales	Carnobacteriaceae	Atopostipes	3	TAGGGAATCTTCCACAATGGGTGCAAACCTGATGGAGCAATGCCGCGTGAATGAAGAAGGTCTTCGGATCGTAAAGTTCTGTTATTAGTGAAGAACAAATCGAGGAGTAACTGTCTCGATTTTGACGGTAACTAACCAGAAAGTCACGGCTAACTACGTGCCAGCAGCCGCGGTAATACGTAGGTGACAAGCGTTGTCCGGAATTATTGGGCGTAAAGGGAGCGCAGGCGGTTGGAATAGTCTGATGTGAAAGCCCACGGCTTAACCGTGGAAGGTCATTGGAAACTGTCCAACTTGAATGCAGAAGAGGTAAGTGGAATTCCATGTGTAGCGGTGAAATGCGTAGATATATGGAGGAACACCAGTGGCGAAGGCGACTTACTGGTCTGTGATTGACGC…	432	TAGGGAATCTTCCACAATGGGTGCAAACCTGATGGAGCAATGCCGCGTGAATGAAGAAGGTCTTCGGATCGTAAAGTTCTGTTATTAGTGAAGAACAAATCGAGGAGTAACTGTCTCGATTTTGACGGTAACTAACCAGAAAGTCACGGCTAACTACGTGCCAGCAGCCGCGGTAATACGTAGGTGACAAGCGTTGTCCGGAATTATTGGGCGTAAAGGGAGCGCAGGCGGTTGGAATAGTCTGATGTGAAAGCCCACGGCTTAACCGTGGAAGGTCATTGGAAACTGTCCAACTTGAATGCAGAAGAGGTAAGTGGAATTCCATGTGTAGCGGTGAAATGCGTAGATATATGGAGGAACACCAGTGGCGAAGGCGACTTACTGGTCTGTGATTGACGC…	2	0	0	0	0	0	0	0	0	0	0	0	0	0	0	0	0	0	0	0	0	0	0	0	3	0	0	0	0	0	5
Otu269	Firmicutes	Clostridia	Clostridiales	Peptococcaceae 1	Desulfonispora	3	TGGGGAATCTTCCGCAATGGACGCAAGTCTGACGGAGCAATGCCGCGTGAGTGATGAAGGTCTTCGGATTGTAAAACTCTGTCCCAAAGGAAGAACACCCATGGTGTAAATAATGCCATGGTTTGACGGTACTTTGGGAGGAAGCCCCGGCTAACTATGTGCCAGCAGCCGCGGTAATACATAGGGGGCAAGCGTTGTCCGGAATTACTGGGCGTAAAGGGCGTGTAGGCGGATTTTTAAGTCAGGTGTGAAAACTTTGGGCTCAACCCAGAGACTGAATCTGATACTGGAGATCTTGAGTGCAGGAGAGGAGAGTGGAATTCCTAGTGTAGCGGTGAAATGCGTAGATATTAGGAGGAACACCAGTGGCGAAGGCGACTCTCTGGACTGTAACTGACG…	432	TGGGGAATCTTCCGCAATGGACGCAAGTCTGACGGAGCAATGCCGCGTGAGTGATGAAGGTCTTCGGATTGTAAAACTCTGTCCCAAAGGAAGAACACCCATGGTGTAAATAATGCCATGGTTTGACGGTACTTTGGGAGGAAGCCCCGGCTAACTATGTGCCAGCAGCCGCGGTAATACATAGGGGGCAAGCGTTGTCCGGAATTACTGGGCGTAAAGGGCGTGTAGGCGGATTTTTAAGTCAGGTGTGAAAACTTTGGGCTCAACCCAGAGACTGAATCTGATACTGGAGATCTTGAGTGCAGGAGAGGAGAGTGGAATTCCTAGTGTAGCGGTGAAATGCGTAGATATTAGGAGGAACACCAGTGGCGAAGGCGACTCTCTGGACTGTAACTGACG…	0	0	0	0	0	0	0	0	0	0	0	0	0	0	0	0	0	0	0	0	0	0	0	0	3	0	0	0	0	0	3
Otu270	Proteobacteria	Deltaproteobacteria	Desulfovibrionales	Desulfovibrionaceae	Bilophila	3	TGGGGAATATTGTGCAATGGGCGAAAGCCTGACGCAGCGACGCCGCGTGAGGGATGAAGGTTTTCGGATCGTAAACCTCTGTCAGGGGGGAAGAAACCTCCATATGCGAATAGTGTATGGACTTGACGGTACCCCCAAAGGAAGCACCGGCTAACTCCGTGCCAGCAGCCGCGGTAATACGGAGGGTGCAAGCGTTAATCGGAATCACTGGGCGTAAAGCGCACGTAGGCGGCTTGGTAAGTCAGGGGTGAAAGCCCACAGCCCAACTGTGGAACTGCCTTTGATACTGCCAGGCTTGAGTACCGGAGAGGGTGGCGGAATTCCAGGTGTAGGAGTGAAATCCGTAGATATCTGGAGGAACACCGGTGGCGAAGGCGGCCACCTGGACGGTAACTGACG…	432	TGGGGAATATTGTGCAATGGGCGAAAGCCTGACGCAGCGACGCCGCGTGAGGGATGAAGGTTTTCGGATCGTAAACCTCTGTCAGGGGGGAAGAAACCTCCATATGCGAATAGTGTATGGACTTGACGGTACCCCCAAAGGAAGCACCGGCTAACTCCGTGCCAGCAGCCGCGGTAATACGGAGGGTGCAAGCGTTAATCGGAATCACTGGGCGTAAAGCGCACGTAGGCGGCTTGGTAAGTCAGGGGTGAAAGCCCACAGCCCAACTGTGGAACTGCCTTTGATACTGCCAGGCTTGAGTACCGGAGAGGGTGGCGGAATTCCAGGTGTAGGAGTGAAATCCGTAGATATCTGGAGGAACACCGGTGGCGAAGGCGGCCACCTGGACGGTAACTGACG…	0	0	0	0	0	0	0	0	0	0	0	0	0	0	0	0	0	0	0	0	0	3	0	0	0	0	0	0	0	0	3
Otu271	unclassified	unclassified	unclassified	unclassified	unclassified	3	TCTAGAGGCTTCGGCAATGGGCGAAAGCCTGACCGAGCGACGCCGCGTGTGTGATGAAGGCCTTCGGGTCGTAAAGCACTGTCAGCAGGGAAGAAGGCTCGGGAGGTGTCCCTCCCGGGATTGACGGTACCTGCAGAGGAAGCCCCGGCTAACTCCGTGCCAGCAGCCGCGGTAATACGGAGGGGGCGAGCGTTATTCGGAATTATTGGGCGTAAAGAGCACGTAGGCGGACAGGTAAGTCTGATGTGAAAGCGCTACCGCTCAACGGAGCGTTGCCGTTGGAAACTACCTGTCTTGAGTGAGGCAGAGGTTGGTGGAATTCCAGGTGTAGCGGTGGAATGCGTAGATATCTGGAGGAACACCCGTGGCGAAGGCGACCAACTGGGCCTTTACTGACGC…	432	TCTAGAGGCTTCGGCAATGGGCGAAAGCCTGACCGAGCGACGCCGCGTGTGTGATGAAGGCCTTCGGGTCGTAAAGCACTGTCAGCAGGGAAGAAGGCTCGGGAGGTGTCCCTCCCGGGATTGACGGTACCTGCAGAGGAAGCCCCGGCTAACTCCGTGCCAGCAGCCGCGGTAATACGGAGGGGGCGAGCGTTATTCGGAATTATTGGGCGTAAAGAGCACGTAGGCGGACAGGTAAGTCTGATGTGAAAGCGCTACCGCTCAACGGAGCGTTGCCGTTGGAAACTACCTGTCTTGAGTGAGGCAGAGGTTGGTGGAATTCCAGGTGTAGCGGTGGAATGCGTAGATATCTGGAGGAACACCCGTGGCGAAGGCGACCAACTGGGCCTTTACTGACGC…	0	0	0	0	0	0	0	0	0	0	0	0	0	0	0	0	0	0	0	0	0	3	0	0	0	0	0	0	0	0	3
Otu272	Acidobacteria	Acidobacteria_Gp6	Acidobacteria_Gp6_unclassified	Acidobacteria_Gp6_unclassified	Gp6	3	TGGGGAATTGTTCGCAATGGGCGCAAGCCTGACGACGCAACGCCGCGTGGAGGACGAAGACCTTCGGGTCGTAAACTCCTTTCGATCGAGACGAATGGCCTCGGGGTGAACAATCCCGAGGAGTGACGGTACCGAGAGAAGAAGCCCCGGCTAACTCCGTGCCAGCAGCCGCGGTAATACggggggggCAAGCGTTGTTCGGAATTACTGGGCGTAAAGGGCTCGTAGGCGGCCAACTAAGTCAGACGTGAAATCCCTCGGCTTAACCGGGGAACTGCGTCTGAGACTGGAGGGCTTGAGATTGGGAGAGGGATGCGGAATTCCAGGTGTAGCGGTGAAATGCGTAGATATCTGGAGGAACACCGGTGGCGAAGGCGGCATCCTGGACCAACACTGACG…	432	TGGGGAATTGTTCGCAATGGGCGCAAGCCTGACGACGCAACGCCGCGTGGAGGACGAAGACCTTCGGGTCGTAAACTCCTTTCGATCGAGACGAATGGCCTCGGGGTGAACAATCCCGAGGAGTGACGGTACCGAGAGAAGAAGCCCCGGCTAACTCCGTGCCAGCAGCCGCGGTAATACggggggggCAAGCGTTGTTCGGAATTACTGGGCGTAAAGGGCTCGTAGGCGGCCAACTAAGTCAGACGTGAAATCCCTCGGCTTAACCGGGGAACTGCGTCTGAGACTGGAGGGCTTGAGATTGGGAGAGGGATGCGGAATTCCAGGTGTAGCGGTGAAATGCGTAGATATCTGGAGGAACACCGGTGGCGAAGGCGGCATCCTGGACCAACACTGACG…	0	0	0	0	0	0	0	0	0	0	0	0	0	0	0	0	0	0	0	0	0	0	0	0	0	0	0	0	4	0	4
Otu273	Firmicutes	Negativicutes	Selenomonadales	Acidaminococcaceae	Phascolarctobacterium	3	TGGGGAATATTCCGCAATGGACGAAAGTCTGACGGAGCAACGCCGCGTGAGTGATGAAGGTTTTCGGACTGTAAAGCTCTGTTGTTTGGGACGAAAGTGCCTGTTGCGAACAGTTACGGGTATTGACGGTACTAAACGAGGAAGCCACGGCTAACTACGTGCCAGCAGCCGCGGTAATACGTAGGTGGCAAGCGTTGTCCGGAATTATTGGGCGTAAAGAGCATGTAGGCGGGAATCTAAGTCTGTTGTTAAAATGCGGGGCTCAACCCCGTATTGCGATGGAAACTGGGTTTCTTGAGTGCAGGAGAGGAAAGGGGAATTCCCAGTGTAGCGGTGAAATGCGTAGATATTGGGAGGAACACCAGTGGCGAAGGCGCCTTTCTGGACTGTGTCTGACGC…	432	TGGGGAATATTCCGCAATGGACGAAAGTCTGACGGAGCAACGCCGCGTGAGTGATGAAGGTTTTCGGACTGTAAAGCTCTGTTGTTTGGGACGAAAGTGCCTGTTGCGAACAGTTACGGGTATTGACGGTACTAAACGAGGAAGCCACGGCTAACTACGTGCCAGCAGCCGCGGTAATACGTAGGTGGCAAGCGTTGTCCGGAATTATTGGGCGTAAAGAGCATGTAGGCGGGAATCTAAGTCTGTTGTTAAAATGCGGGGCTCAACCCCGTATTGCGATGGAAACTGGGTTTCTTGAGTGCAGGAGAGGAAAGGGGAATTCCCAGTGTAGCGGTGAAATGCGTAGATATTGGGAGGAACACCAGTGGCGAAGGCGCCTTTCTGGACTGTGTCTGACGC…	0	0	0	0	0	0	0	0	0	0	0	0	0	0	0	0	0	0	0	0	0	0	0	0	0	0	0	0	0	3	3
Otu274	Firmicutes	Bacilli	Bacillales	Bacillales_Incertae Sedis XI	Gemella	3	TGGGGAATCTTCCGCAATGGGCGAAAGCCTGACGGAGCAACGCCGCGTGAGTGAAGACGGCCTTCGGGTTGTAAAACTCTGTGATTCGGGACGAAAGATAAGCAGACGAATAATCTGCATAAGTGACGGTACCGAAAAAGCAAGCCACGGCTAACTACGTGCCAGCAGCCGCGGTAATACGTAGGTGGCAAGCGTTGTCCGGAATTATTGGGCGTAAAGCGCGCGCAGGTGGTTTAGAAAGTCTGATGTGAAAGCCCACGGCTCAACCGTGGAGGGTCATTGGAAACTAAGAAACTTGAGTGCAGGAGAGAAAAGTGGAACTCCTAGTGTAGCGGTGAAATGCGTAGAGATTAGGAGGAACACCGGTGGCGAAAGCGGCTTTTTGGCCTGCAACTGACA…	432	TGGGGAATCTTCCGCAATGGGCGAAAGCCTGACGGAGCAACGCCGCGTGAGTGAAGACGGCCTTCGGGTTGTAAAACTCTGTGATTCGGGACGAAAGATAAGCAGACGAATAATCTGCATAAGTGACGGTACCGAAAAAGCAAGCCACGGCTAACTACGTGCCAGCAGCCGCGGTAATACGTAGGTGGCAAGCGTTGTCCGGAATTATTGGGCGTAAAGCGCGCGCAGGTGGTTTAGAAAGTCTGATGTGAAAGCCCACGGCTCAACCGTGGAGGGTCATTGGAAACTAAGAAACTTGAGTGCAGGAGAGAAAAGTGGAACTCCTAGTGTAGCGGTGAAATGCGTAGAGATTAGGAGGAACACCGGTGGCGAAAGCGGCTTTTTGGCCTGCAACTGACA…	0	0	0	0	0	0	0	0	3	0	0	0	0	0	0	0	0	0	0	0	0	0	0	0	0	0	0	0	0	0	3
Otu275	Proteobacteria	Gammaproteobacteria	Xanthomonadales	Sinobacteraceae	Povalibacter	3	TGGGGAATATTGGACAATGGGGGAAACCCTGATCCAGCGACGCCGCGTGGGTGAAGAAGGCCTGCGGGTTGTAAAGCCCTTTCGGTAGGGACGAAAGCTCTTGCTCTAACAAAGCAGGAGGTTGACTTAACCTACATAAGAAGCACCGGCTAACTCTGTGCCAGCAGCCGCGGTAATACAGAGGGTGCGAGCGTTAATCGGAATTACTGGGCGTAAAGCGCACGTAGTCGGCTTGCCAAGTCGGGTGTGAAATCCCCGGGCTCAACCTGGGGACTGCATCCGAAACTGGCTTGCTAGAGTATGGGAGAGGGAGGCGGAATTTCTGGTGTAGCAGTGAAATGCGTAGATATCAGAAGGAACATCAGTGGCGAAGGCGGCCTCCTGGACCAATACTGACGA…	432	TGGGGAATATTGGACAATGGGGGAAACCCTGATCCAGCGACGCCGCGTGGGTGAAGAAGGCCTGCGGGTTGTAAAGCCCTTTCGGTAGGGACGAAAGCTCTTGCTCTAACAAAGCAGGAGGTTGACTTAACCTACATAAGAAGCACCGGCTAACTCTGTGCCAGCAGCCGCGGTAATACAGAGGGTGCGAGCGTTAATCGGAATTACTGGGCGTAAAGCGCACGTAGTCGGCTTGCCAAGTCGGGTGTGAAATCCCCGGGCTCAACCTGGGGACTGCATCCGAAACTGGCTTGCTAGAGTATGGGAGAGGGAGGCGGAATTTCTGGTGTAGCAGTGAAATGCGTAGATATCAGAAGGAACATCAGTGGCGAAGGCGGCCTCCTGGACCAATACTGACGA…	0	0	0	0	0	0	0	0	0	0	0	0	0	0	0	0	0	0	0	0	0	2	0	0	0	0	0	0	0	3	5
Otu276	Firmicutes	Bacilli	Lactobacillales	Lactobacillaceae	Lactobacillus	3	TAGGGAATCTTCCACAATGGACGAAAGTCTGATGGAGCAACGCCGCGTGAGTGAAGAAGGTTCTCGGATCGTAAAACTCTGTTGTTGGAGAAGAATGTATCTGATAGTAACTGATCAGGTAGTGACGGTATCCAACCAGAAAGCCACGGCTAACTACGTGCCAGCAGCCGCGGTAATACGTAGGTGGCAAGCGTTGTCCGGATTTATTGGGCGTAAAGCGAGCGCAGGCGGTTTTTTAAGTCTGATGTGAAAGCCTTCGGCTCAACCGAAGAAGTGCATCGGAAACTGGGAAACTTGAGTGCAGAAGAGGACAGTGGAACTCCATGTGTAGCGGTGAAATGCGTAGATATATGGAAGAACACCAGTGGCGAAGGCGGCTGTCTGGTCTGTAACTGACGC…	432	TAGGGAATCTTCCACAATGGACGAAAGTCTGATGGAGCAACGCCGCGTGAGTGAAGAAGGTTCTCGGATCGTAAAACTCTGTTGTTGGAGAAGAATGTATCTGATAGTAACTGATCAGGTAGTGACGGTATCCAACCAGAAAGCCACGGCTAACTACGTGCCAGCAGCCGCGGTAATACGTAGGTGGCAAGCGTTGTCCGGATTTATTGGGCGTAAAGCGAGCGCAGGCGGTTTTTTAAGTCTGATGTGAAAGCCTTCGGCTCAACCGAAGAAGTGCATCGGAAACTGGGAAACTTGAGTGCAGAAGAGGACAGTGGAACTCCATGTGTAGCGGTGAAATGCGTAGATATATGGAAGAACACCAGTGGCGAAGGCGGCTGTCTGGTCTGTAACTGACGC…	0	0	0	0	0	0	0	0	0	0	0	0	0	0	0	0	0	0	0	0	0	0	0	0	0	0	1	0	0	3	4
Otu277	Firmicutes	unclassified	unclassified	unclassified	unclassified	3	TTAGGAATATTCGTCAATGGGGGAAACCCTGAACGAGCAATGTCGCGTGAGTGATGACGGTCCTTTGGATTGTAAAACTCTGTTGTTTGGAAAGAACAGTAAGAATAGGAAATGATTCTTACCTGACGGTACCATTCAAGAAAGCTCCGGCTAACTACGTGCCAGCAGCCGCGGTAATACGTAGGGAGCGAGCGTTATCCGGATTTATTGGGCGTAAAGCGTCCGCAGCCGGTTTATTAAGTATAGAATTAAAGCCTGGGGCTCAACCCCAGTTCGTTCTATAAACTGAAAGGCTAGAGTGTGGTAGAGGCAAGTGGAATTTCTAGTGTAGCGGTAAAATGCGTAGATATTAGAAGGAACACCAGTGGCGAAGGCGACTTGCTGGGCCATCACTGACGG…	432	TTAGGAATATTCGTCAATGGGGGAAACCCTGAACGAGCAATGTCGCGTGAGTGATGACGGTCCTTTGGATTGTAAAACTCTGTTGTTTGGAAAGAACAGTAAGAATAGGAAATGATTCTTACCTGACGGTACCATTCAAGAAAGCTCCGGCTAACTACGTGCCAGCAGCCGCGGTAATACGTAGGGAGCGAGCGTTATCCGGATTTATTGGGCGTAAAGCGTCCGCAGCCGGTTTATTAAGTATAGAATTAAAGCCTGGGGCTCAACCCCAGTTCGTTCTATAAACTGAAAGGCTAGAGTGTGGTAGAGGCAAGTGGAATTTCTAGTGTAGCGGTAAAATGCGTAGATATTAGAAGGAACACCAGTGGCGAAGGCGACTTGCTGGGCCATCACTGACGG…	3	0	0	0	0	0	0	0	0	0	0	0	0	0	0	0	0	0	0	0	1	0	0	0	0	0	0	0	0	0	4
Otu278	Firmicutes	Erysipelotrichia	Erysipelotrichales	Erysipelotrichaceae	unclassified	37	TAGGGAGTTTTCGGCAATGGGGGGAACCCTGACCGAGCAACGCCGCGTGAACGAAGAAGGTCTTCGGATTGTAAAGTTCTGTTGTAGGGGAATAAAGGTCGGAAGAAGAGAATGTTTCCGATTTGAAGGTACCCTGCCAGAAAGCCACGGCTAACTACGTGCCAGCAGCCGCGGTAATACGTAGGTGGCAAGCGTTATCCGGAATTATTGGGCGTAAAGAGTGAGCAGGCGGCCTTTTAAGTCTGAAGTCAAATGCAGTGGCTCAACCACTGTCCGCTTTGGAAACTGAGAGGCTAGAGTACGAGAGAGGTATATGGAATTCCATGTGGAGCGGTGAAATGCGTAGATATATGGAGGAACACCAGTGGCGAAGGCGATATACTGGATCGATACTGACGC…	432	TAGGGAGTTTTCGGCAATGGGGGGAACCCTGACCGAGCAACGCCGCGTGAACGAAGAAGGTCTTCGGATTGTAAAGTTCTGTTGTAGGGGAATAAAGGTCGGAAGAAGAGAATGTTTCCGATTTGAAGGTACCCTGCCAGAAAGCCACGGCTAACTACGTGCCAGCAGCCGCGGTAATACGTAGGTGGCAAGCGTTATCCGGAATTATTGGGCGTAAAGAGTGAGCAGGCGGCCTTTTAAGTCTGAAGTCAAATGCAGTGGCTCAACCACTGTCCGCTTTGGAAACTGAGAGGCTAGAGTACGAGAGAGGTATATGGAATTCCATGTGGAGCGGTGAAATGCGTAGATATATGGAGGAACACCAGTGGCGAAGGCGATATACTGGATCGATACTGACGC…	33	0	0	0	0	0	0	0	0	1	0	0	0	0	0	0	0	0	0	0	3	3	0	0	1	0	0	0	0	0	41
Otu279	Firmicutes	Bacilli	Lactobacillales	Lactobacillaceae	Lactobacillus	3	TAGGGAATCTTCCACAATGGACGCAAGTCTGATGGAGCAACGCCGCGTGAGTGAAGAAGGGTTTCGGCTCGTAAAGCTCTGTTGTTGTTGAAGAAGGACATGGGTAGTAACTTACCttttttttACTTTAATCAATTATAAATTCACTTCTAACTACTTTCCATCATCCTCTGTAATACGTAGGTGGCAAGCGTTGTCCGGATTTATTGGGCGTAAAGCGAGTGCAGGCGGCTCGATAAGTCTGATGTGAAAGCCTTCGGCTCAACCGGAGAATTGCATCAGAAACTGTCGAGCTTGAGTACAGAAGAGGAGAGTGGAACTCCATGTGTAGCGGTGAAATGCGTAGATATATGGAAGAACACCGGTGGCGAAGGCGGCTCTCTGGTCTGTTACTGACGC…	432	TAGGGAATCTTCCGCAATGGACGCAAGTCTGATGGAGCAACGCCGCGTGAGTGAAGAAGGGTTTCGGCTCGTAAAGCTCTGTTGTTGGTGAAGAAGGACAGGGGTAGTAACTTACCttttttttACTTTAATCAATTATAAATTCACTTCTCCCTACTTTCCATCATCCTCGGTAATACTTAGGTGGCAAGCGTTGTCCGGATTTATTGGGCGTAAAGCGAGTGCAGGCGGCTCGATAAGTCTGATGTGAAAGCCTTCGGCTCAACCGGAGAATTGCATCAGAAACTGTCGAGCTTGAGTACAGAAGAGGAGAGTGGAACTCCATGTGTAGCGGTGAAATGCGTAGATATATGGAAGAACACCGGTGGCGAAGGCGGCTCTCTGGTCTGTTACTGACGC…	0	0	0	0	0	0	1	1	0	2	1	3	0	0	2	0	0	0	1	0	0	0	1	0	0	0	0	0	0	0	12
Otu280	Proteobacteria	Gammaproteobacteria	unclassified	unclassified	unclassified	6	CGGGGAATATTGGACAATGGGGGAAACCCTGATCCAGCAATGCCGCGTGTGTGAAGAAGGCCTGCGGGTTGTAAAGCACTTTTGGCAGGGAAGAAAAGCACTGGCCGAATACGCCAGTGTGTTGACGTAACCTGCAGAAGAAGCACCGGCTAACTCTGTGCCAGCAGCCGCGGTAATACAGAGGGTGCAAGCGTTAATCGGAATTACTAGGCGTAAAGGGCGCGTAGGCGGTTAGGTAAGTCGGATGTGAAATCCCCGGGCTCAACCTGGGAATTGCATTCGATACTGCTTAGCTAGAGTGTGGAAGAGGGAAGCGGAATTTCCGGTGTAGCGGTGAAATGCGTAGATATCGGAAGGAACACCAGTGGCGAAGGCGGCTTCCTGGTCCAACACTGACGC…	432	TGGGGAATATTGGACAATGGGGGAAGCCCTGATCCAGCAATGCCGCGTGTGTGAAGAAGGCCTGCGGGTTGTAAAGCACTCTTGGCAGGGAAGAAAAGCACTGGCCGAATACGCCAGTGTGTTGACGTAACCTGCAGAAGAAGCACCGGCTAACTCTGTGCCAGCAGCCGCGGTAATACAGAGGGTGCAAGCGTTAATCGGAATTACTGGGCGTAAAGGGCGCGTAGGCGGTTAGGTAAGTCGGATGTGAAATCCCCGGGCTCAACCTGGGAGTTGCATTCGATACTGCGTAGCTAGAGTGTGGAAGAGGGTAGCGGAATTTCCGGTGTAGCGGTGAAATGCGTAGATATCGGAAGGAACACCCGTGGCGAAGGCGGCTCCCTGGTCCAACCCTGACGC…	0	0	0	0	0	0	0	0	0	0	0	0	0	0	0	0	0	0	0	0	0	0	0	0	0	0	0	0	5	6	11
Otu281	Proteobacteria	Gammaproteobacteria	Pseudomonadales	Moraxellaceae	Alkanindiges	2	TGGGGAATATTGGACAATGGGCGCAAGCCTGATCCAGCCATGCCGCGTGTGTGAAGAAGGCCTTTTGGTTGTAAAGCACTTTAAGCGAGGAGGAGGCTACCTGTATTAATACTATAGGATAGTGGACGTTACTCGCAGAATAAGCACCGGCTAACTCTGTGCCAGCAGCCGCGGTAATACAGAGGGTGCGAGCGTTAATCGGAATTACTGGGCGTAAAGCGCGCGTAGGCGGTTTGTTAAGTCGGATGTGAAATCCCCGGGCTCAACCTGGGAATTGCATTCGATACTGGCAAGCTAGAGTATGGGAGAGGAAGGTAGAATTCCAGGTGTAGCGGTGAAATGCGTAGAGATCTGGAGGAATACCGATGGCGAAGGCAGCCTTCTGGCCTAATACTGACG…	432	TGGGGAATATTGGACAATGGGCGCAAGCCTGATCCAGCCATGCCGCGTGTGTGAAGAAGGCCTTTTGGTTGTAAAGCACTTTAAGCGAGGAGGAGGCTACCTGTATTAATACTATAGGATAGTGGACGTTACTCGCAGAATAAGCACCGGCTAACTCTGTGCCAGCAGCCGCGGTAATACAGAGGGTGCGAGCGTTAATCGGAATTACTGGGCGTAAAGCGCGCGTAGGCGGTTTGTTAAGTCGGATGTGAAATCCCCGGGCTCAACCTGGGAATTGCATTCGATACTGGCAAGCTAGAGTATGGGAGAGGAAGGTAGAATTCCAGGTGTAGCGGTGAAATGCGTAGAGATCTGGAGGAATACCGATGGCGAAGGCAGCCTTCTGGCCTAATACTGACG…	0	0	0	0	0	0	0	0	0	0	0	0	0	0	0	0	0	0	0	0	0	2	0	0	0	0	0	0	0	0	2
Otu282	Proteobacteria	Gammaproteobacteria	Enterobacteriales	Enterobacteriaceae	Serratia	6	TGGGGAATATTGCACAATGGGCGCAAGCCTGATGCAGCCATGCCGCGTGTGTGAAGAAGGCCTTCGGGTTGTAAAGCACTTTCAGCGAGGAGGAAGGTGGTGAGCTTAATACGTTCATCAATTGACGTTACTCGCAGAAGAAGCACCGGCTAACTCCGTGCCAGCAGCCGCGGTAATACGGAGGGTGCAAGCGTTAATCGGAATTACTGGGCGTAAAGCGCACGCAGGCGGTTTGTTAAGTCAGATGTGAAATCCCCGGGCTCAACCTGGGAACTGCATTTGAAACTGGCAAGCTAGAGTCTCGTAGAGGGGGGTAGAATTCCAGGTGTAGCGGTGAAATGCGTAGAGATCTGGAGGAATACCGGTGGCGAAGGCGGCCCCCTGGACGAAGACTGACGC…	432	TGGGGAATATTGCACAATGGGCGCAAGCCTGATGCAGCCATGCCGCGTGTGTGAAGAAGGCCTTCGGGTTGTAAAGCACTTTCAGCGAGGAGGAAGGTGGTGAACTTAATACGTTCATCAATTGACGTTACTCGCAGAAGAAGCACCGGCTAACTCCGTGCCAGCAGCCGCGGTAATACGGAGGGTGCAAGCGTTAATCGGAATTACTGGGCGTAAAGCGCACGCAGGCGGTTTGTTAAGTCAGATGTGAAATCCCCGGGCTCAACCTGGGAACTGCATTTGAAACTGGCAAGCTAGAGTCTCGTAGAGGGGGGTAGAATTCCAGGTGTAGCGGTGAAATGCGTAGAGATCTGGAGGAATACCGGTGGCGAAGGCGGCCCCCTGGACGAAGACTGACGC…	0	1	0	0	6	0	0	0	0	0	0	0	0	0	0	0	0	0	0	0	2	0	0	0	0	0	0	0	0	0	9
Otu283	Planctomycetes	Planctomycetia	Candidatus Brocadiales	Candidatus Brocadiaceae	Candidatus Kuenenia	2	TCGAGAATCTTTCGCAATGCCCGAAAGGGTGACGAAGCGACGCCGCGTGTGGGAAGAAGGCCTTCAGGTTGTAAACCACTGTCGGGAGTTAGGAAATGCAGGTGCGTTAATAGCGCACTTGCTTGACTAAGGCTCCAGAGGAAGCCACGGCTAACTCTGTGCCAGCAGCCGCGGTAATACAGAGGCGGCAAGCGTTGTTCGGAATTATTGGGCGTAAAGAGCACGTAGGCGGCCTTGCAAGTCAGTTGTGAAAGCCTTCCGCTTAACGGAAGAACGGCATCTGATACTACAGGGCTTGAGTACGGGAGGGGAGAGTGGAACTTCTGGTGGAGCGGTGAAATGCGTAGATATCAGAAGGAACGCCGGCGGCGAAAGCGACTCTCTGGTCCGAAACTGACG…	432	TCGAGAATCTTTCGCAATGCCCGAAAGGGTGACGAAGCGACGCCGCGTGTGGGAAGAAGGCCTTCGGGTTGTAAACCACTGTCGGGAGTTAGGAAATGCAGGTGCGTTAATAGCGCACTTGCTTGACTAAGGCTCCAGAGGAAGCCACGGCTAACTCTGTGCCAGCAGCCGCGGTAATACAGAGGCGGCAAGCGTTGTTCGGAATTATTGGGCGTAAACAGCACGTAGGCGGCCTTGCAAGTCAGTTGTGAAAGCCTTCCGCTTAACGGAAGAACGGCATCTGATACTACAGGGCTTGAGTACGGGAGGGGAGAGTGGAACTTCCGGTGGAGCGGTGAAATGCGTAGATATCAGAAGGAACGCCGGCGGCGAAAGCGACTCTCTGGTCCGAAACTGACG…	0	0	0	0	0	0	0	0	0	0	0	0	0	0	0	0	0	0	1	0	0	0	0	0	3	0	0	0	0	0	4
Otu284	Planctomycetes	Planctomycetia	Candidatus Brocadiales	Candidatus Brocadiaceae	Candidatus Brocadia	2	TCGAGAATCTTTCGCAATGCCCGAAAGGGTGACGAAGCGACGCCGCGTGTGGGATGAAGGCCCTCGGGTTGTAAACCACTGTCGGGAGTTAAGAATTGTAGGGGTGTTAATAGTATTTCTACTTGACTAAGGCTCCGGAGGAAGCCACGGCTAACTCTGTGCCAGCAGCCGCGGTAATACAGAGGCGGCAAGCGTTGTTCGGAATTGTTGGGCGTAAAGAGGATGTAGGCGGCTATGTAAGTCGGTTGTGAAAGCCTTCCGCTTAACGGAAGAATGGCGGTCGGAACTGCATGGCTTGAGTGAGGGAGGGGAGAGTGGAACTTATGGTGGAGCGGTGAAATGCGTAGATATCAGAAGGAACGTCGGCGGCGAAAGCGACTCTCTAGACCGTAACTGACG…	432	TCGAGAATCTTTCGCAATGCCCGAAAGGGTGACGAAGCGACGCCGCGTGTGGGATGAAGGCCCTCGGGTTGTAAACCACTGTCGGGAGTTAAGAATTGTAGGGGTGTTAATAGTATTTCTACTTGACTAAGGCTCCGGAGGAAGCCACGGCTAACTCTGTGCCAGCAGCCGCGGTAATACAGAGGCGGCAAGCGTTGTTCGGAATTGTTGGGCGTAAAGAGGATGTAGGCGGCTATGTAAGTCGGTTGTGAAAGCCTTCCGCTTAACGGAAGAATGGCGGTCGGAACTGCATGGCTTGAGTGAGGGAGGGGAGAGTGGAACTTATGGTGGAGCGGTGAAATGCGTAGATATCAGAAGGAACGTCGGCGGCGAAAGCGACTCTCTAGACCGTAACTGACG…	0	0	0	0	0	0	0	0	0	0	0	0	0	0	0	0	0	0	0	0	0	0	0	0	2	0	0	0	0	0	2
Otu285	Proteobacteria	Betaproteobacteria	Neisseriales	Neisseriaceae	Neisseria	2	TGGGGAATTTTGGACAATGGGCGCAAGCCTGATCCAGCCATGCCGCGTGTCTGAAGAAGGCCTTCGGGTTGTAAAGGACTTTTGTCAGGGAAGAAAAGGATAGGGTTAATACCCCTGTTTGATGACGGTACCTGAAGAATAAGCACCGGCTAACTACGTGCCAGCAGCCGCGGTAATACGTAGGGTGCGAGCGTTAATCGGAATTACTGGGCGTAAAGCGGGCGCAGACGGTTACTTAAGCAGGATGTGAAATCCCCGGGCTTAACCTGGGAACTGCGTTCTGAACTGGGTGACTAGAGTGTGTCAGAGGGAGGTAGAATTCCACGTGTAGCAGTGAAATGCGTAGAGATGTGGAGGAATACCGATGGCGAAGGCAGCCTCCTGGGATAACACTGACGT…	432	TGGGGAATTTTGGACAATGGGCGCAAGCCTGATCCAGCCATGCCGCGTGTCTGAAGAAGGCCTTCGGGTTGTAAAGGACTTTTGTCAGGGAAGAAAAGGACAGGGTTAATACCTCTGTTTGATGACGGTACCTGAAGAATAAGCACCGGCTAACTACGTGCCAGCAGCCGCGGTAATACGTAGGGTGCGAGCGTTAATCGGAATTACTGGGCGTAAAGCGAGCGCAGACGGTTACTTAAGCAGGATGTGAAATCCCCGGGCTCAACCTGGGAACTGCGTTCTGAACTGGGTGACTAGAGTGTGTCAGAGGGAGGTAGAATTCCACGTGTAGCAGTGAAATGCGTAGAGATGTGGAGGAATACCGATGGCGAAGGCAGCCTCCTGGGATAACACTGACGT…	2	0	0	0	0	0	0	0	0	0	0	0	0	0	0	0	0	0	0	0	0	0	0	0	0	0	0	0	2	0	4
Otu286	Proteobacteria	Gammaproteobacteria	Xanthomonadales	Sinobacteraceae	unclassified	2	TGGGGAATATTGGACAATGGGGGCAACCCTGATCCAGCGACGCCGCGTGTGTGAAGAAGGCCTGCGGGTTGTAAAGCACTTTTAGTGGGGAGGAAATGCTCAGACCTAACACGTCTGGGAGCTGACTTAACCCAAAGAAAAAGCACCGGCTAACTCTGTGCCAGCAGCCGCGGTAATACAGAGGGTGCAAGCGTTAATCGGAATTACTGGGCGTAAAGCGAACGTAGGCGGTTACCTAAGTCGGATGTGAAATCCCCGGGCTCAACCTGGGAAGTGCATTCGAGACTGGATAGCTAGAATGAGGAAGAGGGAAGCGGAATTTCCGGTGTAGCGGTGAAATGCGTAGATATCGGAAGGAACATCAGTGGCGAAAGCGGCTTCCTGGTCCAGCATTGACGC…	432	TGGGGAATATTGGACAATGGGGGCAACCCTGATCCAGCGACGCCGCGTGTGTGAAGAAGGCCTGCGGGTTGTAAAGCACTTTTAGTGGGGAGGAAATGCTCAGACCTAACACGTCTGGGAGCTGACTTAACCCAAAGAAAAAGCACCGGCTAACTCTGTGCCAGCAGCCGCGGTAATACAGAGGGTGCAAGCGTTAATCGGAATTACTGGGCGTAAAGCGAACGTAGGCGGTTACCTAAGTCGGATGTGAAATCCCCGGGCTCAACCTGGGAAGTGCATTCGAGACTGGATAGCTAGAATGAGGAAGAGGGAAGCGGAATTTCCGGTGTAGCGGTGAAATGCGTAGATATCGGAAGGAACATCAGTGGCGAAAGCGGCTTCCTGGTCCAGCATTGACGC…	0	0	0	0	0	0	0	0	0	0	0	0	0	0	0	0	0	0	0	0	0	0	0	0	2	0	0	0	0	0	2
Otu287	Proteobacteria	Betaproteobacteria	Burkholderiales	Comamonadaceae	Acidovorax	6	TGGGGAATTTTGGACAATGGGCGAAAGCCTGATCCAGCCATGCCGCGTGCAGGATGAAGGCCTTCGGGTTGTAAACTGCTTTTGTACGGAACGAAAAGACTCCTTCTAATAAAGGGGGTCCATGACGGTACCGTAAGAATAAGCACCGGCTAACTACGTGCCAGCAGCCGCGGTAATACGTAGGGTGCAAGCGTTAATCGGAATTACTGGGCGTAAAGCGTGCGCAGGCGGTTATATAAGACAGATGTGAAATCCCCGGGCTCAACCTGGGAACTGCATTTGTGACTGTATAGCTAGAGTACGGCAGAGGGGGATGGAATTCCTCGTGTAGCAGTGAAATGCGTAGATATGCGGAGGAACACCGATGGCGAAGGCAATCCCCTGGGCCTGTACTGACGC…	432	TGGGGAATTTTGGACAATGGGCGCAAGCCTGATCCAGCCATGCCGCGTGCAGGATGAAGGCCTTCGGGTTGTAAACTGCTTTTGTACGGAACGAAAAGACTCTGGTTAATACCTGGGGTCCATGACGGTACCGTAAGAATAAGCACCGGCTAACTACGTGCCAGCAGCCGCGGTAATACGTAGGGTGCGAGCGTTAATCGGAATTACTGGGCGTAAAGCGTGCGCAGGCGGTTATATAAGACAGATGTGAAATCCCCGGGCCCAACCTGGGAACTGCATTTGTGACTGTATAGCTAGAGTACGGCAGAGGGGGATGGAATTCCGCGTGTAGCAGTGAAATGCGTAGATATGCGGAGGAACACCGATGGCGAAGGCAATCCCCTGGGCCTGTACTGACGC…	0	0	0	0	0	0	0	0	0	0	0	0	0	0	0	0	0	0	2	0	0	0	2	2	0	0	0	0	6	0	12
Otu288	Firmicutes	Negativicutes	Selenomonadales	Veillonellaceae	Megasphaera	2	TGGGGAATCTTCCGCAATGGACGAAAGTCTGACGGAGCAACGCCGCGTGAGTGAAGAAGGTCTTCGGATTGTAAAGCTCTGTTATACGGGACGAAAAAGACGGATGCCAACAGTATCCGTCCGTGACGGTACCGTAAGAGAAAGCCACGGCTAACTACGTGCCAGCAGCCGCGGTAATACGTAGGTGGCAAGCGTTGTCCGGAATTATGGGGCGTAAAGGGCGCGCAGGCGGTTCGGTAAGTCTGTCTTAAAAGTGCGGGGCTTAACCCCGTGAGGGGCCGGAAACTGTCGAACTTGAGTGTCGGAGAGGAAAGCGGAATTCCTAGTGTAGCGGTGAAATGCGTAGATATTAGGAGGAACACAAATGGCGAAGGCAGGTCTCTGGGCTGTTACTGACGC…	432	TGGGGAATCTTCCGCAATGGACGAAAGTCTGACGGAGCAACGCCGCGTGAGTGAAGAAGGTCTTCGGATTGTAAAGCTCTGTTATACGGGACGAAAAAGACGGATGCCAACAGTATCCGTCCGTGACGGTACCGTAAGAGAAAGCCACGGCTAACTACGTGCCAGCAGCCGCGGTAATACGTAGGTGGCAAGCGTTGTCCGGAATTATGGGGCGTAAAGGGCGCGCAGGCGGTTCGGTAAGTCTGTCTTAAAAGTGCGGGGCTTAACCCCGTGAGGGGCCGGAAACTGTCGAACTTGAGTGTCGGAGAGGAAAGCGGAATTCCTAGTGTAGCGGTGAAATGCGTAGATATTAGGAGGAACACAAATGGCGAAGGCAGGTCTCTGGGCTGTTACTGACGC…	0	0	1	0	0	0	0	0	2	0	0	0	0	0	0	0	0	0	0	0	0	0	0	0	0	0	0	0	0	0	3
Otu289	Firmicutes	Bacilli	Lactobacillales	unclassified	unclassified	2	TAGGGAATCTTCCACAATGGACGCAATTCTTATTTATCAACTCCTCTTTAATTAATAATTTTTTCTTCTCTTCCCTCTctttttttttttcctccttccctttttcttccctttccttttttttcctttcctcccttctcccttcccttctccctcctttccctcctcctctttcctccttCTTTTTCAATCTTTTTCCTTATTTGTTGGGCGTAAAGCGAGTGCAGGCGGCTCGATAAGTCTGATGTGAAAGCCTTCGGCTCAACCGGAGAATTGCATCAGAAACTGTCGAGCTTGAGTACAGAAGAGGAGAGTGGAACTCCATGTGTAGCGGTGAAATGCGTAGATATATGGAAGAACACCGGTGGCGAAGGCGGCTCTCTGGTCTGTTACTGACGC…	432	TAGGGAATCTTCCACAATGGACGCAATTCTTATTTATCAACTCCTCTTTAATTAATAATTTTTTCTTCTCTTCCCTCTctttttttttttcctccttccctttttcttccctttccttttttttcctttcctcccttctcccttcccttctccctcctttccctcctcctctttcctccttCTTTTTCAATCTTTTTCCTTATTTGTTGGGCGTAAAGCGAGTGCAGGCGGCTCGATAAGTCTGATGTGAAAGCCTTCGGCTCAACCGGAGAATTGCATCAGAAACTGTCGAGCTTGAGTACAGAAGAGGAGAGTGGAACTCCATGTGTAGCGGTGAAATGCGTAGATATATGGAAGAACACCGGTGGCGAAGGCGGCTCTCTGGTCTGTTACTGACGC…	0	0	0	0	0	0	0	2	0	0	0	0	0	1	0	0	0	0	2	0	0	0	0	0	0	0	0	0	0	0	5
Otu290	Proteobacteria	Gammaproteobacteria	Xanthomonadales	Xanthomonadaceae	unclassified	3	TGGGGAATATTGGACAATGGGGGCAACCCTGATCCAGCCATGCCGCGTGTGTGAAGAAGGCCTTCGGGTTGTAAAGCACTTTTGTACGGGAAGAAATCTCCGGGACCAATACTCCTGGAAGCTGACGGTACCGTAAGAATAAGCACCGGCTAACTTCGTGCCAGCAGCCGCGGTAATACGAAGGGTGCAAGCGTTACTCGGAATTACTGGGCGTAAAGCGTGCGTAGGCGGTCTGTTAAGTCAGATGTGAAAGCCCCGGGCTCAACCTGGGAATGGCATTTGAAACTGGCGGGCTGGAGTTCGGTAGAGGGTCGCGGAATTCCCGGTGTAGCGGTGAAATGCGTAGAGATCGGGAGGAACATCAGTGGCGAAGGCGGCGACCTGGACCAGAACTGACGC…	432	TGGGGAATATTGGACAATGGGGGCAACCCTGATCCAGCCATGCCGCGTGTGTGAAGAAGGCCTTCGGGTTGTAAAGCACTTTTGTACGGGAAGAAATCTCCGGGACCAATACTCCAGGAAGCTGACGGTACCGTAAGAATAAGCACCGGCTAACTTCGTGCCAGCAGCCGCGGTAATACGAAGGGTGCAAGCGTTACTCGGAATTACTGGGCGTAAAGCGTGCGTAGGCGGTCTGTTGAGTCAGATGTGAAAGCCCCGGGCTCAACCTGGGAATGGCATTTGAAACTGGCGGGCTGGAGTTCGGTAGAGGGTCGCGGAATTCCCGGTGTAGCGGTGAAATGCGTAGAGATCGGGAGGAACATCAGTGGCGAAGGCGGCGACCTGGACCAGAACTGACGC…	0	0	0	0	0	0	0	0	0	0	0	0	0	0	0	0	0	0	0	0	0	0	0	2	0	0	0	0	0	3	5
Otu291	Proteobacteria	Betaproteobacteria	Rhodocyclales	Rhodocyclaceae	Azospira	4	TGGGGAATTTTGGACAATGGGCGAAAGCCTGATCCAGCCATGCCGCGTGAGTGAAGAAGGCCTTCGGGTTGTAAAGCTCTTTCGGCGGGGAAGAAATCGCATTCTCTAATACAGGATGTGGATGACGGTACCCGAATAAGAAGCACCGGCTAACTACGTGCCAGCAGCCGCGGTAATACGTAGGGTGCGAGCGTTAATCGGAATTACTGGGCGTAAAGCGTGCGCAGGCGGTTTCGTAAGACAGACGTGAAATCCCCGGGCTCAACCTGGGAACTGCGTTTGTGACTGCGAGGCTAGAGTTTGGCAGAGGGGGGTGGAATTCCACGTGTAGCAGTGAAATGCGTAGAGATGTGGAGGAACACCGATGGCGAAGGCAGCCCCCTGGGCCAATACTGACGC…	432	TGGGGAATTTTGGACAATGGGCGCAAGCCTGATCCAGCCATGCCGCGTGAGTGAAGAAGGCCTTCGGGTTGTAAAGCTCTTTCGGCGGGGAAGAAATCGCATTCTCTAATACAGGATGTGGATGACGGTACCCGAATAAGAAGCACCGGCTAACTACGTGCCAGCAGCCGCGGTAATACGTAGGGTGCGAGCGTTAATCGGAATTACTGGGCGTAAAGCGTGCGCAGGCGGTTTCGTAAGACAGACGTGAAATCCCCGGGCTCAACCTGGGAACTGCGTTTGTGACTGCGAGGCTAGAGTTTGGCAGAGGGGGGTGGAATTCCACGTGTAGCAGTGAAATGCGTAGAGATGTGGAGGAACACCGATGGCGAAGGCAGCCCCCTGGGCCAATACTGACGC…	0	0	0	0	0	0	0	0	0	0	3	0	0	0	0	0	0	0	0	0	0	0	0	0	0	0	0	0	4	0	7
Otu292	Firmicutes	Negativicutes	Selenomonadales	Acidaminococcaceae	Acidaminococcus	2	TGGGGAATCTTCCGCAATGGACGAAAGTCTGACGGAGCAACGCCGCGTGAGTGATGAAGGTCTTCGGATTGTAAAACTCTGTTGTCAGGGACGAGTGCACCGATTTATAATACACTCTGGTGTTGACGGTACCTGACGAGGAAGCCACGGCTAACTACGTGCCAGCAGCCGCGGTAATACGTAGGTGGCAAGCGTTGTCCGGAATTATTGGGCGTAAAGAGCATGTAGGCGGGCTTTTAAGTCCGACGTGAAAATGCGGGGCTTAACCCCGTATGGCGTTGGATACTGGGAGTCTTGAGTGCAGGAGAGGAAAGGGGAATTCCCAGTGTAGCGGTGAAATGCGTAGATATTGGGAGGAACACCAGTGGCGAAGGCGCCTTTTTGGACTGTGTCTGACGC…	432	TGGGGAATCTTCCGCAATGGACGAAAGTCTGACGGAGCAACGCCGCGTGAGTGATGAAGGTCTTCGGATTGTAAAACTCTGTTGTCAGGGACGAGTGCACCGATTTATAATACACTCTGGTGTTGACGGTACCTGACGAGGAAGCCACGGCTAACTACGTGCCAGCAGCCGCGGTAATACGTAGGTGGCAAGCGTTGTCCGGAATTATTGGGCGTAAAGAGCATGTAGGCGGGCTTTTAAGTCCGACGTGAAAATGCGGGGCTTAACCCCGTATGGCGTTGGATACTGGGAGTCTTGAGTGCAGGAGAGGAAAGGGGAATTCCCAGTGTAGCGGTGAAATGCGTAGATATTGGGAGGAACACCAGTGGCGAAGGCGCCTTTTTGGACTGTGTCTGACGC…	0	0	0	0	0	0	0	0	0	2	0	0	0	0	0	0	0	0	0	0	0	0	0	0	0	0	0	0	0	0	2
Otu293	Proteobacteria	Betaproteobacteria	Rhodocyclales	Rhodocyclaceae	Zoogloea	2	TGGGGAATTTTGGACAATGGGCGCAAGCCTGATCCAGCCATGCCGCGTGAGTGAAGAAGGCCTTCGGGTTGTAAAGCTCTTTCAGACGGAAAGAAATCTCTTGGGTTAATACCCTGGGAGGATGACGGTACCGTAAGAAGAAGCACCGGCTAACTACGTGCCAGCAGCCGCGGTAATACGTAGGGTGCGAGCGTTAATCGGAATTACTGGGCGTAAAGCGTGCGCAGGCGGTGATGTAAGACAGATGTGAAGTCCCCGGGCTCAACCTGGGAACTGCGTTTGTGACTGCATCACTCGAGTACGGCAGAGGGAGGTGGGATTCCGCGTGTAGCAGTGAAATGCGTAGATATGCGGAGGAACACCGATGGCGAAGGCAGCCTCCTGGGCCAGTACTGACGC…	432	TGGGGAATTTTGGACAATGGGCGCAAGCCTGATCCAGCCATGCCGCGTGAGTGAAGAAGGCCTTCGGGTTGTAAAGCTCTTTCAGACGGAAAGAAATCTCTTGGGTTAATACCCTGGGAGGATGACGGTACCGTAAGAAGAAGCACCGGCTAACTACGTGCCAGCAGCCGCGGTAATACGTAGGGTGCGAGCGTTAATCGGAATTACTGGGCGTAAAGCGTGCGCAGGCGGTGATGTAAGACAGATGTGAAGTCCCCGGGCTCAACCTGGGAACTGCGTTTGTGACTGCATCACTCGAGTACGGCAGAGGGAGGTGGGATTCCGCGTGTAGCAGTGAAATGCGTAGATATGCGGAGGAACACCGATGGCGAAGGCAGCCTCCTGGGCCAGTACTGACGC…	0	0	0	0	0	0	0	0	0	0	0	0	0	0	0	0	0	0	0	0	0	0	2	0	0	0	0	0	0	0	2
Otu294	Firmicutes	Bacilli	Lactobacillales	Lactobacillaceae	Lactobacillus	4	TGGGGAATATTGCACAATGGACGGAAGTTTGATGCAGCGACGCCGCGTGAGTGAAGAAGGGTTTCGGCTCGTAAAGCTCTGTTGTTGGTGAAGAATGACAGGGGTAGTAACTGACCTTTGTTTGACGGTAATCAATTAGAAAGTCACGGCTAACTACGTGCCAGCAGCCGCGGTAATACGTAGGTGGCAAGCGTTGTCCGGATTTATTGGGCGTAAAGCGAGTGCAGGCGGCTCGATAAGTCTGATGTGAAAGCCTTCGGCTCAACCGGAGAATTGCATCAGAAACTGTCGAGCTTGAGTACAGAAGAGGAGAGTGGAACTCCATGTGTAGCGGTGAAATGCGTAGATATATGGAAGAGCACCGGTGGCGAAGGCGGCTCTCTGGTCTGTTACTGACGC…	432	TGGGGAATATTGCGCAATGGGGGAAACCCTGACGCAGCGACGCCGCGTGAGTGAAGAAGGGTTTCGGCTCGTAAAGCTCTGTTGTTGGTGAAGAAGGACAGGGGTAGTAACTGACCTTTGTTTGACGGTAATCAATTAGAAAGTCACGGCTAACTACGTGCCAGCAGCCGCGGTAATACGTAGGTAGCAAGCGTTGTCCGGATTTATTGGGCGTAAAGCGAGTGCAGGCGGCTCGATAAGTCTGATGTGAAAGCCTTCGGCTCAACCGGAGAATTGCATCAGAAACTGTCGAGCTTGAGTACAGAAGAGGAGAGTGGAACTCCATGTGTAGCGGTGAAATGCGTAGATATATGGAAGAACACCGGTGGCGAAGGCGGCTCTCTGGTCTGTTACTGACGC…	0	0	0	0	0	3	7	4	1	8	3	2	5	1	8	0	1	0	2	1	0	0	4	0	0	0	0	0	0	0	50
Otu295	Proteobacteria	Gammaproteobacteria	Xanthomonadales	Xanthomonadaceae	Thermomonas	2	TAGGGAATATTGGACAATGGGGGCAACCCTGATCCAGCCATGCCGCGTGAGTGAAGAAGGCCCTCGGGTTGTAAAGCTCTTTTGTCCGGAAAGAAAAGCGCGGGGTTAATACCCCCGTGTCCTGACGGTACCGGAAGAATAAGCACCGGCTAACTTCGTGCCAGCAGCCGCGGTAATACGAAGGGTGCAAGCGTTACTCGGAATTACTGGGCGTAAAGCGTGCGTAGGTGGTTGTTTAAGTCTGATGTGAAAGCCCTGGGCTCAACCTGGGAATGGCATTGGATACTGGGCAGCTAGAGTGCGGTAGAGGGTAGTGGAATTCCCGGTGTAGCAGTGAAATGCGTAGAGATCGGGAGGAACATCTGTGGCGAAGGCGACTGCCTGGACCAGCACTGACAC…	432	TAGGGAATATTGGACAATGGGGGCAACCCTGATCCAGCCATGCCGCGTGAGTGAAGAAGGCCCTCGGGTTGTAAAGCTCTTTTGTCCGGAAAGAAAAGCGCGGGGTTAATACCCCCGTGTCCTGACGGTACCGGAAGAATAAGCACCGGCTAACTTCGTGCCAGCAGCCGCGGTAATACGAAGGGTGCAAGCGTTACTCGGAATTACTGGGCGTAAAGCGTGCGTAGGTGGTTGTTTAAGTCTGATGTGAAAGCCCTGGGCTCAACCTGGGAATGGCATTGGATACTGGGCAGCTAGAGTGCGGTAGAGGGTAGTGGAATTCCCGGTGTAGCAGTGAAATGCGTAGAGATCGGGAGGAACATCTGTGGCGAAGGCGACTGCCTGGACCAGCACTGACAC…	0	0	0	0	0	0	0	0	0	0	0	0	0	0	0	0	0	0	0	0	0	2	0	0	0	0	0	0	0	0	2
Otu296	Spirochaetes	Spirochaetia	Spirochaetales	Spirochaetaceae	Sphaerochaeta	2	TTAAGAATCTTCCGCAATGGACGCAAGTCTGACGGAGCGACGCCGCGTGAACGATGAAGGCCGTGAGGTTGTAAAGTTCTTTTCTGGGGGAGGAATAATGATGGCAGGGAATGGTCATCAGATGACGTTAACCCAGGAATAAGCCCCGGCTAACTACGTGCCAGCAGCCGCGGTAACACGTAGGGGGCGAGCGTTGTTCGGAATTATTGGGCGTAAAGGGTGCGCAGGCTGCATAGGTAGTCTGATGTAAAATGTCTCGGCTTAACCGAGGCCTGCCATTGGAAACTGCTATGCTAGAGTACAGGAGGGGGAGTTGGAATTCCAGGTGTAGGGGTGAAATCTGTAGATATCTGGAGGAACATCGGTGGCGAAGGCGAACTTCTGGCCATGTACTGACGC…	432	TTAAGAATCTTCCGCAATGGACGCAAGTCTGACGGAGCGACGCCGCGTGAACGATGAAGGCCGTGAGGTTGTAAAGTTCTTTTCTGGGGGAGGAATAATGATGGCAGGGAATGGTCATCAGATGACGTTAACCCAGGAATAAGCCCCGGCTAACTACGTGCCAGCAGCCGCGGTAACACGTAGGGGGCGAGCGTTGTTCGGAATTATTGGGCGTAAAGGGTGCGCAGGCTGCATAGGTAGTCTGATGTAAAATGTCTCGGCTTAACCGAGGCCTGCCATTGGAAACTGCTATGCTAGAGTACAGGAGGGGGAGTTGGAATTCCAGGTGTAGGGGTGAAATCTGTAGATATCTGGAGGAACATCGGTGGCGAAGGCGAACTTCTGGCCATGTACTGACGC…	2	1	0	0	0	0	0	0	0	0	0	0	0	0	0	0	0	0	0	0	0	0	0	0	0	0	0	0	0	0	3
Otu297	Proteobacteria	Betaproteobacteria	Burkholderiales	Alcaligenaceae	Bordetella	2	TGGGGAATTTTGGACAATGGGGGAAACCCTGATCCAGCCATCCCACGTGTGCGATGAAGGCCTTCGGGTTGTAAAGCACTTTTGGCAGGAAAGAAACGGCTCCGGATAATACCTGGGGCAACTGACGGTACCTGCAGAATAAGCACCGGCTAACTACGTGCCAGCAGCCGCGGTAATACGTAGGGTGCAAGCGTTAATCGGAATTACTGGGCGTAAAGCGTGCGCAGGCGGTTCGAAAAGAAAGATGTGAAATCCCAGAGCTTAACTTTGGAACTGCATTTTTAACTACCGAGCTAGAGTGTGTCAGAGGGAGATGGAATTCCGCGTGTAGCAGTGAAATGCGTAGATATGCGGAGGAACACCGATGGCGAAGGCAGCCTCCTGGGACAACACTGACGC…	432	TGGGGAATTTTGGACAATGGGGGAAACCCTGATCCAGCCATCCCACGTGTGCGATGAAGGCCTTCGGGTTGTAAAGCACTTTTGGCAGGAAAGAAACGGCTCCGGATAATACCTGGGGCAACTGACGGTACCTGCAGAATAAGCACCGGCTAACTACGTGCCAGCAGCCGCGGTAATACGTAGGGTGCAAGCGTTAATCGGAATTACTGGGCGTAAAGCGTGCGCAGGCGGTTCGAAAAGAAAGATGTGAAATCCCAGAGCTTAACTTTGGAACTGCATTTTTAACTACCGAGCTAGAGTGTGTCAGAGGGAGATGGAATTCCGCGTGTAGCAGTGAAATGCGTAGATATGCGGAGGAACACCGATGGCGAAGGCAGCCTCCTGGGACAACACTGACGC…	0	0	0	0	0	0	0	0	0	0	0	0	0	0	0	0	0	0	0	0	0	0	0	0	2	0	0	0	0	0	2
Otu298	Proteobacteria	Gammaproteobacteria	Xanthomonadales	Sinobacteraceae	Steroidobacter	2	TGGGGAATATTGGACAATGGGGGCAACCCTGATCCAGCGACGCCGCGTGGGTGAAGAAGGCCTGCGGGTTGTAAAGCCCTTTCGTTTGGGAAGAAAAGTGTCGACCTAACACGTCGACACCTTGATGTTACCCAAAGAAGAAGCACCGGCTAACTCTGTGCCAGCAGCCGCGGTAATACAGAGGGTGCGAGCGTTAATCGGAATTACTGGGCGTAAAGCGCACGTAGATGGCTTCGTAAGTCGGATGTGAAATCCCCGGGCTCAACCTGGGAACTGCATTCGAAACTGCGTTGCTCGAATGTGGAAGAGGGAAGTGGAATTCCAGGTGTAGCGGTGAAATGCGTAGATATCTGGAGGAACATCAGTGGCGAAAGCGGCTTCCTGGTCCAACATTGACAT…	432	TGGGGAATATTGGACAATGGGGGCAACCCTGATCCAGCGACGCCGCGTGGGTGAAGAAGGCCTGCGGGTTGTAAAGCCCTTTCGTTTGGGAAGAAAAGTGTCGACCTAACACGTCGACACCTTGATGTTACCCAAAGAAGAAGCACCGGCTAACTCTGTGCCAGCAGCCGCGGTAATACAGAGGGTGCGAGCGTTAATCGGAATTACTGGGCGTAAAGCGCACGTAGATGGCTTCGTAAGTCGGATGTGAAATCCCCGGGCTCAACCTGGGAACTGCATTCGAAACTGCGTTGCTCGAATGTGGAAGAGGGAAGTGGAATTCCAGGTGTAGCGGTGAAATGCGTAGATATCTGGAGGAACATCAGTGGCGAAAGCGGCTTCCTGGTCCAACATTGACAT…	0	0	0	0	0	0	0	0	0	0	0	0	0	0	0	0	0	0	0	0	0	0	0	2	0	0	0	0	0	0	2
Otu299	Proteobacteria	Betaproteobacteria	Methylophilales	Methylophilaceae	Methylophilus	2	TGGGGAATTTTGGACAATGGGCGCAAGCCTGATCCAGCCATTCCGCGTGAGTGAAGAAGGCCTTCGGGTTGTAAAGCTCTTTCGCAAGGGAAGAAAGATTACTCTCTAACATAGAGTGATTATGACGGTACCTTGATGAGAAGCACCGACTAACTACGTGCCAGCAGCCGCGGTAATACGTAGGGTGCGAGCGTTAATCGGAATTACTGGGCGTAAAGCGTGCGCAGGCTGTTTTGTAAGTCAGATGTGAAATCCCCGAGCTCAACTTGGGAACTGCGTTTGAAACTACAAGACTAGAATATGTCAGAGGGGGGTAGAATTCCACGTGTAGCAGTGAAATGCGTAGAGATGTGGAGGAATATCAATGGCGAAGGCAGCCCCCTGGGATAATATTGACGC…	432	TGGGGAATTTTGGACAATGGGCGCAAGCCTGATCCAGCCATTCCGCGTGAGTGAAGAAGGCCTTCGGGTTGTAAAGCTCTTTCGCAAGGGAAGAAAGATTACTCTCTAACATAGAGTGATTATGACGGTACCTTGATGAGAAGCACCGACTAACTACGTGCCAGCAGCCGCGGTAATACGTAGGGTGCGAGCGTTAATCGGAATTACTGGGCGTAAAGCGTGCGCAGGCTGTTTTGTAAGTCAGATGTGAAATCCCCGAGCTCAACTTGGGAACTGCGTTTGAAACTACAAGACTAGAATATGTCAGAGGGGGGTAGAATTCCACGTGTAGCAGTGAAATGCGTAGAGATGTGGAGGAATATCAATGGCGAAGGCAGCCCCCTGGGATAATATTGACGC…	2	0	0	0	0	0	0	0	0	0	0	0	0	0	0	0	0	0	0	0	0	0	0	0	0	0	0	0	0	0	2
Otu300	Firmicutes	Negativicutes	Selenomonadales	Acidaminococcaceae	Acidaminococcus	2	TGGGGAATCTTCCGCAATGGGCGAAAGCCTGACGGAGCAACGCCGCGTGAGTGATGAAGGTTTTCGGACTGTAAAGCTCTGTTGTCAGGGACGAATGCGCAGACTGTGAATAATTGTTTGCGTTGACGGTACCTGACGAGGAAGCCACGGCTAACTACGTGCCAGCAGCCGCGGTAATACGTAGGTGGCAAGCGTTGTCCGGAATTATTGGGCGTAAAGAGCATGTAGGCGGGCCTTTAAGTCCGACGTGAAAATGCGGGGCTCAACCCCGTATGGCGTTGGAAACTGTAGGTCTTGAGTGCAGGAGAGGAAAGGGGAATTCCCAGTGTAGCGGTGAAATGCGTAGATATTGGGAGGAACACCAGTGGCGAAGGCGCCTTTCTGGACTGTGTCTGACGC…	432	TGGGGAATCTTCCGCAATGGGCGAAAGCCTGACGGAGCAACGCCGCGTGAGTGATGAAGGTTTTCGGACTGTAAAGCTCTGTTGTCAGGGACGAATGCGCAGACTGTGAATAATTGTTTGCGTTGACGGTACCTGACGAGGAAGCCACGGCTAACTACGTGCCAGCAGCCGCGGTAATACGTAGGTGGCAAGCGTTGTCCGGAATTATTGGGCGTAAAGAGCATGTAGGCGGGCCTTTAAGTCCGACGTGAAAATGCGGGGCTCAACCCCGTAGGGCGTTGGAAACTGTAGGTCTTGAGTGCAGGAGAGGAAAGGGGAATTCCCAGTGTAGCGGTGAAATGCGTAGATATTGGGAGGAACACCAGTGGCGAAGGCGCCTTTCTGGACTGTGTCTGACGC…	2	0	0	0	0	0	0	0	0	0	0	0	0	0	0	0	0	0	0	0	2	0	0	0	0	0	0	0	0	0	4
Otu301	Firmicutes	Bacilli	Lactobacillales	Lactobacillaceae	Lactobacillus	2	TAGGGAATCTTCCACAATGGACGCAAGTCTGATGGAGCAACGCCGCGTGAGTGAAGAAGGGTTTCGGCTCGTAAAGCTCTGTTGTTGGTGAAGAAGGACAGGGGTAGTAACTGACCTTTGTTTGACGGTCATCAATTAGAAAGTCACGGCTAACTACGTGCCAGCAGCCGCGGTAATACGCAGTGGCCAGCCGTGGTCGGGCTTTTTGGGGGGTAAAGCGAGTGCAGGCGGCTCGATAAGTCTGATGTGAAAGCCTTCGGCTCAACCGGAGAATTGCATCAGAAACTGTCGAGCTTGAGTACAGAAGAGGAGAGTGGAACTCCATGTGTAGCGGTGAAATGCGTAGATATATGGAAGAACACCGGTGGCGAAGGCGGCTCTCTGGTCTGTTACTGACGC…	432	TAGGGAATCTTCCACAATGGACGCAAGTCTGATGGAGCAACGCCGCGTGAGTGAAGAAGGGTTTCGGCTCGTAAAGCTCTGTTGTTGGTGAAGAAGGACAGGGGTAGTAACTGACCTTTGTTTGACGGTAATCAATTAGAAAGTCACGGCTAACTACGTGCCACCACCCGCGGTAATACGAAGTTGCCAAGCGTGGTCGGGATTTTTGGGGCGTAAAGCGAGTGCAGGCGGCTCGATAAGTCTGATGTGAAAGCCTTCGGCTCAACCGGAGAATTGCATCAGAAACTGTCGAGCTTGAGTACAGAAGAGGAGAGCGGAACTCCATGTGTAGCGGTGAAATGCGTAGATATATGGAAGAACACCGGTGGCGAAGGCGGCTCTCTGGTCTGTTACTGACGC…	0	0	0	0	0	0	0	0	0	0	0	0	1	0	2	0	0	0	0	0	0	0	1	0	0	0	0	0	0	0	4
Otu302	Firmicutes	Clostridia	Clostridiales	Peptococcaceae 1	Peptococcus	2	TGGGGAATCTTCCGCAATGGGCGAAAGCCTGACGGAGCAATGCCGCGTGAGTGAAGAAGGCCTTCGGGTTGTAAAACTCTGTCCTTATTGAAGAGAGGGTGTAGTGTGAACAATGCTATACTAGGACGGTAAATAAGGAGGAAGCCCCGGCTAACTACGTGCCAGCAGCCGCGGTAATACGGAGGGGGCAAGCGTTGTCCGGAATCACTGGGCGTAAAGGGCGCGTAGGCGGTTTAATAAGTCAGTGGTGAAAACTTGGGCTCAACCCCGAGCCTGCCACTGATAATGTTAGACTTGAGGATGGAAGAGGAGAATGGAATTCCTAGTGTAGCGGTGAAAGGCGTAGATATTAGGAGGAAAACCAGTGGCGAAGGCGATTCTCTGGGCCAAGACTGACGC…	432	TGGGGAATCTTCCGCAATGGGCGAAAGCCTGACGGAGCAATGCCGCGTGAGTGAAGAAGGCCTTCGGGTTGTAAAACTCTGTCCTTATTGAAGAGAGGGTGTAGTGTGAACAATGCTATACTAGGACGGTAAATAAGGAGGAAGCCCCGGCTAACTACGTGCCAGCAGCCGCGGTAATACGGAGGGGGCAAGCGTTGTCCGGAATCACTGGGCGTAAAGGGCGCGTAGGCGGTTTAATAAGTCAGTGGTGAAAACTTGGGCTCAACCCCGAGCCTGCCACTGATAATGTTAGACTTGAGGATGGAAGAGGAGAATGGAATTCCTAGTGTAGCGGTGAAAGGCGTAGATATTAGGAGGAAAACCAGTGGCGAAGGCGATTCTCTGGGCCAAGACTGACGC…	0	0	0	0	0	0	0	0	0	0	0	0	0	0	0	0	0	0	0	0	0	0	2	0	0	0	0	0	0	0	2
Otu303	Proteobacteria	Gammaproteobacteria	Pseudomonadales	Pseudomonadaceae	Cellvibrio	2	TGGGGAATATTGGACAATGGGGGCAACCCTGATCCAGCCATGCCGCGTGTGTGAAGAAGGCCCCTGGGTTGTAAAGCACTTTCAGTGGGGAGAAAAGTCTGTTACTTAATACGTGATGGAATTGATGTTACCCACAGAAGAAGCACCGGCTAACTCCGTGCCAGCAGCCGCGGTAATACGGAGGGTGCAAGCGTTAATCGGAATTACTGGGCGTAAAGCGCACGTAGGTGGTTTACTAAGCCAGCTGTGAAATCCCCGGGCTCAACCTGGGCACTGCAGTTGGAACTGGTAAGCCAGAGTAGGGTAGAGGGGTGTGGAGTTCCAGGTGTAGCGGTGAAATGCGTAGATATCTGGAGGAACATCAGTGGCGAAGGCGACACCCTGGACTCATACTGACAC…	432	TGGGGAATATTGGACAATGGGGGCAACCCTGATCCAGCCATGCCGCGTGTGTGAAGAAGGCCCCTGGGTTGTAAAGCACTTTCAGTGGGGAGAAAAGTCTGTTACTTAATACGTGATGGAATTGATGTTACCCACAGAAGAAGCACCGGCTAACTCCGTGCCAGCAGCCGCGGTAATACGGAGGGTGCAAGCGTTAATCGGAATTACTGGGCGTAAAGCGCACGTAGGTGGTTTACTAAGCCAGCTGTGAAATCCCCGGGCTCAACCTGGGCACTGCAGTTGGAACTGGTAAGCCAGAGTAGGGTAGAGGGGTGTGGAGTTCCAGGTGTAGCGGTGAAATGCGTAGATATCTGGAGGAACATCAGTGGCGAAGGCGACACCCTGGACTCATACTGACAC…	0	0	0	0	0	0	0	0	0	0	0	0	0	0	0	0	0	0	0	0	0	0	0	0	2	0	0	0	0	0	2
Otu304	Firmicutes	Bacilli	Lactobacillales	unclassified	unclassified	2	TAGGGAATCTTCCACAATGGACGCAAGTCTGATGGAGCAACGCCTCTTTAGTGAATAATTTTTTCTTCTCTTAAATCTCtttttttttttaataattacatttttattaacttaccttttttttactttcctcccttctcccttcccttctccctcctttCCCACATCCTCTTTAATACTTATTTGGCAAGCGTTGTCCGGATTTATTGGGCGTAAAGCGAGTGCAGGCGGCTCGATAAGTCTGATGTGAAAGCCTTCGGCTCAACCGGAGAATTGCATCAGAAACTGTCGAGCTTAAGTACAGAAGAGGAGAGTGGAACTCCATGTGTAGCGGTGAAATGCGTAGATATATGGAAGAACACCGGTGGCGAAGGCGGCTCTCTGGTCTGTTACTGACGC…	432	TAGGGAATCTTCCACAATGGACGCAAGTCTGATGGAGCAACGCCGCGTGAGTGAAGAATTTTTTCTTCTCTTAAATCTCtttttttttttaataattacatttttattaacttaccttttttttactttcctcccttctcccttcccttctccctcctttCCATCATCCTCTTTAATACTTATTTGGCAAGCGTTGTCCGGATTTATTGGGCGTAAAGCGAGTGCAGGCGGCTCGATAAGTCTGATGTGAAAGCCTTCGGCTCAACCGGAGAATTGCATCAGAAACTGTCGAGCTTGAGTACAGAAGAGGAGAGTGGAACTCCATGTGTAGCGGTGAAATGCGTAGATATATGGAAGAACACCGGTGGCGAAGGCGGCTCTCTGGTCTGTTACTGACGC…	0	0	0	0	0	0	0	2	0	0	0	0	1	0	0	0	0	0	0	0	0	0	0	0	0	0	0	0	0	0	3
Otu305	Firmicutes	Bacilli	Bacillales	Bacillaceae 2	unclassified	2	TAGGGAATCTTCCGCAATGGACGCAAGTCTGACGGAGCGACGCCGCGTGAGTGATGAAGGTCTTCGGATCGTAAAACTCTGTTGTTAGGGAAGAACAAGTGATAGTCAAATAGGCTGTCACCTTGACGGTACCTGACGAGAAAGCCCCGGCTAACTACGTGCCAGCAGCCGCGGTAATACGTAGGGGGCAAGCGTTGTCCGGAATTATTGGGCGTAAAGGGCGCGCAGGCGGCTTTTTAAGTCTGATGTGAAATCTTGTGGCTTAACCACAAGCGGTCATTGGAAACTGAAGGGCTTGAGTACAGAAGAGGAGAGTGGAATTCCACGTGTAGCGGTGAAATGCGTAGAGATGTGGAGGAACACCAGTGGCGAAGGCGACTCTCTGGTCTGTTACTGACG…	432	TAGGGAATCTTCCGCAATGGACGCAAGTCTGACGGAGCGACGCCGCGTGAGTGATGAAGGTCTTCGGATCGTAAAACTCTGTTGTTAGGGAAGAACAAGTGATAGTCAAATAGGCTGTCACCTTGACGGTACCTGACGAGAAAGCCCCGGCTAACTACGTGCCAGCAGCCGCGGTAATACGTAGGGGGCAAGCGTTGTCCGGAATTATTGGGCGTAAAGGGCGCGCAGGCGGCTTTTTAAGTCTGATGTGAAATCTTGTGGCTTAACCACAAGCGGTCATTGGAAACTGAAGGGCTTGAGTACAGAAGAGGAGAGTGGAATTCCACGTGTAGCGGTGAAATGCGTAGAGATGTGGAGGAACACCAGTGGCGAAGGCGACTCTCTGGTCTGTTACTGACG…	0	0	0	0	0	0	0	0	0	0	0	0	0	0	0	0	0	0	0	0	0	0	0	0	0	1	0	0	2	0	3
Otu311	Firmicutes	Bacilli	Lactobacillales	Streptococcaceae	Streptococcus	1	TAGGGAATCTTCGGCAATGGGGGGAACCCTGACCGAGCAACGCCGCGTGAGTGAAGAAGGTTTTCGGATCGTAAAGCTCTGTTGTTAAGGAAGAACGAGTGTGAGAATGGAAAGTTCATGCTGTGACGGTACTTAACCAGAAAGGGACGGCTAACTACGTGCCAGCAGCCGCGGTAGTACGTAGGTCCCGAGCGTTGTCCGGATTTATTGGGCGTAAAGCGAGCGcaggcggggagaaaaggctgaaggggaaggaaggggcgaaagaaggggaggagggggaaACGGTTTAACTTGAGTGCAGAAGGGGAGAGTGGAATTCCATGTGTAGCGGTGAAATGCGTAGATATATGGAGGAACACCGGTGGCGAAAGCGGCTCTCTGGTCTGTAACTGACGC…	432	TAGGGAATCTTCGGCAATGGGGGGAACCCTGACCGAGCAACGCCGCGTGAGTGAAGAAGGTTTTCGGATCGTAAAGCTCTGTTGTTAAGGAAGAACGAGTGTGAGAATGGAAAGTTCATGCTGTGACGGTACTTAACCAGAAAGGGACGGCTAACTACGTGCCAGCAGCCGCGGTAATACGTAGGTCCCGAGCGTTGTCCGGATTTATTGGGCGTAAAGCGAGCGCAGGCGGTTAGAAAAGGCTGAAGGGAAAGGAaggggcgcaaggaggggaggagggggaaacgggggaacttgagtgcggaaggggaGAGTGGAATTCCATGTGTAGCGGTGAAATGCGTAGATATATGGAGGAACACCGGTGGCGAAAGCGGCTCTCTGGTCTGTAACTGACGC…	0	0	0	0	0	0	0	0	0	0	0	0	0	0	0	0	0	0	0	0	0	0	0	0	0	0	2	0	0	0	2
Otu326	Firmicutes	Negativicutes	Selenomonadales	Veillonellaceae	Veillonella	1	TGGGGAATCTTCCGCAATGGACGAAAGTCTGACGGAGCAACGCCGCGTGAGTGATGACGGTCTTCGGATTGTAAAGCTCTGCTAATCGGGACGAATGGTCGGTGTGCAAATAGTGCATGGACATGACGGTACCGGAATAGAAAGTCACGGCTAACTACGTGCCAGCAGCCGCGGTAATACGTAGGTGGCAAGCGTTGTCCGGAATTATTGGGCGTAAAGCGCGCGCAGGCGGACTAGCCAGGCAGGCGGAAAAGGTCGGGGCTGAAAAACGGGAGGGGGTTGAAACTACTAGTCTAGAGTATCGGAGAGGAAAGTGGAATTCCTAGTGTAGCGGTGAAATGCGTAGATATTAGGAAGAACACCAGTGGCGAAGGCGACTTTCTGGACGAACACTGACGC…	432	TGGGGAATCTTCCGCAATGGACGAAAGTCTGACGGAGCAACGCCGCGTGAGTGATGACGGTCTTCGGATTGTAAAGCTCTGTTAATCGGGACGAATGGTTTGTGTGCAAATAGTGCATAGACATGACGGTACCGGAATAGAAAGCCACGGCTAACTACGTGCCAGCAGCCGCGGTAATACGTAGGTGGCAAGCGTTGTCCGGAATTATTGGGCGTAAAGCGCGCGCAGGCGGACTAGCCAGGCAGGCGTAAAAGTTCGGGGCGGAAAAAAGGGAGGGGAGTGAAACTACTAGTCTAGAGTATCGGAGAGGAAAGTGGAATTCCTAGTGTAGCGGTGAAATGCGTAGATATTAGGAAGAACACCAGTGGCGAAGGCGACTTTCTGGACGAACACTGACGC…	0	0	0	0	4	0	0	0	0	0	0	0	0	0	0	0	0	0	0	0	0	0	0	0	0	0	0	0	0	0	4
Otu338	Firmicutes	Negativicutes	Selenomonadales	Veillonellaceae	Veillonella	17	TGGGGAATCTTCCGCAATGGACGAAAGTCTGACGGAGCAACGCCGCGTGAGTGATGACGGTCTTCGGATTGTAAAGCTCTGTTAATCGGGACGAATGGTTTGTGTGCAAATAGTGCATAGACATGACGGTACCGGAATAGGAAGCCACGGCTAACTACGTGCCAGCAGCCGCGGTAATACGTAGGTGGCAAGCGTTGTCCGGGATTACTGGGCGTAAAGCGCGCGCAGGCGGACTAGCCAGTCAGTCTTAAAAGTTCGGGGCTTAACCCCGTGATGGGATAGAAACTACTAGTCTAGAGTATCGGAGAGGAAAGTGGAATTCCTAGTGTAGCGGTGAAATGCGTAGATATTAGGAAGAACACCAGTGGCGAAGGCGACTGTCTGGACGAACACTGACGC…	432	TGGGGAATCTTCCGCAATGGACGAAAGTCTGACGGAGCAACGCCGCGTGAGTGATGACGGTCTTCGGATTGTAAAGCTCTGTTAATCGGGACGAATGGTTTGTGTGCAAATAGTGCATAGACATGACGGTACCGGAATAGAAAGCCACGGCTAACTACGTGCCAGCAGCCGCGGTAATACGTAGGTGGCAAGCGTTGTCCGGGATTATTGGGCGTAAAGCGCGCGCAGGCGGACTAGCCAGTCAGTCTTAAAAGTTCGGGGCTTAACCCCGTGATGGGATTGAAAATACTGGTCTAGAGTATCGGAGAGGAAAGTGGAATTCCTAGTGGAGCGGTGAAATGCGTAGATATTAGGAAGAGCACCGGTGGCGAAGGCGAATCTCTGGACGAACACTGACGC…	0	0	0	0	24	0	0	0	0	0	0	0	0	0	0	0	0	0	0	0	0	0	0	0	0	0	0	0	0	0	24
Otu342	Firmicutes	Bacilli	Lactobacillales	Lactobacillaceae	Lactobacillus	1	TAGGGAGTCTTCCGCAATGGACGCAAGTCTGATGGAGCAACGCCGCGTGAGTGAAGAAGGTTTTCGGATCGTAAAGCTCTGTTGTTGGTGAAGAAGGATAGAGGTAGTAACTGGCCTTTATTTGACGGTAATCAACCAGAAAGTCACGGCTAACTACGTGCCAGCAGCCGCGGTAATACGTAGGTGGCAAGCGTTGTCCGGATTTATTGGGCGTAAAGCGAGTGCAGGCGGCTCGATAAGTCTGATGTGAAAGCCTTCGGCTCAACCGGAGAATTGCAGCAGAAACTGTAGAGCTTGAGTACAGAAGAGGAGAGTGGAAGTCCATGTGTAGCGGTGAACTGCGTAGATATATGGAAGAACACCGGTGGCGAAGGCGGCTCTCTGGTCTATTACTGACGC…	432	TAGGGAATCTTCCACAATGGACGCAAGCCTGATGGAGCAACGCCGCGTGAGTGAAGAAGGTTTTCGGATCGTAAAGCTCTGTTGTTGGTGAAGAAGGATAGAGGTAGTAACTGGCCTTTATTTGACGGTAATCAACCAGAAAGTGACGGCTAACTACGTGCCAGCAGCCGCGGTAATACGTAGGTGGCAAGCGTTGTCCGGAGTTATTGGGCGTAAAGCGAGTGCAGGCGGCTCGATAAGTCTGATGTGAAAGCCTTCGGCTCAACCGGAGAATTGCATCAGAAACTGTCTAGCTTGAGTACAGAAGAGGAGAGTGGAACTCCATGTGTAGCGGTGAACTGCGTAGATATATGGAAGAACGCCGGTGGCGAAGGCGGCTCTCTGGTCTGTTCCTGACGC…	0	0	0	0	0	0	0	0	0	0	0	0	0	0	0	0	0	0	0	3	0	0	0	0	0	0	0	0	0	0	3
Otu351	Firmicutes	Negativicutes	Selenomonadales	Veillonellaceae	Veillonella	1	TCGAGAATCTTTCGCAATGGACGGAAGTCTGACGAAGCGACGCCGCGTGTGTGATGAAGGCTCTAGGGTTGTAAAGCTCTGTTAATCGGGACGAATGGTCGGTGTGCAAATAGTGCATGGACATGACGGTACCGGAATAGAAAGCCACGGCTAACTACGTGCCAGCAGCCGCGGTAATACGTAGGTGGCAAGCGTTGTCCGGAATTATTGGGCGTAAAGCGCGCGCAGGCGGACTAGCCAGTCAGTCTTAAAAGTTCGGGGCTTAACCCCGTGATGGGATTGAAACTACTAGTCTAGAGTATCGGAGAGGAAAGTGGAATTCCTAGTGTAGCGGTGAAATGCGTAGATATTAGGAAGAACACCAGTGGCGAAGGCGACTTTCTGGACGAACACTGACGC…	432	TCGAGAATCTTTCGCAATGGACGGAGGTCTGACGAAGCGACGCCGCGTGTGTGATGACGGTCTTCGGATTGTAAAGCTCTGTTAATCGGGACGAATGGTCGGTGTGCAAATAGTGCATGGACATGACGGTACCGGAATAGAAAGCCTCGGCTAACTACGTGCCAGCAGCCGCGGTAATACGTAGGTGGCAAGCGTTGTCCAGAGTTATTGGGCGTAAAGCGCGCGCAGGCGGACTAGCCAGTCAGTCTTAAAAGTTCGGGGCTTAACCCCGTGATGGGATTGAAACTACTAGTCTAGAGTATCGGAGAGGAAAGTGGAATTCCTAGTGTAGCGGTGAAATGCGTAGACATTAGGAAGAACACCAGTGGCGAAGGCGACTTTCTGGACGAACACTGACGC…	0	0	0	0	2	0	0	0	0	0	0	0	0	0	0	0	0	0	0	0	0	0	0	0	0	0	0	0	0	0	2
Otu371	Firmicutes	Negativicutes	Selenomonadales	Veillonellaceae	Veillonella	5	TGGGGAATCTTCCGCAATGGACGAAAGTCTGACGGAGCAACGCAGCGTGAGTGATAACGGTCTTCGGATTGTAAAGCTCTGTTAATCGGGACGAATGGTTTGTGTGCAAATAGTGCATAGACATGACGGTACCGGAATAGAAAGCCACGGCTAACTACGTGCCAGCAGCCGCGGTAATACGTAGGTGGCAAGCGTTGTCCGGAATTATTGGGCGTAAAGCGCGCGCAGGCGGACTAGCCAGTCAGTCTTAAAAGTTCGGGGCTTAACCCCGTGATGGGATTGAAACTACTAGTCTAGAGTATCGGAGAGGAAAGTCGAATTCCTAGTGTAGCGGTGAAATGCGTAGATAGTAGGAAGAACACCAGTGGCGAAGGCGACTTTCTGGACGAACACTGACAC…	432	TGGGGAATCTTCCGCAATGGACGAAAGTCTGACGGAGCAACGCCGCGTGAGTGATAACGGTCTTCGGATTGTAAAGCTCTGTTAATCGGGACGAATGGTTTGTGTGCAAATAGTTCATAGACATGACGGTACCGGAATAGAAAGCCACGGCTAACTACGTGCCAGCAGCCGCGGTAATACGTAGGTGGCAAGCGTTTTCCGGAATTATTGGGCGTAAAGCGCGCGCAGGCGGACTAGCCAGTCAGTCTTAAAAGTTCGGGGCTTAACCCCGTGATGGGATTGAGACTACTAGTCTAGAGTATCGGAGAGGAAAGTGGAATTCCTAGTGTAGCGGTGAAATGCGTAGATATTAGGAAGAACGCCGGGGGCGAAGGCGACTTTCTGGACGAACACTGACGA…	0	0	0	0	8	0	0	0	0	0	0	0	0	0	0	0	0	0	0	0	0	0	0	0	0	0	0	0	0	0	8
Otu411	Firmicutes	Bacilli	Lactobacillales	Lactobacillaceae	Lactobacillus	1	AATGGACGCAAGTCTGATGGAGTAACGCCGCGTGAGTGAAGAAGGGTTTCGGCTCGTAAAGCTCTGTTGTTGGTGAAGAAGGACAGAGGTAGTAACTGACCTTTGTTTGACGGTAATCAACCAGAAAGTCACGGCTAACTACGTGCCAGCAGCCGCGGTAATACGTAGGTGGCAAGCGTTGTCCGGATTTATTGGGCGTAAAGCGAGCGCAGGCGGATGAATAAGTCTGATGTGAAAGCCCTCGGCTTAACCGGGGAACTGCATCGGAAACTGTTTTTCTTGAGTGCAGAAGAGGAGAGTGGAACTCCATGTGTAGCGGCGGAATGCGTAGATATATGGAAGAACACCAGTGGCGAAGGCGGCTCTCTGGTCTGCTACTGACGCTGAGGCTCGAAAGCA…	432	TAGGGAATCTTCCACAATGGACGCAAGTCTGATGGAGCAACGCCGCGTGAGTGAAGAAGGGTTTCGGCTCGTAAAGCTCTGTTATTGGTGAAGAAGGGCAGTGGTAGTAACTGACCTTTGTTTGACGGTAATCAATTAGAAAGTCACGGCTAACTACGTGCCAGCAGCAGCGGTAATACGTAGGTGGCAAGCGTTGTCCGGATTTATTGGGCGTAAAGCGAGCGCAGGCGGAAGAATAAGTCTGATGTGAAAGCCCTCGGCTTAACCGGGGAACTGCATCGGAAACTGTTTTTCTTGAGTGCAGAAGAGGAGGGTGGAACTCCATGTGTAGCGGTGGAATGCGTAGATATATGGGAGAACACCAGTGGCGAAGGCGGCTCTCTGGTCTGCAACTGACGC…	0	0	0	0	0	0	0	0	0	0	0	0	0	1	0	0	0	0	0	3	0	0	0	0	0	0	0	0	0	0	4
Otu427	Proteobacteria	Betaproteobacteria	Burkholderiales	Sutterellaceae	Parasutterella	1	TGGGGAATTTTGGACAATGGGCGCAAGCCTGATCCAGCTATTCCGCGTGTGGGATGAAGGCCCTCGGGTTGTAAACCACTTTTGTAGAGAACGAAAAGACACCTTCGAATAAAGGGTGTTGCTGACGGTACTCTAAGAATAAGCACCGGCTAACTACGTGCCAGCAGCCGCGGTAATACGTAGGGTGCGAGCGTTAATCGGAATTACTGGGCGTAAAGGGTGCGCAGGCGGTTGAGTAAGACAGATGTGAAATCCCCGAGCTTAACTCGGGAATGGCATATGTGACTGCTCGACTAGAGTGTGTCAGAGGGAGGTGGAATTCCACGTGTAGCAGTGAAATGCGTAGATATGTGGAAGAACACCGATGGCGAAGGCAGCCTCCTGGGACATAACTGACGC…	432	TGGGGTATTTTGGACAATGGGCGCAAGCCTGATCCAGCTATTCCGCGTGTGGGATGAAGGCCCTCGGGTTGTAAACCACTTTTGTAGAGAACGAAAAGACATCTTCGAATAAAGGATGTTGCTGACGGTACTCTAAGAATAAGCACCGGCTAACTACGTGCCAGCAGCCGCGGTAATACGTAGGGTGCGAGCGTTAATCGGAATTACTGGGCGTAAAGGGTGCGCAGGCGGTTGAGTAAGACAGATGTGAAATCCCCGAGCTTAACTCGGGAATGGCATATGTGACTGCTCGACTAGAGTGTGTCAGAGGGAGGTGGAATTCCACGTGTAGCAGTGAAATGCGTAGATATGTGGAAGAACACCGATGGCGAAGGCAGCCTCCTGGGACATAACTGACGC…	0	0	0	0	0	0	0	0	0	1	0	0	0	0	0	0	0	0	0	0	0	0	0	0	0	0	1	0	0	0	2
Otu439	Proteobacteria	Gammaproteobacteria	Enterobacteriales	Enterobacteriaceae	Escherichia/Shigella	1	TGGGGAATATTGCACAATGGGCGCAAGCCTGATGCAGCCATGCCGCGTGTATGAAGAAGGCCTTCGGGTTGTAAAGTACTTTCAGCGGGGAGGAAGGGAGTAAAGTTAATACCTTTGCTCATTGACGTTACCCGCAGAAGAAGCACCGGCTAACTCCGTGCCAGCAGCCGCGGTAATACGGAGGGTGCAAGCGTTAATCGGAATTACTGGGCGTAAAGCGCACGCAGGCGGTTTGTTAAGTCAGATGTGAAATCCCCGGGCTCAACCTGGGAACTGAATCTGGTACTGGGAGGCTTGAGGCGCGTAGAGGGGGGGAGAATTCCAGGGGTAGAGGTGAAATGCGTAGAGATCTGGAGGAATACCGGTGGCGAAGGCGGCCCCCTGGACGAAGACTGACGC…	432	TGGGGAATATTGCACAATGGGCGCAAGCCTGATGCAGCCATGCCGCGTGTATGAAGAAGGCCTTCGGGTTGTAAAGTACTTTCAGCGGGGAGGAAGGGAGTAAAGTTAATACCTTTGCTCATTGACGTTACCCGCAGAAGAAGCACCGGCTAACTCCGTGCCAGCAGCCGCGGTAATACGGAGGGTGCAAGCGTTAATCGGAATTACTGGGCGTAAAGCGCACGCAGGCGGTTTGTTAAGTCAGATGTGAAATCCCCGGGCTCAACAGGGGAGCTGGCTCTGATACTGGGAGGCTTGAGGCGCGTAGAGGGGGGTAGAATTCCAGGGGTAGAGGTGAAATGCGTAGAGATCTGGAGGAATACCGGTGGCGAAGGCGGCCCCCTGGACGAAGACTGACGC…	0	0	0	0	0	0	0	0	0	0	0	0	0	0	0	0	0	0	0	0	1	0	0	0	0	0	0	0	1	0	2
Otu448	Proteobacteria	Gammaproteobacteria	Enterobacteriales	Enterobacteriaceae	Escherichia/Shigella	6	TGGGGAATATTGCACAATGGGCGCAAGCCTGATGCAGCCATGCCGCGTGTATGAAGAAGGCCTTCGGGTTGTAAGGTACTTTCAGCGGGGAGGAAGGGAGTAAAGTTAATACCTTTGCTCATTGACGTTACCCGCAGAAGAAGCACCGGCTAACTCCGTGCCAGCAGCCGCGGTAATACGGAGGGTGCAAGCGTTAATCGGAATTACTGGGCGTAAAGCGCACGCAGGCGGTTTGTTAAGTCAGATGTGAAATCCCCGGGCTCAACCTGGGAACTGCATCTGATACTGGAAAGCTTGAGTGTCGTAGAGGGGGGTAGAATTCCAGGGGGAGCGGTGAAATGCGGAGAGATCTGGAGGAATAACGGTGGCGAAGGCGGCCCCCTGGACGAAGACTGACGC…	432	TGGGGAATATTGCACAATGGGCGCAAGCCTGATGCAGCCATGCCGCGTGTATGAAGAAGGCCTTCGGGTTGTAAAGTACTTTCAGCGGGGAGGAAGGGAGTAAAGTTAATACCTTTGCTCATTGACGTTACCCGCAGAAGAAGCACCGGCTAACTCCGTGCCAGCAGCCGCGGTAATACGGAGGGTGCAAGCGTTAATCGGAATTACTGGGCGTAAAGCGCACGCAGGCGGTTTGTTAAGTCAGATGTGAAATCCCCGGGCTCAAACTGGGAACTGCAACTGAAACTGGAAAGCTTGATTCTTGGAGAGGGGGGTAGAATTCCAGGGGTAGGGGTGAAATGCGTAGAGATCTGGAGGAATAACGGGGGCGAAGGCGGCCCCCTGGACGAAGACTGACGC…	0	0	0	0	0	0	0	0	0	0	0	0	0	0	0	0	0	0	0	0	8	0	0	0	0	0	0	0	0	0	8
Otu461	Proteobacteria	Gammaproteobacteria	Enterobacteriales	Enterobacteriaceae	Escherichia/Shigella	2	TGGGGAATATTGCACAATGGGCGCAAGCCTGATGCAGCCATGCCGCGTGTATGAAGAAGGCCCTCGGGTTGTAAAATACTTTCAGCGGGGAGGAAGGGAGTAAAGTTAATACCTTTGCTCATTGACGTTACCCGCAGAAGAAGCACCGGCTAACTCCGTGCCAGCAGCCGCGGTAATACGGAGGGTGCAAGCGTTAATCGGAATTACTGGGCGTAAAGCGCACGCAGGCGGTTTGTTAAGTCAGATGTGAAATCCCCGGGCTCAACCTGGGAACTGCATCAGATACTGGCAAGCGTGAGTCGCGTAGAGGGGGGTAGAAGTCCAGGTGTAGCGGTGAAATGCGTAGAGATATGGAGGAGTACCGGTGGCGAAGGCGGCCCCCTGGACGAAGACTGACGC…	432	TGGGGAATATTGCACAATGGGCGCAAGCCTGATGCAGCCATGCCGCGTGTATGAAGAAGGCCTTCGGGTTGTACAGTACTTTCAGCGGGGAGGAAGGGAGTAAAGTTAATACCTTTGCTCATTGACGTTCCCCGCAGAAGAAGCACCGGCTAACTCCGTGCCAGCAGCCGCGGTAATACGGAGGGTGCAAGCGTTAATCGGAATTACTGGGCGTAAAGCGCACGCAGGCGGTTTGTTAAGTCAGATGTGAAATCCCCGGGCTCAACCTGGGAACTGCATCTGATACTGGCAAGAGTGAGTCGCGTAGAGGGGGGTAGAAGTCCAGGTGTAGCGGTGAAATGCGCAGAGAGCTGGAGGAATACCGGGGGCGAAGGCGGCCCCCTGGACGAAGACTGACGC…	0	0	0	0	0	0	0	0	0	0	0	0	0	0	0	0	0	0	0	0	1	0	0	0	0	0	0	0	3	0	4
Otu467	Firmicutes	Bacilli	Lactobacillales	Streptococcaceae	Streptococcus	10	TAGGGAATCTTCGGCAATGGGGGCAACCCTGACCGAGCAACGCCGCGTGAGTGAAGAAGGTTTTCGGATCGTAAAGCTCTGTTGTAAGTCAAGAACGGGTGTGAGAGTGGAAAGTTCACACTGTGACGGTAGCTTACCAGAAAGGGACGGCTAACTACGTGCCAGCAGCCGCGGTAATACGTAGGTCCCGAGCGTTGTCCGGATTTATTGGGCGTAAAGCGAGCGCAGGCGGTTTGATAAGTCTGAAGTTAAAGGCTGTGGCTCAACCATAGTTCGCTTTGGAAACTGTCAAACTTGAGTGCAGAAGGGGAGAGTGGAATTCCATGTGTAGCGGTGAAATGCGTAGATATATGGAGGAACACCGGTGGCGAAAGCGGCTCTCTGGTCTGTAACTGACGC…	432	TAGGGAATCTTCGGCAATGGGGGCAACCCTGACCGAGCAACGCCGCGTTAGTGAAGAAGGTTTTCGGATCGTAAAGCTCTGTTGTAAGTCAAGAACGGGTGTGAGAGTGGAAAGTTCACACTGTGACGGTAGCTTACCAGAAAGGGACGGCTAACTACGTGCCAGCAGCCGCGGTAATACGTAGGTCCCGAGCGTTTTCCGGATTTATTTGGCGTAAAGCGAGCGCAGGCGGTTTGATAAGTCTGAAGTTAAAGGCTGTGGCTCAACCATAGTTCGCTTTGGAAACTGTCAAACTTGAGTGCAGAAGGGGAGAGTGGAATTCCATGTGTAGCGGTGAAATGCGTAGATATATGGAGGAACACCGGTGGCGAAAGCGGCTCTCTGGTCTGTAACTGACGC…	0	0	1	0	0	0	0	0	0	0	0	0	0	0	0	0	0	0	0	0	10	0	0	0	1	0	0	0	0	0	12
Otu471	Proteobacteria	Gammaproteobacteria	Enterobacteriales	Enterobacteriaceae	Escherichia/Shigella	1	TGGGGAATATTGCACCATGGGCGCAAGCCTGATGCAGCCATGCCGCGTGTATGAAGAAGGCCTTCGGGTTGTAAAGTACTTTCAGCGGGGAGGAAGGGAGTAAAGTTAATACCTTTGCTCATTGACGTTACCCGCAGAAGAAGCACCGGCTAACTCCGTGCCAGCAGCCGCGGTAATACGGAGGGTGCAAGCGTTAATCTGCATTACTTGGCGTAAAGCGCACGCAGGCGGTTTGTGAAGTCAGATGTGAAATCCCAGGGCTCAACCTGGGAACTGCAGCTGATACTGGCAAGCTTGAGTCTCGGAGAGGGGGGTAGAATTCCAGGTGTAGCGGTGAAATGCGTAGAGAGCTGGAGGAATACCGGTGGCGAAGGCGGCCCCCTGGACGAAGACTGACGC…	432	TGGGGAATATTGCACCATGGGCGCACGCCTGATGCAGCCATGCCGCGTGTATGAAGAAGGCCTTCGGGTTGTAAATTACTTTCAGCGGGGAGGAAGGGAGTAAAGTTAATACCTTTGCTCATTGACGTTAACCGCAGAAGAAGCACCGGCTAACTCAGTGCCAGCAGCCGCGGTAATACGGAGGGTGCAAGCGTTAATCGGTATTAATTGGCGTAAAGCGCACGCAGGCGGTTTGTTAAGTCAGATGTGAAATCCCCGGGCTCAACCTGGGAACTGCAGCTGATACTGGCAAGCTTGAGTCTCGGAGAGGGGGGTAGAATTCCAGGTGTAGCGGTGAAATGCGTAGAGATCTGGAGGAATACCGGTGGCGAAGGCGGCCCCCTGGACGAAGACTGACGC…	0	0	0	0	0	0	0	0	0	0	0	0	0	0	0	0	0	0	0	0	0	0	0	0	0	0	0	0	2	0	2
Otu485	Firmicutes	Clostridia	unclassified	unclassified	unclassified	1	TGGGGAATATTGCGCAATGAGGGAAACCTTGACGCAGCGACGCCGCGTGAGTGATGAAGGCCTTCGGGTTGTAAAGCTCTGTATTAAGGGAAGAACGGCTGGTAAGCAAAGAACTTATCAGTCTGACAGTACCTTAGTAATAGCCCCGGCTAACTACGTGCCAGCAGCCGCGGTAACACGTAGGGGGCGAGCGTTGTTCGGAATTACTGGGCGTAAAGGGCGTGTAGGCGGCTATAAAAGTCAGGTGTGAAAAGCCTCGGCTCAACCGAGGACTAGCACATGAAACTAAATAGCTTGAGTGCAGGAGAGGGGAGCGGAATTCCCGGTGTAGCGGTGAAATGCGTAGATATCGGGAAGAACACCGGTGGCGAAGGCGGCTCTCTGGACTGCAACTGACGC…	432	TGGGGAATCTTGCGCAATGAGGGGAACCTTGACGCAGCGACGCCGCGTGAGTGATGAAGGCCTTCGGGTTGTAAAGCTCTGTATTAAAGGAAGAACGGTTGGTAAGCTAACACCTTATCAATCTGACAGTACTTTAGTAATAGCCCCGGCTAACTACGTGCCAGCAGCCGCGGTAACACGTAGGGGGCGAGCGTTGTTCGGAATTACTGGGCGTAAAGGGCGTGTAGGCGGCTATAAAAGTCAGGTGTGAAAAGCCTCGGCTCAACCGAGGACTAGCACATGAAACTAAATAGCTTGAGTGCAGGAGAGGAGAGCGGAATTCCCGGTGTAGCGGTGAAATGCGTAGATATCGGGAAGAACACCGGTGGCGAAGGCGGCTCTCTGGACTGCAACTGACGC…	1	0	0	0	0	0	0	0	0	0	0	0	0	0	0	0	0	0	0	0	0	0	0	0	1	0	0	0	0	0	2
Otu504	Proteobacteria	Gammaproteobacteria	Enterobacteriales	Enterobacteriaceae	Escherichia/Shigella	2	GGGGAATATCGCACAATGGGCGCAAGCCTGATGCAGCCATGCCGCGTGTATGAAGAAGGCCTTCGGGTTGTAAAGTACTTTCAGCGGGGAGGAAGGGAGTAAAGTTAATACCTTTGCTCATTGACGTTACCCGCAGAAGAAGCACCGGCTAACTCCGTGCCAGCAGCCGCGGTAATACGGAGGGTGCAAGCGTTAATCGGAATTACTGGGCGTAAAGCGCACGCAGGCGGTTTGTTAAGTCAGATGTGAAATCCCCGGGCTCAACCTGGGAACTGCATCTGAAACGGGCAAGCTTGGGTCTCGTAGAGGGGGGTAGAATTCCAGGTGTAGCGGTGAAATGCGTAGAGAGCTGGGGGAAAACCGGTGGCGAAGGCGGCCCCCTGGACGAAGACTGACGCT…	432	TGGGGAATATTGCACAATGGGCGCAAGCCTGATGCAGCCATGCCGCGTGTATGAAGAAGGCCTTCGGGTTGTAAAGTACTTTCAGCGGGGAGGAAGGGAGTAAAGTTAATACCTTTGCTCATTGACGTTACACGCAGAAGAAGCACCGGCTAACTCCGTGCCAGCAGCCGCGGTAATACGGAGGGTGCAAGCGTTAATCGGAATTACTGGGCGTAAAGCGCACGCAGGCGGTTTGTTAAGTCAGATGTGAAATCCCCGGGCTCAACCTGGGAACTGCATCTGATACGGGCAAGCGTGGGGCGCGTAGAGGGGGGTAGAATTCCAGGTGTAGCGGTGAAATGCGTAGAGGTCTGGAGGAATACCGGTGGCGAAGGCGGCCCACTGGACGAAGACTGACGC…	0	0	0	0	0	0	0	0	0	0	0	0	0	0	0	0	0	0	0	0	5	0	0	0	0	0	0	0	2	0	7
Otu637	Spirochaetes	Spirochaetia	Spirochaetales	Spirochaetaceae	Sphaerochaeta	4	CTAAGAATCTTCCGCAATGGACGAAAGTCTGACGGAGCGACGCCGCGTGAACGATGAAGGCCGTGAGGTTGTAAAGTTCTTTTCGGGAGGAGAAATAAGGTTTGCAGGGAATGGCAGACTGATGATGTTAATCCCGGAATAAGCCCCGGCTAACTACGTGCCAGCAGCCGCGGTAACACGTAGGGGGCAAGCGTTGTTCGGAATTATTGGGCGTAAAGGGCGTGTAGGCGGCTTTACAAGTCTGACGTGAAAGATCTCGGCTTAACCGAGGGAACGCGTTGGAAACTGTGAGGCTTGAGTATAGAAGGGGACATTGGAATTCCAGGTGTAGGGGTGAAATCTGTAGATATCTGGAAGAACACCGGTGGCGAAGGCGAATGTCTGGTCATATACTGACGC…	432	CTAAGAATCTTCCGCAATGGACGAAAGTCTGACGGAGCGACGCCGCGTGAACGATGAAGGCCGTGAGGTTGTAAAGTTCTTTTCGGGAGGAGAAATAAGGTTTGCAGGGAATGGCAGACTGATGATGTTAATCCCGGAATAAGCCCCGGCTAACTACGTGCCAGCAGCCGCGGTAACACGTAGGGGGCAAGCGTTGTTCGGAATTATTGGGCGTAAAGGGCGTGTAGGCGGCTTTACAAGTCTGACGTGAAAGATCTCGGCTTAACCGAGGGAACGCGTTGGAAACTGTGAGGCTTGAGTATAGAAGGGGACATTGGAATTCCAGGTGTAGGGGTGAAATCTGTAGATATCTGGAAGAACACCGGTGGCGAAGGCGAATGTCTGGTCATATACTGACGC…	1	0	0	0	0	0	1	0	0	0	0	0	0	0	0	0	0	0	0	0	0	1	0	0	4	0	0	0	0	0	7
Otu657	Proteobacteria	Betaproteobacteria	Burkholderiales	Sutterellaceae	Sutterella	1	TGGGGAATTTTGGACAATGGGGGGAACCCTGATCCAGCCATGCCGCGTGCGGGAAGAAGGCCTTCGGGTTGTAAACCGCTTTTGTTGGGGAAGAAAAGGGCATTGTTAATAGCAAAGCATGCTGACGGTACCCAAAGAATAAGCACCGGCAAACTACGTGCCAGCAGCCGCGGTAATACATAGGGTGCAAGCGTTAATCGGAATTACTGGGCGGAAAGGGTGCGCAGGCGGTTCTGTAAGACAGATGTGAAATCCCCGGGCTCAACCGGGGAACTGCATTTGTGACTGCAGAACTAGAGGATGTCAGAGGGGGGTGGAATTCCAAGTGTAGCAGTGAAATGCGTAGATAGTTGGAAGAACACCAATGGCGAAGGCAGCCCCCTGGGACAAAACTGACGC…	432	TGGGGAATTTTGGACAATGGGGGGAACCCTGATCCAGCCATGCCGCGTGCGGGAAGAAGGCCTTCGGGTTGTAAACCGCTTTTGTTGGGGAAGAAAAGGGCATTGTTAATAGCAAAGCATGCTGACGGTACCCAAAGAATAAGCACCGGCAAACTACGTGCCAGCAGCCGCGGTAATACATAGGGTGCAAGCGTTAATCGGAATTACTGGGCGGAAAGGGTGCGCAGGCGGTTCTGTAAGACAGATGTGAAATCCCCGGGCTCAACCGGGGAACTGCATTTGTGACTGCAGAACTAGAGGATGTCAGAGGGGGGTGGAATTCCAAGTGTAGCAGTGAAATGCGTAGATAGTTGGAAGAACACCAATGGCGAAGGCAGCCCCCTGGGACAAAACTGACGC…	0	0	0	0	0	0	0	0	0	0	0	0	0	0	0	0	0	0	0	0	0	2	0	0	0	0	0	0	0	0	2
Otu688	Spirochaetes	Spirochaetia	Spirochaetales	Spirochaetaceae	Sphaerochaeta	2	CTAAGAATCTTCCGCAATGGACGAAAGTCTGACGGAGCGACGCCGCGTGAACGATGAAGGCCGTGAGGTTGTAAAGTTCTTTTCGGGAAGAGGAATAAGGTTTGTAGGAAATGACAGACTGATGACGTTAATCCCGGAATAAGCCCCGGCTAACTACGTGCCAGCAGCCGCGGTAACACGTAGGGGGCAAGCGTTGTTCGGAATCATTGGGCGTAAAGGGCGTGCAGGCGGTATTGCAAGTCTGGCGTGAAAGATCTCGGCTTAACCGAGGGAACGCGCTGGAAACTGTAATACTAGAGTACAGGAGGGGACATTGGAATTCCAGGTGTAGGGGTGAAATCTGTAGATATCTGGAAGAACACCGGTGGCGAAGGCGAATGTCTGGCCATGTACTGACGC…	432	CTAAGAATCTCCCGCAATGGACGAAAGTCTGACGGAGCGACGCCGCGTGAACGATGAAGGCCGTGAGGTTGTAAAGTTCTTTTCGGGAGGAAGAATAAGGTTTGCAGGGAATGGCAGACTGATGACGTTAATCCCGGAATAAGCCCCGGCTAACTACGTGCCAGCATCCGCGGTAACACGTAGGGGGCAAGCGTTGTTCGGAATCATTGGGCGTAAAGGGCGTGCAGGCGGTATTGCAAGTCTGGCGTGAAAGATCTCGGCTTAACCGAGGGAACGCGCTGGAAACTGTAATACTAGAGTACAGGAGGGGAAAGTGGAATTCCAGGTGTAGGGGTGAAATCCGTAGATATCTGGAAGAACACCGGTGGCGAAGGCGAATGTCTGGCCATGTACTGACGC…	0	0	0	0	0	0	0	0	0	1	0	0	0	0	0	0	0	0	0	0	1	1	0	1	0	0	0	0	2	0	6
Otu696	Firmicutes	Bacilli	Lactobacillales	Lactobacillaceae	Lactobacillus	1	TAGGGAATCTTCCACAATGGACGCAAGTCTGATGGAGCAACGCCGCGTGAGTGAAGAAGGGTTTCGGCTCGTAAAGCTCTGTTGTTGGTGAAGAAGGACAGGGGTAGTAACTGACCTTTGTTTGACGGTAATCAATTAGAAAGTCACGGCTAACTACGTGCCAGCAGCCGCGGTAATACGTAGGTGGCAAGCGTTGTCCGGATTTATTGGGCGTAAAGCGAGTGCAGGCGGCTCGATAAGTCTGATGTGAAAGCCTTCGGCTCAAACGGGGGATTGCAACAGAAACTTTCGAGCTTGAATAGAGGAGAGGGGAGGGGAACTCCATGTGTAGCGGTGAAATGCGTAGATATATGGAAGAACACCGGTGGCGAAGGCGGCTCTCTGGTCTGTTACTGACGC…	432	TAGGGAATCTTCCACAATGGACGCAAGTCTGATGGAGCAACGCCGCGTGAGTGAAGAAGGGTTTCGGCTCGTAAAGCTCTGTTGTTGGTGAAGAAGGACAGGGGTAGTAACTGACCTTTGTTTGACGGTAATCAATTAGAAAGTCACGGCTAACTACGTGCCAGCAGCCGCGGTAATACGTAGGTGGCAAGCGTTGTCCGGATTTATTGGGCGTAAAGCGAGTGCAGGCGGCTCGATAAGTCTGATGTGAAAGCCTTCGGCTCAAACGGGGGATTGCAACAGAAACTTTCGAGCTTGAATAGAGGAGAGGGGAGGGGAACTCCATGTGTAGCGGTGAAATGCGTAGATATATGGAAGAACACCGGTGGCGAAGGCGGCTCTCTGGTCTGTTACTGACGC…	0	0	0	0	0	0	0	1	0	0	0	0	1	0	0	0	0	0	0	0	0	0	0	0	0	0	0	0	0	0	2
Otu723	Firmicutes	Bacilli	Lactobacillales	Lactobacillaceae	Lactobacillus	1	AACGCCGCGTGAGTAAAGAAGGGTTTCGGCTCGTAAAGCTCTGTTGTAGGTGAAGAAGGACAGGGGTAGTAACTGACCTTTGTTTGACGGTAATAAATTAGAAAGTCACGACTAACTACGTGCCAGCAGCCGCGGTAATACGGAGGTGGCAAGCGTTGTCCGGATTTATTGGGCGTAAAGCGAGTGCAGGCGGCTCGATAAGTCTGATGTGAAAGCCTTCGGCTCAACCGGAGAATTGCATCAGAAACTGTCGAGCTTGAGTACAGAAGAGGAGAGTGGAACTCCATGTGTAGCGGTGAAATGCGTGGATATATGGAAGAACACCGGTGGCGAAGGCGGCTCTCTGGTCTGTTACGGACGCTGAGGCTCGAAAGCATGGGTAGCGAACA	432	TAGGGAATCTTGCCCCCTTTCCGCAATTCTGATGGAGCAACGCCGCGTGAGTGAAGAAGGGTTTCGGCTCGTAAAGCTCTGTTGTCGGTGAAGAAGGACAGGGGTAGTAACTGACCTTTGTTTGACGGTAATCAATTAGAAAGTCACGGCTAACTACGTGCCAGCAGCCGCGGTAATACGTAGGTGGCAAGCGTTGTCCGGATTTATTGGGCGTAAAGCGAGTGCAGGCGGCTCGATAAGTCTGATGTGAAAGCCTTCGGCTCAACCGGAGAATTGCATCAGAAACTGTCGAGCTTGAGTACAGAAGAGGAGAGTGGAACTCCATGTGTAGCGGTGAAATGCGTAGATATATGGAAGAACACCGGTGGCGAAGGCGGCTCTCTGGTCGGGTAAGGACGC…	0	0	0	0	0	0	0	1	0	0	0	0	1	0	0	0	0	0	1	0	0	0	0	0	0	0	0	0	0	0	3
Otu738	Firmicutes	Bacilli	Lactobacillales	Lactobacillaceae	Lactobacillus	1	TAGGGAATCTTCCACAATGGACGCAAGTCTGATGGAGCAACGCCGCGTGAGTGAAGAGGGGTTTCGGCTCGTAAAGCTCTGTTGTTGGTGAAGAAGGACAGGGGTAGTAACTGACCTTTGTTTGACGGTAATCAATTAGAAAGTCACGGCTAACTACGTGCCAGCAGCCGCGGTAATACGTAGGTGGCAAGCGTTGTCCGGATTTATTGGGCGTAAAGCGAGTGCAGGCGGCTCGATAAGTCTGATGTGAAAGCCTTCGGCTCAACCGGAGGATTGCATCGGAAAGTGTCGAGATAGAGTACAGAAGAGGAGAGAGGAACTCCATGTGTAGGGGTGGAATGCGTAGGTATATGGAAGAACGCCGGTGGCGAAG	432	TAGGGAATCTTCCACAATGGACGCAAGTCTGATGGAGCAACGCCGCGTGAGTGAAGAAGGGTTTCGGCTCGTAAAGCTCTGTTGTTGGTGAAGAAGGACAGGGGTAGTAACTGACCTTTGTTTGACGGTAATCAATTAGAAAGTCACGGCTAACTACGTGCCAGCAGCCGCGGTAATACGTAGGTGGCAAGCGTTGTCCGGATTTATTGGGCGTAAAGCGAGTGCAGGCGGCTCGATAAGTCTGATGTGAAAGCCTTCGGCTCAACCGGAGAATTGCATCAGAAAGTGTCGGGCTTGAGTACAGAAGAGGGGAGAGGAACTCCATGTGTAGGGGTGAACTGCGTTGGTATATGGAAGAACGCCGGTGGCGGAGGAGGCTGTCTGGTCTGTTACTGACGC…	0	0	0	0	0	0	0	0	0	0	0	0	0	0	0	0	0	0	1	1	0	0	0	0	0	0	0	0	0	0	2
Otu798	Firmicutes	Bacilli	Lactobacillales	Lactobacillaceae	Lactobacillus	1	TAGGGAATCTTCCACAATGGACGCAAGTCTGATGGAGCAACGCCGCGTGAGTGAAGAAGGGTTTCGGCTCGTAAAGCTCTGTTGTTGGTGAAGAAGGACAGGGGTAGTAACTGACCTTTGTTTGACGGTAATCAATTAGAAAGTCACGGCTAACTACGTGCCAGCAGCCGCGGTAATACGTAGGTGGCAAGCGTTGTCCGGATTTATTGGGCGTAAAGCGAGTGCAGGCGGCTCGATAAGTCTGATGTGAAAGCCTTCGGCTCAAACGGAAAATTGCATCAGAAAATGTCGGGGTTGAGTACAGAAGAGGAGAGGGGAACTCCATGGGGAGCGGTGAAATGCGTTGATATAAGGAA	432	TAGGGAATCTTCCACAATGGACGCAAGTCTGATGGAGCAACGCCGCGTGAGTGTAGAAGGGTTTCGGCTCGTAAAGCTCTGTTGTTGGTGAAGAAGGACAGGGGTAGTAACTGACCTTTGTTTGACGGTAATCAATTAGAAAGTCACGGCTAACTACGTGCCAGCAGCCGCGGTAATACGTAGGTGGCAAGCGTTGTCCGGATTTATTGGGCGTAAAGCGAGTGCAGGCGGCTCGATAAGTCTGATGTGAAAGCCTTCGGCTCAACCGGAGGATTGCATCAGAAACTGTCGGGGTTGAGGACAGAAGAGGGGAATGGAACTCCATGGGGAGCGGTGAAATGCGTTGATATATGGAAGAACACCGGGGGCCAAAGCGGCTCTCTGGTCTGTTACTGACGC…	0	0	0	0	0	0	0	0	1	0	0	1	0	0	0	0	0	0	0	0	0	0	0	0	0	0	0	0	0	0	2
Otu805	Firmicutes	Bacilli	Bacillales	Paenibacillaceae 1	Brevibacillus	1	TAGGGAATTTTCCACAATGGACGAAAGTCTGATGGAGCAACGCCGCGTGAACGATGAAGGTCTTCGGATTGTAAAGTTCTGTTGTCAGGGACGAACACGTGCCGTTCGAACAGGGCGGTACCTTGACGGTACCTGACGAGAAAGCCACGGCTAACTACGTGCCAGCAGCCGCGGTAATACGTAGGTGGCAAGCGTTGTCCGGATTTATTGGGCGTAAAGCGCGCGCAGGCGGCTATGTAAGTCTGGTGTTAAAGCCCGGAGCTCAACTCCGGTTCGCATCGGAAACTGTGTAGCTTGAGTGCAGAAGAGGAAAGCGGTATTCCACGTGTAGCGGTGAAATGCGTAGAGATGTGGAGGAACACCAGTGGCGAAGGCGGCTTTCTGGTCTGTAACTGACGC…	432	TAGGGAATTTTCCACAATGGACGAAAGTCTGATGGAGCAACGCCGCGTGAACGATGAAGGTCTTCGGATTGTAAAGTTCTGTTGTCAGGGACGAACACGTGCCGTTCGAATAGGGCGGCACCTTGACGGTACCTGACGAGAAAGCCACGGCTAACTACGTGCCAGCAGCCGCGGTAATACGTAGGTGGCAAGCGTTGTCCGGATTTATTGGGCGTAAAGCGCGCGCAGGCGGCTATGTAAGTCTGGTGTTAAAGCCCGGAGCTCAACTCCGGTTCGCATCGGAAACTGTGTAGCTTGAGTGCAGAAGAGGAAAGCGGTATTCCACGTGTAGCGGTGAAACGCGTAGAGATGTGGAGGAACACCAGTGGCGAAGGCGGCTTTCTGGTCTGTAACTGACGC…	0	0	0	0	0	0	0	0	0	0	0	0	1	0	1	0	0	0	0	0	0	0	0	1	0	0	0	0	0	0	3
Otu845	Firmicutes	Bacilli	Lactobacillales	Lactobacillaceae	Lactobacillus	1	TAGGGAATCTTCCACAATGGACGCAAGTCTGATGGAGCAACGCCGCGTGAGTGAAGAAGGGTTTCGGCTCGTAAAGCTCTGTTGTTGGTGAAGAAGGACAGGGGTAGTAACTGACCTTTGTTTGACGGTAATCAATTAGAAAGTCACGGCTAACTACGTGCCAGCAGCCGCGGTAATACGTAGGTGGCAAGCGTTGTCCGGATTTATTGGGCGTAAAGCGAGTGCAGGCGGCTCGATAAGTCTGATGTGAAAGCCTTCGGCTCAAGCGGAGAATGGCATCAGAAAGTGTCGGGCTTGAGTACAGAAGAGGAGAGTGGAACTCTATGGGTAGCGGTGAAATGCGTAGTTTTATGGAAGAACACCGGTGGCG	432	TAGGGAATCTTCCACAATGGACGCAAGTCTGATGGAGCAACGCCGCGTGAGTGAAGAAGGGTTTCGGCTCGTAAAGCTCTGTTGTTGGTGAAGAAGGACAGGGGTAGTAACTGACCTTTGTTTGACGGTAATCAATTAGAAAGTCACGGCTAACTACGTGCCAGCAGCCGCGGTAATACGTAGGTGGCAAGCGTTGTCCGGATTTATTGGGCGTAAAGCGAGTGCAGGCGGCTCGATAAGTCTGATGTGAAAGCCTTCGGCTCAAGCGGAGAATGGCATCAGATGCTGTCGGGCTTGAGTACAGAAGAGGAGAGTGGAACGCGCGGGGTAGGGGTGAAATGCGTAGATATATGGAAGAACAGCGGTGGCGAAGGCGGCTCTCTGGTGTGTTACAGACGC…	0	0	0	0	0	0	0	1	0	0	0	0	1	0	0	0	0	0	0	0	0	0	0	0	0	0	0	0	0	0	2
Otu847	Firmicutes	Bacilli	Lactobacillales	Lactobacillaceae	unclassified	1	TAGGGAATCTTCCACAATGGACGCAAGTCTGATGGAGCAACGCCGCGTGAGTGAAGAAGGTTTTCTGATCGTAAATCTCtttttttttttAATAATTATATATTTATTAACTTTCCTTTATTTTACTTTAATCAACCATAAATTCTCTTCTAACTACTTTCCATCATCCTCTTGAATACTGAGGTGGCAAGCGTTGTCCGGATTTATTGGGCGTAAAGCGAGCGCAGGCGGAAGAATAAGTCTGATGTGAAAGCTCTCGGCTTAACCGAGGAACTGCATCGGAAACTGTTTTTCTTGAGTGCAGAGGAGGAGAGTGGAACTCCATGTGTAGCGGTGGAATGCGTAGATATATGGAAGAACACCAGTGGCGAAGGCGGCTCTCTGGTCTGCAACTGACGC…	432	TAGGGAATCTTCCACAATGGACGCAAGTCTGATGGAGCAACGCCGCGTGAGTGAAGAAGGTTTTCGTATCTTAAATCTCTTTTGTTTTTTAATAATTATATATTTATTAACTTTCCTTTATTTTACTTTAATCAACCATAAATTCACTTCTAACTACTTTCCATCATCCTCTTTAATACTTATGTGGCAAGCGTTGTCCGGATTTATTGGGCGTAAAGCGAGCGCAGGCGGAAGAATAAGTCTGATGTGAAAGCCCTCGGCTTAACCGAGGAACCGCATCGGAAACTGTTTTTCTTGAGTGCAGAAGAGGAGAGTGGAACTCCATGTGTAGCGGTGGAATGCGTAGATATATGGAAGAACACCAGTGGCGAAGGCGGCTCTCTGGTCTGCAACTGACGC…	1	2	0	0	0	0	0	0	0	0	0	0	0	2	0	0	0	0	0	0	0	0	0	0	0	0	0	0	0	0	5
Otu871	Firmicutes	Bacilli	Lactobacillales	Lactobacillaceae	Lactobacillus	2	TAGGGAATCTTCCCCCCTTTCCTCCCTCCTTATTGAGCCCCTCCTCTTGAGTGAAGAAGGGTTTCGGCTCGTAAAGCTCTGTTGTTGGTGAAGAAGGACAGGGGTAGTAACTGACCTTTGTTTGACGGTAATCAATTAGAAAGTCACGGCTAACTACGTGCCAGCAGCCGCGGTAATACGTAGGTGGCAAGCGTTGTCCGGATTTATTGGGCGTAAAGCGAGTGCAGGCGGCTCGATAAGTCTGATGTGAAAGCCTTCGGCTCAACCGGAGAATTGCATCAGAAACTGTCGAGCTTGAGTACAGAAGAGGAGAGTGGAACTCCATGTGTAGCGGTGAAATGCGTAGATATATGGAAGAACACCGGTGGCGAAGGCGGCTCTCTGGGCTGGGAATGACGC…	432	TAGGGAATCTTCCACAATTTACTCCCTTCTGATGGAGCCCCTCCTCGTGAGTGAAGAAGGGTTTCGGCTCGTAAAGCTCTGTTGTTGGTGAAGAAGGACAGGGGTAGTAACTGACCTTTGTTTGACGGTAATCAATTAGAAAGTCACGGCTAACTACGTTCCAGCAGCCGCGGTAATACGTAGGTGGCAAGCGTTGTCCGGATTTATTGGGCGTAAAGCGAGTGCAGGCGGCTCGATAAGTCTGATGTGAAAGCCTTCGGCTCAACCGGAGAATTGCATCAGAAACTGTCGAGCTTGAGTACAGAAGAGGAGAGTGGAACTCCATGTGTAGCGGTGAAATGCGTAGATATATGGAAGAACACCGGTGGCGAAGGCGGCTCTCTGGTCGGGTAATGACGC…	0	0	0	0	0	0	0	0	0	3	0	0	1	0	2	0	0	0	0	0	0	0	0	0	0	0	0	0	0	0	6
Otu876	Firmicutes	Bacilli	Bacillales	Bacillales_Incertae Sedis XI	Gemella	3	TAGGGAATCTTCCGCAATGGGCGAAAGCCTGACGGAGCAACGCCGCGTGAGTGAAGAAGGATTTCGGTTCGTAAAGCTCTGTTGTTAGGGAAGAATGGATATGTAGTAACTATACATGTAAGAGACGGTACCTAACCAGAAAGCCACGGCTAACTACGTGCCAGCAGCCGCGGTAATACGTAGGTGGCAAGCGTTGTCCGGAATTATTGGGCGTAAAGCGCGCGCAGGTGGTTTAATAAGTCTGATGTGAAAGCCCACGGCTCAACCGTGGAGGGTCATTGGAAACTGTTAAACTTGAGTGCAGGAGAGAAAAGTGGAATTCCTAGTGTAGCGGTGAAATGCGTAGAGATTAGGAGGAACACCAGTGGCGAAGGCGGCTTTTTGGCCTGTAACTGACAC…	432	TAGGGAATCTTCCGCAATGGGCGAAAGCCTGACGGAGCAACGCCGCGTGAGTGAAGAAGGATTTCGGTTCGTAAAGCTCTGTTGTTAGGGAAGAATGGATATGTAGTAACTATACATGTAAGAGACGGTACCTAACCAGAAAGCCACGGCTAACTACGTGCCAGCAGCCGCGGTAATACGTAGGTGGCAAGCGTTGTCCGGAATTATTGGGCGTAAAGCGCGCGCAGGTGGTTTAATAAGTCTGATGTGAAAGCCCACGGCTCAACCGTGGAGGGTCATTGGAAACTGTTAAACTTGAGTGCAGGAGAGAAAAGTGGAATTCCTAGTGTAGCGGTGAAATGCGTAGAGATTAGGAGGAACACCAGTGGCGAAGGCGGCTTTTTGGCCTGTAACTGACAC…	0	0	0	0	0	0	0	0	0	0	0	0	0	0	0	0	0	0	0	0	0	0	0	0	3	0	0	0	0	1	4
Otu987	Proteobacteria	Gammaproteobacteria	Enterobacteriales	Enterobacteriaceae	Escherichia/Shigella	4	TGGGGAATATTGCACAATGGGCGCAAGCCTGATGCAGCCATGCCGCGTGTATGAAGAAGGCCTTCGGGTTGTAAAGTACTTTCAGCGGGGAGGAAGGGAGTAAAGTTAATACCTTTGCTCATTGACGTTACCCGCAGAAGAAGCACCGGCTAACTCCGTGCCAGCAGCCGCGGTAATACGGAGGGTGCAAGCGTTAATCGGAATTACTGGGCGTAAAGCGCACGCAGGCGGTTTGTTAAGTCAGATGTGAAATCCCCGGGCTCAACCTGGGAACGGCATCTGATAATGGGAAGGTTGGGGGTCGGAGAGGGGGGTAGAATTCCGGGTGTAGCGGTGAAATGCGTAGAGATCTGGAGGAATACCGGTGGCGAAGGCGGCCCCCTGGACGAAGACTGACGC…	432	TGGGGAATATTGCACAATGGGCGCAAGCCTGATGCAGCCATGCCGCGTGTATGAAGAAGGCCTTCGGGTTGTAAAGTACTTTCAGCGGGGAGGAAGGGAGTAAAGTTAATACCTTTGCTCATTGACGTTACCCGCAGAAGAAGCACCGGCTAACTCCGTGCCAGCAGCCGCGGTAATACGGAGGGTGCAAGCGTTAATCGGAATTACTGGGCGTAAAGCGCACGCAGGCGGTTTGTTAAGTCAGATGTGAAATCCCCGGGCTCACCCTGGGAACGGCTCTGGTACTTGGAAGGTTGGGGCCTCGAGGAGGGGGGTAGAATTCCAGGTGTAGCGGTGAAATGCGTAGAGATCTGGAGGAATACCGGTGGCGAAGGCGGCCCCCTGGACGAAGACTGACGC…	0	0	0	0	0	0	0	0	0	0	0	0	0	0	0	0	0	0	0	0	1	0	0	0	0	0	0	0	5	0	6
Otu994	Firmicutes	Bacilli	Lactobacillales	Lactobacillaceae	Lactobacillus	1	TAGGGAATCTTCCACAATGGACGCAAGTCTGATGGAGCAACGCCGCGTGAGTGAAGAAGGGTTTCGGCTCGTAAAGCTCCGTTGTTGGTGAAGAAGGACAGGGGTAGTAACTGACCTTTGTTTGACGGTAATCAATTAGAAAGTCACGGCTAACTACGTGCCAGCAGCCGCGGTAATACGTAGGTGGCAAGCGCTGTCCGGATTTATTGGGCATAAAGCGAGTGCAGGCGGCTCGATAGGTCTGATGTGAAAGCCTTCGGCTCAACCGGAGAATTGCATCAGATACTGACGAGCTTGAGTACAGAAGAGGAGAGTTGAACTCCATGTGTAGCGGTGAAATGTGTAGATATA	432	TAGGGAATCTTCCACAATGGACGCAAGTCTGATGGAGCAACGCCGCGTGAGTGAAGAAGGGTTTCGGCTCGTAAAGCTCTGTTGTTGGTGAAGAAGGACAGGGGTAGTAACTGACCTTTGTTTGACGGTAATCAATTAGAAAGTCACGGCTAACTACGTGCCAGCAGCCGCGGTAATACGTAGGTGGCAAGCGCGGTCCGGATTTATTGGGCGTAAAGCGAGTGCAGGCGGCTCGATAAGTCTGATGTGAAAGCCTTCGGCTCAACCGGAGAATTGCATCAGAAACTGTCGAGCTTGAGTACAGAAGAGGAGAGTGGAACTCCATGTGTAGCGGTGAAATGCGTAGATATATGGAAGAACACCAATGGCGAAGGCAGGTCTCTGGGCTGTTACTGACGC…	0	0	0	1	0	0	1	1	0	1	2	1	1	2	0	0	0	0	1	1	0	0	6	0	0	0	0	0	0	0	18
Otu1031	Proteobacteria	Gammaproteobacteria	Enterobacteriales	Enterobacteriaceae	Escherichia/Shigella	2	TGGGGAATATTGCACAATGGGCGCAAGCCTGATGCAGCCATGCCGCGTGTATGAAGAAGGCCTTCGGGTTGTAAAGTACTTTCAGCGGGGAGGAAGGGAGTAAAGTTAATACCTTTGCTCATTGACGTTACCCGCAGAAGAAGCACCGGCTAACTCCGTGCCAGCAGCCGCGGTAATACGGAGGGTGCAAGCGTTAATCGGAATTACTGGGCGTAAAGCGCACGCATGCGGTTTGTTAAGTCAGAGGTGAAATCCCCGGGCTCAACCTGGGAACTGCATCTGATCCTGGCTAGCTTTAGTCTCGTAGAGGGGGGTAGAATTCCAGGTGTAGCGGTTAAATGCGTAGAGATCTGGAGGAATACCGGTGGCGAAGGCGGCCCCCTAGACGAAGACTGACGC…	432	TGGGGAATATTGCACAATGGGCGCAAGCCTGATGCAGCCATGCCGCGTGTATGAAGAAGGCCTTCGGGTTGTAAAGTACTTTCAGCGGGGAGGAAGGGAGTAAAGTTAATACCTTTGCTCATTGACGTTACCCGCAGAAGAAGCACCGGCTAACTCCGTGCCAGCAGCCGCGGTAATACGGAGGGTGCAAGCGTTAATCGGAATTACTGGGCGTAAAGCGCACGCAGACGGTTTGTTAAGTCAGAGGTGAAATCCCCGGGCTCAACCTGGGAACTGCATCTGATTCTGGCAAGCTTGGGGCTCGTAGAGGGTGGTAGAATTCCAGGGGTAGCGGTTAAATGCGTATAGATCTGGAGGAATACCGGTGGCGAAGGCGGCCCCCCGGACGAAGACTGACGC…	0	0	0	0	0	0	0	0	0	0	0	0	0	0	0	0	0	0	0	0	3	0	0	0	0	0	0	0	0	0	3
Otu1102	Firmicutes	Bacilli	Bacillales	unclassified	unclassified	1	TGGGGAATATTGCGCAATGGGGGAAACCCCGACGCAGCGACGCCGCATGAGCGATGAAGGTCTTCGGATCGTAAAGCTCTGTTGTTAGGGAAGAACAAGTACCGGAGTAACTGCCGGTACCTTGACGGTACCTAACCAGAAAGCCCCGGCTAACTACGTGCCAGCAGCCGCGGTAATACGTAGGGGGCGAGCGTTGTCCGGAATTATTGGGCGTAAAGGACGCGTAGGCGGTCTCTTAAGTCTGATGTGAAAGCCCCCGGCTTAACCGGGGAGGGTCATTGGAAACTGGGAGACTTGAGTGCAGGAGAGGGAAGCGGAATTCCATGTGTAGCGGTGAAATGCGTAGAGATATGGAGGAACACCAGTGGCGAAGGCGGCTTCCTGGCCTGTAACTGACGC…	432	TAGGGAATATTCCGCAATGGGCGAAAGCCTGACGGAGCGACGCCGCGTGAGCGATGAAGGTCTTCGGATCGTAAAGCTCTGTTGTTAGGGAAGAACAAGTACCGGAGTAACTGCCGGTACCTTGACGGTACCTAACCAGAAAGCCCCGGCTAACTACGTGCCAGCAGCCGCGGTAATACGTAGGGGGCGAGCGTTGTCCGGAATTATTGGGCGTAAAGGGCGCGTAGGCGGTCTCTTAAGTCTGATGTGAAAGCCCCCGGCTTAACCGGGGAGGGTCATTGGAAACTGGGAGACTTGAGTGCAGGAGAGGGAAGCGGAATTCCATGTGTAGCGGTGAAATGCGTAGAGATATGGAGGAACACCAGTGGCGAAGGCGGCTTCCTGGCCTGTAACTGACGC…	0	0	0	1	1	0	0	0	0	0	0	0	0	0	0	0	0	0	0	0	0	0	0	0	0	0	0	0	0	0	2
Otu1122	Firmicutes	Bacilli	Lactobacillales	Lactobacillaceae	Lactobacillus	1	TAGGGAATCTTCCACAATGGACGCAAGTCTGATGGAGCAACGCCGCGTGAGTGAAGAAGGGTTTCGGCTCGTAAAGCTCTGTTGTTGGTGAAGAAGGACAGGGGTAGTAACTTACCTTTGTTTGACGGTAATCAAGTAGAAAGTCACGGCGAACTACGTGCCAGCAGCCGCGGTAATACGTAGGTGGCAAGCGTTGTCCGGATTTATTGGGCGTAAAGCGAGTGCAGGAGGCTCGATAAGTCTGATGTGAAAGCCTTCGGCTCAACCGGAGAATTGCATCAGAAACTGTGGGGCTTGAGTACAGAAGAGGAGAGTGGAACTACATGTGTGGCGGTGAAATGCGTAGATACATGGAAGAACACCGGTGGGGAAGGCGGCTCTC	432	TAGGGAATCTTCCACAGTGGACGCAAGTCTGATGGAGCAACGCCGCGTGAGTGAAGAAGGGTTTCGGCTCGTAAAGCTCTGTTGTTGGTGAAGAAGGACAGGGGTAGTAACTGACCTTTGTTTGACGGTAATCAATTAGAAAGTCACGGCTAACTACGTGCCAGCAGCCGCGGTAATACGTAGGTGGCAAGCGTTGTCCGGATTTATTGGGCGTAAAGCGAGTGCAGGCGGCTCGATAAGTCTGATGTGAAAGCCTTCGGCTGAACCGGAGAATTGCATCAGAAACTGTCGGGCTTGAGTACAGAAGAGGAGAGTGGAACTACATGTGTTGCGGTGAAATGCGTAGATATATGGAAGAACACCAGGGGGGAAGGCGGCTCTCTGGTCTGCAACTGTCGC…	0	0	0	0	0	0	1	0	0	0	0	1	0	0	0	0	0	0	0	0	0	0	0	0	0	0	0	0	0	0	2
Otu1146	Firmicutes	Bacilli	Lactobacillales	Lactobacillaceae	Lactobacillus	1	TAGGGAATCTTCCACAATGGACGCAAGTCTGATGGAGCAACGCCGCGTGAGTGAAGAAGGGTTTCGGCTCGTAAAGCTCTGTTGTTGGTGAAGAAGGACAGGGGTAGTAACTGACCTTTGTGTGACGGTAATCAATTAGAAAGTCACGGCTAACTACGTGCCAGCAGCCGCGGTAATACGTAGGTGGCAAGCGTTGTCCGGATTTATTGGGCGTAAAGCGAGTGCAGGCGGCTCGATAAGTCTGATGTGAAAACCTTCGGCTCAACCGGAGAATTGCAGCAGAAACTGTCGGGCTTGAGTACAGAAGAGGAGGGTGGAACTACATGTGTAGCGGTGGAATGCGTAGATATATGGAGGAGCACCGGTGGCGAAGGCGGCTCTCTGGTCTGTTACTGACGC…	432	TAGGGAATCTTCCACAATGGACGCAAGTCTGATGGAGCAACGCCGCGTGAGTGAAGAAGGGTTTCGGCTCGTAAAGCTCTGTTGTTGGTGAAGAAGGACAGGGGTAGTAACTGACCTTTGTGTGACGGTAATCAATTAGAAAGTCACGGCTAACTACGTGCCAGCAGCCGCGGTAATACGTAGGTGGCAAGCGTTGTCCGGATTTATTGGGCGTAAAGCGAGTGCAGGCGGCTCGATAAGTCTGATGTGAAAACCTTCGGCTCAACCGGAGAATTGCAGCAGAAACTGTCGGGCTTGAGTACAGAAGAGGAGGGTGGAACTACATGTGTAGCGGTGGAATGCGTAGATATATGGAGGAGCACCGGTGGCGAAGGCGGCTCTCTGGTCTGTTACTGACGC…	0	0	0	0	0	0	0	0	0	2	0	0	0	0	0	0	0	0	0	0	0	0	0	0	0	0	0	0	0	0	2
Otu1168	Firmicutes	Bacilli	Lactobacillales	Lactobacillaceae	Lactobacillus	1	GTAGGGAATCTTCCACAATGGACGCAAGTCTGATGGAGCAACGCCGCGTGAGTGAAGAAGGGTTTCGGCTCGTAAAGCTCTGTTGTTGGTGAAGAATGACAGGGGTAGTAACTGACCTTTGTTTGACGGTAATCAATTAGAAAGTCACGGCTAACTACGTGCCAGCAGCCGCGGTAATACGTAGGTGGCAAGCGTTGTCCGGATTTATTGGGCGTAAAGCGAGTGCAGGCGGCACGATAAGTCTGATGTGAAAGCCTTCGGCTCAACCGGAGAATTGCATCAGAAACTGTCGATCTTGAGTACAGAAGAGGGGAGTGGAACCCCATGTGTAGCGGTGAAAAGCGTAGATATATGGTAGAACACCGGTGGCGAAGGCGGCTCTCTGGTCTGTTACTGAAG…	432	TAGGGAATCTTCCACAATGGACGCAAGTCTGATGGAGCAACGCCGCGTGAGTGAAGAAGGGTTTCGGCTCGTAAAGCTCTGTTGTTGGTGAAGAATGACAGGGGTAGTAACTGACCTTTGTTTGACGGTAATCAATTAGAAAGTCACGGCTAACTACGTGCCAGCAGCCGCGGTAATACGTAGGTGGCAAGCGTTGTCCGGATTTATTGGGCGTAAAGCGAGTGCAGGCGGCTCGATAGGTCTGATGTTAAAGCCTTCGGCTCAACCGGAGAATTGCATCAGAATCTGTTGATCTTGAGTACAGAAGAGGGGAGTGGAACTCCATGTGTAGCGGTGAAAAGCGTAGATATATGGACGGACACCGGTGGCGGATGCGGCTCTCTGGTCTGTTACTGACGC…	0	0	0	0	0	0	0	0	0	0	0	0	0	0	2	0	0	0	0	0	0	0	0	0	0	0	0	0	0	0	2
Otu1240	Proteobacteria	Gammaproteobacteria	Pseudomonadales	Pseudomonadaceae	Thiopseudomonas	2	TGGGGAATATTGGACAATGGGGGGAACCCTGATCCAGCCATGCCGCGTGTGTGAAGAAGGTCTTCGGATTGTAAAGCACTTTAAGTTGGGAGGAAGGGCTCCGGGTTAATACCCTGCGAGTTTTGACGTTACCAACAGAATAAGCACCGGCTAACTTCGTGCCAGCAGCCGCGGTAATACGAAGGGTGCGAGCGTTAATCGGAACTACTGGGCGTAAAGCGCGCGTAGGTGGTTGGGTAAGTTGGAAGTGAAAGCCCCGGGCTTAACCTGGGAATTGCTTTCAAAACTGCCTGGCTAGAGTACGGTAGAGGGTAGTGGAATTTCCTGTGTAGCGGTGAAATGCGTAGATATGGGAAGGAACATCAGTGGCGAAGGCGACTACCTGGACTGATACTGACA…	432	TGGGGAATATTGGACAATGGGGGGAACCCTGATCCAGCCATGCCGCGTGTGTGAAGAAGGTCTTCGGATTGTAAAGCACTTTAAGTTGGGAGGAAGGGTTTTCGGTTGATACCCGGAAATTTTGACGTTACCAACAGAATAAGCACCGGCTAACTTCGTGCCAGCAGCCGCGGTAATACGAAGGGTGCGAGCGTTAATCGGAATTACTGGGCGTAAAGCGCGCGTAGGTGGTTGGGTAAGTTGGAAGTGAAAGCCCCGGGCTTAACCTGGGAATTGCTTTCAAAACTGCCTGGCTAGAGTACGGTAGAGGGTAGTGGAATTTCCTGTGTAGCGGTGAAATGCGTAGATATGGGAAGGAACATCAGTGGCGAAGGCGACTACCTGGACTGATACTGACAC…	1	0	0	0	0	0	0	0	0	0	0	0	0	0	0	0	0	0	0	0	1	0	0	0	2	0	0	0	0	0	4
Otu1254	Proteobacteria	Deltaproteobacteria	unclassified	unclassified	unclassified	1	TAGGGAATTTTGGGCAATGGGCGAAAGCCTGACCCAGCAACGCCGCGTGTGGGATGAAGGCCCTCGGGTCGTAAACCACTGTCAGGAAGAAAGAAAAGTCGGCCGGATAATACTCGGTCGACCTGACGGTACCTCCAAAGGAAGCACCGGCTAACTCCGTGCCAGCAGCCGCGGTAATACGGAGGGTGCAAGCGTTGTTCGGAATTACTGGGCGTAAAGCGCGTGTAGGTGGTCGAGTTAGTCTAATGTGAAAGCCCCGGGCTCAACCCGGGAAGTGCATCCGAAACTGCTCGACTAGAGTTCCGGAGAGGAAGGCAGAATTCCCAATGTAGGGGGGAAATCCGTAGATAGTGGGAGGAAGACCGGTGGCGAAGGCGGCCTTCTGGACGGTGACTGACA…	432	TAGGGAATTTTGGGCAATGGGCGAAAGCCTGACCCAGCAACGCCGCGTGTGGGATGAAGGCCCTCGGGTCGTAAACCACTGTCAGGAGGAAAGAAAAGTCGGCCGGATAATACTCGGTCGGCCTGACGGTACCTCCAAAGGAAGCACCGGCTAACTCCGTGCCAGCAGCCGCGGTAATACGGAGGGTGCAAGCGTTGTTCGGAATTACTGGGCGTAAAGCGCGTGTAGGTGGTCGAGTAAGTCGAATGTGAAAGCCCCGGGCTCAACCCGGGAAGTGCATCCGAAACTGCTCGACTAGAGTCCCGGAGAGGAAGGCAGAATTCCCAATGTAGGGGTGAAATCCGTAGATATTGGGAGGAATACCGGTGGCGAAGGCGGCCTTCTGGACGGTGGCTGACA…	0	0	0	0	0	0	0	0	0	0	0	0	0	0	0	0	0	0	0	0	0	0	0	2	0	0	0	0	0	0	2
Otu1263	Proteobacteria	unclassified	unclassified	unclassified	unclassified	4	TGGGGAATCTTGGACAATGGGCGCAAGCCTGATCCAGCAATGCCGCGTGGGTGAAGACGGCCTGCGGGTTGTAAAGCCCTTTGGGTGGGGAAGAACGGCGGGCGGCGAACAGCGGCCCGCCCTGACATTACCCACGGAACAAGCACCGGCTAACTCCGTGCCAGCAGCCGCGGTAATACGGAGGGTGCGAGCGTTAATCGGAATTACTGGGCGTAAAGCGTGCGTAGGCGGTTCGGTCAGTCAGCCGTGAAAGCCCCGGGCTCAACCTGGGAACGGCGGTTGAGACGGCCGGACTGGAGTGGGCCAGAGGATCGTGGAATTCCGGGTGTAGCGGTGAAATGCGTAGAGATCCGGAGGAACACCGATGGCGAAGGCAGCGGTCTGGAGCCACACTGACGC…	432	TGGGGAATCTTGGACAATGGGCGCAAGCCTGATCCAGCAATGCCGCGTGGGTGAAGACGGCCTGCGGGTTGTAAAGCCCTTTGGGTGGGGAAGAACGGCGGGCGGCGAACAGCGGCCCGCCCTGACATTACCCACGGAACAAGCACCGGCTAACTCCGTGCCAGCAGCCGCGGTAATACGGAGGGTGCGAGCGTTAATCGGAATTACTGGGCGTAAAGCGTGCGTAGGCGGTTCGGTCAGTCAGCCGTGAAAGCCCCGGGCTCAACCTGGGAACAGCGGTTGAGACGGCCGGACTGGAGTGGGCCAGAGGATCGTGGAATTCCGGGTGTAGCGGTGAAATGCGTAGAGATCCGGAGGAACACCGATGGCGAAGGCAGCGGTCTGGAGCCACACTGACGC…	0	1	0	0	0	0	0	0	0	0	0	0	0	0	0	0	0	0	0	0	0	0	0	1	0	0	0	0	0	4	6
Otu1341	Firmicutes	Bacilli	Lactobacillales	unclassified	unclassified	1	TAGGGAATCTTCCACAATGGACGCAAGTCTTATTTATCAACTCCTCTTTATTTAATAATTTTTTCTTCTCTTAAATCTctttttttttttcatcattccctttttattaccttcccttttttttcctctcctcccttctcccttcccttctccctcctttccctcctcctcTTTAATACTTATTTTTCAATCTTTGTCCGGATTTATTGGGCGTAAAGCGAGTGCAGGCGGCTCGATAAGTCTGATGTGAAAGCCTTCGGCTCAACCGGAGAATTGCATCAGAAACTGTCGAGCTTGAGTACAGAAGAGGAGAGTGGAACTCCATGTGTAGCGGTGAAATGCGTAGATATATGGAAGAACACCGGTGGCGAAGGCGGCTCTCTGGTCTGTTACTGACGC…	432	TAGGGAATCTTCCACAATGGACGCAAGTCTGATGGAGCAACTCCTCTTTATTTAATAATTTTTTCTTCTCTTAAATCTCtttttttttttaataattacatttttattaacttccctttttttttctttcctcccttctcccttcccttctccctcctttccctccccctCTTTAATACTTATTTTTCAATCTTTTTCCGGATTTATTGGGCGTAAAGCGAGTGCAGGCGGCTCGATAAGTCTGATGTGAAAGCCTTCGGCTCAACCGGAGAATTGCATCAGAAACTGTCGAGATTGAGTAAAGAAGAGGAGAGTGGAACTCCATGTGTAGAGGTGAAATGCGTAGATATATGGAAGAACACCGGTGGCGAAGGCGGCTCTCTGGTCTGTTACTGACGC…	0	0	0	0	0	0	0	0	0	1	0	1	0	1	0	0	0	0	0	0	0	0	1	0	0	0	0	0	0	0	4
Otu1377	Firmicutes	Bacilli	Lactobacillales	Lactobacillaceae	Lactobacillus	1	TAGGGAATAGAGAAAAAGGGAGGAAAATCTGATGGAGCAACGACGCGTGAGTGAAGAAGGTTTTCGGATCGTAAAGCTCTGTTGTTGGTGAAGAAGGATAGAGGTAGTAACTGGCCTTTATTTGACGGTAATCAACCAGAAAGTCACGGCTAACTACGTGCCAGCAGCCGCGGTAATACGTAGGTGGCAAGCGTTGTCCGGATTTATTGGGCGTAAAGCGAGCGCAGGCGGAAGAATAAGTCTGATGTGAAAGCCCTCGGCTTAACCGAGGAACTGCCTCGGAAACTGTTTTTCTTGAGTGCAGAAGAGGAGAGTGGAACTCCATGTGTAGCGGTGGAATGCGTAGATATATGGAAGAACACCAGTGGCGAAGGCGGCTCTCTGTTCTCCCACTGACGC…	432	TAGGGAATAGGGAAAAAGGGAGGCAAGTCTGATGGAGCAACACCGCGTGAGTGAAGAAGGTTTTCGGATCGTAAAGCTCTGTTGTTGGTGAAGAAGGATAGAGGTAGTAACTGGCCTTTATTTGACGGTAATCAACCAGAAAGTCACGGCTAACTACGTGCCAGCAGCCGCGGTAATACGTAGGTGACAAGCGTTGTCCGGATTTATTAGGCGTAAAGCGAGCGCAGGCGGAAGAATAAGTCTGATGTGAAAGCCCTCGGCTTAACCGAGGAACTGCATCGGAAACTGTTTTTCTTGAGTGCAGAAGAGGAGAGTGGAACTCCATGTGTAGCGGTGGAATGCGTAGATATATGGAAGAACACCAGTGGCGAAGGCGGCTCTCTGGTGTCCCACTGACGC…	2	0	0	0	0	0	0	0	0	0	0	0	0	0	0	0	0	0	0	0	0	0	0	0	0	0	0	0	0	0	2
Otu1436	Proteobacteria	Betaproteobacteria	Burkholderiales	Comamonadaceae	Hydrogenophaga	5	TGGGGAATTTTGGACAATGGGCGCAAGCCTGATCCAGCAATGCCGCGTGCAGGAAGAAGGCCTTCGGGTTGTAAACTGCTTTTGTACGGAACGAAAAGGCTCTGGTTAATACCTGGGGCATATAACGGTACCGTAAGAATAAGCACCGGCTAACTACGTGCCAGCAGCCGCGGTAATACGTAGGGTGCAAGCGTTAATCGGAATTACTGGGCGTAAAGCGTGCGCAGGCGGTTTTGTAAGACAGGCGTGAAATCCCCGGGCTCAACCTGGGAATTGCGCTTGTGACTGCAAGGCTGGAGTGCGGCAGAGGGGGATGGAATTCCGCGTGTAGCAGTGAAATGCGTAGATATGCGGAGGAACACCGATGGCGAAGGCAATCCCCTGGGCCTGCACTGACGC…	432	TGGGGAATTTTGGACAATGGGCGCAAGCCTGATCCAGCAATGCCGCGTGCAGGAAGAAGGCCTTCGGGTTGTAAACTGCTTTTGTACGGAACGAAAAGGCTCTGGTTAATACCTGGGGCATATGACGGTACCGTAAGAATAAGCACCGGCTAACTACGTGCCAGCAGCCGCGGTAATACGTAGGGTGCAAGCGTTAATCGGAATTACTGGGCGTAAAGCGTGCGCAGGCGGTTTTGTAAGACAGGCGTGAAATCCCCGGGCTCAACCTGGGAATTGCGCTTGTGACTGCAAGGCTGGAGTGCGGCAGAGGAGGATGGAATTCCGCGTGTAGCAGTGAAATGCGTAGATATGCGGAGGAACACCGATGGCGAAGGCAAGCCCCTGGGCCTGCACTGACGC…	0	0	0	0	0	0	0	0	0	0	0	0	1	0	0	0	0	0	0	0	1	0	0	0	0	0	0	0	5	0	7
Otu1478	Firmicutes	Bacilli	Lactobacillales	Streptococcaceae	Streptococcus	1	AGGGAATCTTCGGCAATGGGGGCAACCCTGACCGAGCAACGCCGCGTGAGTGAAGAAGGTTTTCGGATCGTAAAGCTCTGTTGTAAGAGAAGAACGTGTGTGAGAGTGAAAAGTTCACACGGTGACGGTAACTTACCAGAAAGGGACGGCTAACTACGTGACAGCAGCCGCGGTAATACGTAGGTCCCGAGAGTTGTCCGGATTTATTGGGCGTAAAGCGAGCGCAGGCGGTTTAATAAGTCTGAAGTTAAAGGCAGTGGCTTAACCATTGTACTCTTTGGAAACTGTTAGACTTGAGTGCAGAAGGGGAGAGTGGAATTCCATGTGTGGCTGTGAAATGCGTAGATATATGGAG	432	TAGGGAATCTTCGGCAATGGGGGCAACCCTGACCGAGCAACGCCGCGTGAGTGAAGAAGGTTTTCGGATCGTAAAGCTCTGTTGTAAGAGAAGAACGTGTGTGAGAGTGGAAAGTTCACACGGTGACGGTAACTTACCAGAAAGGGACGGCTAACTACGTGCCAGCAGCCGCGGTAATACGTAGGTCCCGAGCGTTGTCCGGATTTATTGGGCGTAAAGCGAGCGCAGGCGGTTTAATAAGTCTGAAGTTAAAGGCAGTGGCTTAACCATTGTTCGCTTTGGAAACTGTTAAACTTGAGTGCAGAAGGGGAGAGTGGAATTCCATGTGTAGCGGTGAAATGCGTAGATATCAGGAGGAATACCGGTGGCGAAGGCAACTTACTGGACTTAAACTGACGC…	0	0	0	0	0	0	0	0	0	0	0	0	0	0	0	0	0	0	0	0	0	0	0	0	0	0	0	0	0	2	2
Otu1489	Firmicutes	Bacilli	Lactobacillales	Lactobacillaceae	Lactobacillus	1	TAGGGAATCTTCCACAATGGACGCAAGTCTGATGGAGCAACGCCGCGTGAGTGAAGAAGGGTTTCGGCTCGTAAAGCTCTGTTGTTGGTGAAGAAGGACAGGGGTAGTAACTGACCTTTTTTTGACGGTAATCAATTAGAAAGTCACGGCTAACTACGTGCCAGCAGCCGCGGTAATACGTAGGTGGCAAGCGTTGTCCGGATTTATTGGGCGTAAAGCGGGTGCAGGCGGCTCGATAAGTCTGATGTGAATGCCTTCGGCTCAACCGGAGAATTGCATCAGAAACAGTCGTGCTTGAGTACAGAAGAGGAGAGTGGAACTCCTTGTGTAGCGGTGAAATGCGTCGATATATTGAAGAACACCGGTGGCGAAGGCGGCTCTCTGGTCTGTTACTGACG	432	TAGGGAATCTTCCACAATGGACGCAAGTCTGATGGAGCAACGCCGCGTGAGTGAAGAAGGGTTTCGGCTCGTAAAGCTCTGTTGTTGGTGAAGAAGGACAGGGGTAGTAACTGACCTTTGGTTGACGGTAATCAATTAGAAAGTCACGGCTAACTACGTGCCAGCAGCCGCGGTAATACGTAGGTGGCAAGCGTTGTCCGGATTTATTGGGCGTAAAGCGAGTGCAGGCGGCTCGATAAGTCTGATGTGAAAGCCTTCGGCTCAACCGGAGAATTGCATCAGAAACAGTCGGGATCGAGTACAGAATAGGAGAGCGGAACTCCTTGTGTAGCGGTGAAATGCGTAGATATATGGAAGAACACCGGTGGCGAAGGCGGCTCTCTGGTCTGTTACTGACGC…	0	0	0	0	0	0	0	1	0	0	0	0	1	0	0	0	0	0	0	0	0	0	0	0	0	0	0	0	0	0	2
Otu1516	Firmicutes	Bacilli	Lactobacillales	Lactobacillaceae	Lactobacillus	1	TAGGGAATCTTCCACAATGGACGCAAGTCTGATGGAGCAACGCCGCGTGAGTGAAGAAGGGTTTCGGCTCGTAAAGCTCTGTTGGTAGTGAAGAAAGATAGAGGTAGTAACTGGCCTTTATTTGACGGTAATTACTTAGAAAGTCACGGCTACTAACGTGCAGGCAGCGCGGGTAATCCGAAGGTGGAAGGCGTGGTCCGGATTTATTGGGCGTAAAGCGAGTGCAGGCGGTTCAATAAGTCTGATGTGAAAGCCTTCGGCTCAACCGGAGAATTGCATCAGAAACTGCTGAACTTGAGTGCAGAAGAGGAGAGTGGAACTCCATGTGTAGCGGTGGAATGCGTAGATATATGGAAGAACACCAGTGGCGAAGGCGGCTCTCTGGTCTGCAACTGACGC…	432	TAGGGAATCTTCCACAATGGACGCAAGTCTGATGGAGCAACGCCGCGTGAGTGAAGAAGGGTTTCGGCTCGTAAAGCTCTGTTGGTAGTGAAGAAAGATAGAGGTAGTAACTGGCCTTTATTTGACGGTAATTATTTAGAAGGTCCCGGCTAATTACGTGCAAGCAGCGGGGGTAATCGGTAGGGGGAAGGCGTTGTCCGGATTTATTGGGGGTAAAGCGAGTGCAGGCGGTTCAATAAGTCTGATGTGAAAGCCTTCGGCTCAACCGGAGAATTGCATCAGAAACTGCTGAACTTGAGTGCAGAAGAGGAGAGTGGAACTCCATGTGTAGCGGTGGAATGCGTAGATATATGGAAGAACACCAGTGGCGAAGGCGGCTCTCTGGTCTGCAACTGACGC…	0	0	0	0	0	0	0	0	0	0	0	0	0	0	2	0	0	0	0	0	0	0	0	0	0	0	0	0	0	0	2
Otu1565	Proteobacteria	Betaproteobacteria	Neisseriales	Neisseriaceae	Snodgrassella	4	TGGGGAATTTTGGACAATGGGGGAAACCCTGATCCAGCCATGCCGCGTGTATGAAGAAGGCCTTAGGGTTGTAAAGTACCTTTGTTAGGGAAGAAAAGCTAGTTTTTAATAAAAATTAGTGATGACGGTACCTAAAGAATAAGCACCGGCTAACTACGTGCCAGCAGCCGCGGTAATACGTAGGGTGCAAGCGTTAATCGGAATTATTGGGCGTAAAGCGAGTGCAGACGGTTACTTAAGCCAGATGTGAAATCCCCAAGCTTAACTTGGGACGTGCATTTGGAACTGGGTGACTAGAGTGTGTCAGAGGGAGGTAGAATTCCACATGTAGCGGTGGAATGCGTAGAGATGTGGAGGAATACCGATGGCGAAGGCAGCCTCCTGGGATAACACTGACGT…	432	TGGGGAATTTTGGACAATGGGGGAAACCCTGATCCAGCCATGCCGCGTGTATGAAGGAGGCCTTAGGGTTGTAAAGTACTTTTGTTAGGGAAGAAAAGCTAGTTTTTAATAAAAATTAGTGATGACGGTACCTAAAGAATAAGCACCGGCTAACTACGTGCCAGCAGCCGCGGTAATACGTAGGGTGCAAGCGTTAATCGGAATTATTGGGCGTAAAGCGAGTGCAGACGGTTACTTAAGCCAGATGTGAAATCCCCAAGCTTAACTTGGGACGTGCATTTGGAACTGGGTGACTAGAGTGTGTCAGAGGGAGGTAGAATTCCACACGTAGCGGTGGAATGCGTAGAGATGTGGAGGAATACCGATGGCGAAGGCAGCCTCCTGGGATAACACTGACGT…	0	0	1	0	0	0	0	0	0	0	0	0	0	2	0	0	0	0	0	0	0	0	0	0	0	1	0	2	4	0	10
Otu1600	Firmicutes	Bacilli	Lactobacillales	Lactobacillaceae	Lactobacillus	1	TAGGGAATCTTCCACAATGGACGAAAGTCTGATGGAGCAACGCCGCGTGAGTGAAGAAGGTTTTCGGGTCGTAAAGCTCTGTTGTTGGTGAAGAAGGATAGAGGTAGTAACTGGCCTTTATTTGACGGTAATCAACCAGAAAGTCACGGCTAACTACGTGCCAGCAGCCGCGGTAATACGTAGGTGGCAAGCGTTGTCCGGATTTATTGGGCGTAAAGCGAGCGCAGGCGGAAGAATAAGTCTGATGTGAAAGCCCTCGGCTTAACCGGGGAACTGGATCGGAAACTGTTTTTCTGGAGTGGAGGAGAGGGGAGGGGAACGCCAGGTGTAGCGGTGGAATGCGTAGATATATGGAAGAACGCCAGTGGCGAAGGCGGCTCGCTGGTCTGCAACTGACGC…	432	TAGGGAATCTTCCACAATGGACGCAAGTCTGATGGAGCAACGCCGCGTGAGTGAAGAAGGTTTTCGGATCGTAAAGCTCTGTTGTTGGTGAAGAAGGATAGAGGTAGTAACTGGCCTTTATTTGACGGTAATCAACCAGAAAGTCACGGCTAACTACGTGCCAGCAGCCGCGGTAATACGTAGGTGGCAAGCGTTGTCCGGATTTATTGGGCGTAAAGCGAGCGCAGGCGGAAGAATAAGTCTGATGTGAAAGCCCTCGGCTTAACCGGGGGAATGGATCGGGAACTGTTTTTCTTGAGTGGAGGAGAgggggggggAAATCCAGGGGTAGCGGTGGAATGCGTAGATATATGGAAGAACACCAGTGGCGAAGGCGGCTCTCTGGTCTGCAACTGACGC…	1	0	0	0	0	0	0	0	0	0	0	1	0	0	0	0	0	0	0	0	0	0	0	0	0	0	0	0	0	0	2
Otu1632	Actinobacteria	Actinobacteria	Bifidobacteriales	Bifidobacteriaceae	Gardnerella	1	TAGGGAATCTTCCACAATGGACGCAAGTCTGATGGAGCAACGCCGCGTGAGTGAAGAAGGTTTTCGGATCGTAAAGCTCTGTTGTTGGTAAAGAAGGATAGAGGTAGTAACTGGCCTTTATTTGACGGTAATCAACCAGAAAGTCACGGCTAACTACGTGCCAGCAGCCGCGGTAATATGTAGGGCGCAAGCGTTATCCGGAATTATTGGGCGTAAAGAGCTTGTAGGCGGTTCGTCGCGTCTGGTGTGAAAGCCCATCGCTTAACGGTGGGTTTGCACCGGGTGCGGGCGGGCTAGAGTGCAGTAGGGGAGACTGGAATTCTCGGTGGAACGGTGGAATGTGTAGATATCGGGCAGAACACCAATGGCGAAGGCAGGTCTCTGGGCTGTTACTGACGC…	432	TAGGGAATCTTCCACAATGGACGCAAGTCTGATGGAGCAACGCCGCGTGAGTGAAGACGGTTTTCGGATCGTAAAGCTCTGTTGTTGGTGAAGAAGGATAGAGGTAGTAACTGGCCTTTATTTGACGGTAATCAACCAGAAAGTCACGGCTAACTACGTGCCAGCAGCCGCGGTAATACGTAGGGCGCAAGCGTTATCCGGAATTATTGGGCGTAAAGAGCTTGTAGGCGGTTCGTCGCGTCTGGTGTGAAAGCCCATCGCTTAACGGTGGGGTTGCGCCGGGTACGGGCGGGCTAGAGTGCAGTAGGGGAGACTGGAATTCTCGGTGTAACGGTGGAATGTGTAGATATCGGGAAGAACACCAATGGCGAAGGCAGGTCTCTGGGCTGTTACTGACGC…	0	1	0	0	4	0	0	0	0	0	0	0	0	0	0	0	0	0	0	0	0	0	0	0	0	0	0	0	0	0	5
Otu1638	Proteobacteria	Gammaproteobacteria	Xanthomonadales	Xanthomonadaceae	Ignatzschineria	1	TGGGGAATATTGGACAATGGGCGAAAGCCTGATCCAGCAATACCGCGTGTGTGAAGAAGGCCCTAGGGTTGTAAAGCACTTTTGTCAGGGAGAACGGGTTTTGTAGTTAATACCTACAGGATCTGATGTTACCTAAAGAATAAGCACCGGCTAACTCCGTGCCAGCAGCCGCGGTAATACGGAGGGTGCAAGCGTTAATCGGAATTACTGGGCGTAAAGGGCGCGTAGGTGGTAACTTAAGTTGGGTGTGAAATCCCCGGGCTCAACCTGGGAATTGCATCCAAAACTGGGTTGCTAGAGTGTGGTAGAGGGTAGCGGAATTTCTGGTGTAGCGGCGAAATGCGTAGATATCAGAAGGAACATCAATGGCGAAGGCAGCTACCTGGGCCAACACTGACG…	432	TGGGGAATATTGGACAATGGGCGAAAGCCTGATCCAGCAATACCGCGTGTGTGAAGAAGGCCCTAGGGTTGTAAAGCACTTTTGTTAGGGAGAACGGGTTTTGTAGTTAATACCTACAGAATCTGATGTTACCTAAAGAATAAGCACCGGCTAACTCCGTGCCAGCAGCCGCGGTAATACGGAGGGTGCAAGCGTTAATCGGAATTACTGGGCGTAAAGGGCGCGTAGGTGGTATCTTAAGTTGGGTGTGAAATCCCCGGGCTCAACCTGGGAATTGCATCCAAAACTTGGGTGCTATAGTGTGGGAGAGGGTAGCGGAATTTCTGGTGGAGCGGTGAAATGCGTAGATATCCGAAGGAACATCAATGGCGAAGGCAGCTACCTGGGCCAACACTGACG…	2	0	0	0	0	0	0	0	0	0	0	0	0	0	0	0	0	0	0	0	0	0	0	0	0	0	0	0	0	0	2
Otu1643	Actinobacteria	Actinobacteria	Bifidobacteriales	Bifidobacteriaceae	Gardnerella	1	TAGGGAATCTTCCGCAATGGACGCAAGTCTGACGGAGCAACGCCGCGTGAGTGAAGAAGGTTTTCGGATCGTAAAACTCTGTTGTAAGAGAAGAACAAATTGTAGAGTAACTGCTACAGTCTTGACGGTATCTTACCAGAAAGCCACGGCTAACTACGTGCCAGCAGCCGCGGTAATACGTAGGGCGCAAGCGTTATCCGGAATTATTGGGCGTAAAGAGCTGGTAGGCGGGTCGTCGCGTCTGGTGTGAAAGCCCATCGCTTAACGGTGGGTTTGCGCCGGGTACGGGGGGGCTAGAGGGCAGTAGGGGGGACTGGAATTCTCGGTGGAACGGTGGAATGTGTAGATATCGGGAAGAACACCAATGGCGACGGCAGGTCTCTGGGCTGTTACTGACGC…	432	TAGGGAATCTTCCGCAATGGACGCAAGTCTGACGGAGCAACGCCGCGTGAGTGAAGAAGGTTTTCGGATCGTAAAACTCCGTTGTAAGAGAAGAACAAAATGTAGAGTAACTGCTACAGTCTTGACGGTATCTTACCAGAAAGCCACGGCTAACTACGCGCCAGCAGCCGCGGTAATACGTGGGGCGCAAGCGTTACCCGGAATTATTGGGCGTAAAGAGCTTGTAGGCGGTTCGTCGCGTCTGGTGTGAAAGCCCATCGCTTAACGGTGGGTTTGCGCCGGGTACGGGCGGGCTAGAGTGCAGTAGGGGAGACTGGAATTCTCGGTGTAACGGTGGAATGTGTAGATATCGGGAAGAACACCAATGGCGAAGGCAGGTCTCTGGGCTGTTACTGACGC…	0	0	0	0	0	0	0	0	0	0	2	0	0	0	0	0	0	0	0	0	0	0	0	0	0	0	0	0	0	0	2
Otu1679	Firmicutes	Bacilli	Lactobacillales	unclassified	unclassified	1	TAGGGAATCTTCCACAATGGACGCAAGTCTGATGGAGCAACGCCGCTTTATTGAAGAATTTTTTCTTCTCTTAAATCTCtttttttttttaataattacatttttattaacttaccttttttttcctttcctcccttctcccttcccttctccctcctttccctcctcctcttcAATACTTATTTTTCAAGCTTTGTCCGGATTTATTGGGCGTAAAGCGAGTGCAGGCGGCTCGATAAGTCTGATGTGAAAGCCTTCGGCTCAACCGGAGAATTGCATCAGAAAATGTAGAGATTGAGTAAAGAAGAGGAGAGTGGAAATAAATGTGTAGAGGTGAAATGCGTAGATATATGGAAGAACACCGGTGGCGAAGGAGGATCTCTGGTCTGTTAATGACGA…	432	TAGGGAATCTTCCACAATGGACGCAAGTCTGATGGAGCAACGCCGCGTGAGTGAAGAATGTTTTCTTCTCTTAAATCTCtttttttttttaataattacatttttattaacttaccttttttttcctttcctcccttctcccttcccttctccctcctttccctcctcctcTTTAATACTTATTTTTCAATCTTTGTCCGGATTTATTGGGCGTAAAGCGAGTGCAGGCGGCTCGATAAGTCTGATGTGAAAGCCTTCGGCTCAACCGGAGAATTGCATCAGAAACTGTCGAGATTGAGTAAAGAAGAGGAGAGTGGAAATAAATGTGTAGAGGTGAAATGAGTAGATATATGGAAGAACACCGGTGGCGAAGGAGGCTCTCTGGTCTGTTACTGACGC…	0	0	0	0	0	0	1	0	0	0	0	0	0	0	0	0	0	0	0	0	0	0	1	0	0	0	0	0	0	0	2
Otu1695	Firmicutes	Bacilli	Lactobacillales	Lactobacillaceae	Lactobacillus	1	GTAAAGCCCTGTTGTTGGTGAAGAAGGACAGGGGTAGTAACTGACCTTTGTTTGCCGCTAATCAATTAGAAAGTCACGCCTAACTACGTGCCAGCAGCCGCGGTAATACGTAGGTGGCAAGCGTTGACCTGGTTTATTGGGCGTAAAGCGAGTGCAGGCGGCTCGATAAGTCTGATGTGAAAGCCTTCGGCTCAACCGGAGAATTGCATCAGAAACTGTCGAGCTTGAGGACAGAAGAGGAGAGTGGAACTCCATGTGTAGCGGTGAAATGCGTAGATATATGGAAGAACACCGGTGGCGAAGGCGGCTCTCTGGTCTGTTACTGACGCTGAGGCTCGAAAGCATGGGTAGCGAACAGGATT	432	TGGGGAATATTGGACAATGGAGGAAACTCTGATCCAGCAATTCTGTGTGAGTGAAGAAGGGTTTCGGCTCGTAAAGCTCTGTTGTTGGTGAAGAAGGACAGGGGTAGTAACTGACCTTTGTTTGACGGTAATCAATTAGAAAGTCATGGCTAACTACGTGCCAGCAGCCGCGGTAATACGTAGGTGGCAAGCGTTGTCCGGATTTATTGGGCGTAAAGCGAGTGCAGGCGGCTCGATAAGTCTGATGTGAAAGCCTTCGGCTCAACCGGAGAATTGCATCAGAAACTGTCGAGCTTGAGTACAGAAGAGGAGAGTGGAACTCCATGTGTAGCGGTGAAATGCGTAGATATATGGAAGAACACCGGTGGCGAAGGCGGCTCTCTGGTCTGTTACTGACGC…	0	0	0	0	0	0	0	2	1	0	0	0	1	0	1	0	1	0	1	1	0	0	1	0	0	0	0	0	0	0	9
Otu1708	Firmicutes	Bacilli	Bacillales	Bacillaceae 1	Bacillus	182	TAGGGAATCTTCCGCAATGGACGAAAGTCTGACGGAGCAACGCCGCGTGAGCGATGAAGGCCTTCGGGTCGTAAAGCTCTGTTGTTAGGGAAGAACAAGTGCCGAGTAACTATCGGCACCTTGACGGTACCTAACCAGAAAGCCACGGCTAACTACGTGCCAGCAGCCGCGGTAATACGTAGGTGGCAAGCGTTGTCCGGAATTATTGGGCGTAAAGCGCGCGCAGGCGGTTCTTTAAGTCTGATGTGAAAGCCCCCGGCTCAACCGGGGAGGGTCATTGGAAACTGGGGAACTTGAGTGCAGAAGAGGAGAGCGGAATTCCACGTGTAGCGGTGAAATGCGTAGAGATGTGGAGGAACACCAGTGGCGAAGGCGGCTCTCTGGTCTGTAACTGACGCT…	431	TAGGGAATCTTCCGCAATGGACGAAAGTCTGACGGAGCAACGCCGCGTGAGCGATGAAGGCCTTCGGGTCGTAAAGCCCTGTTGTTAGGGAAGAACAAGTGCCGAGTAACTATCGGCACCTTGACGGTACCTAACCAGAAAGCCACGGCTAACTACGTGCCAGCAGCCGCGGTAATACGTAGGTGGCAAGCGTTGCCCGGAATTATTGGGCGTAAAGCGCGCGCAGGCGGTTCTTTAAGTCTGATGTGAAAGCCCCCGGCTCAACCGGGGAGGGTCATTGGAAACTGGGGAACTTGAGTGCAGAAGAGGAGAGCGGAATTCCACGTGTAGCGGTGAAATGCGTAGAGATGTGGAGGAACACCAGTGGCGAAGGCGGCTCTCTGGTCTGTAACTGACGCT…	2	0	0	0	0	0	0	0	0	0	0	0	0	0	0	0	0	0	0	0	13	5	0	0	6	0	0	0	186	0	212
Otu1709	Firmicutes	Erysipelotrichia	Erysipelotrichales	Erysipelotrichaceae	Erysipelotrichaceae_incertae_sedis	126	TAGGGAATTTTCGTCAATGGAGGAAACTCTGAACGAGCAATGCCGCGTGAGTGAAGAAGGTTTTCGGATCGTAAAGCTCTGTTGTAAGAGAAGAACGGCAGTTAGAGGAAATGCTAACTGAGTGACGGTATCTTACCAGAAAGCCACGGCTAACTACGTGCCAGCAGCCGCGGTAATACGTAGGTGGCGAGCGTTATCCGGAATGATTGGGCGTAAAGGGTGCGTAGGTGGCACATTAAGTCTGAAGTAAAAGGCAACAGCTCAACTGTTGTATGCTTTGGAAACTGATGAGCTAGAGTGCAGAAGAGGGCGATGGAATTCCATGTGTAGCGGTAAAATGCGTAGATATATGGAGGAACACCAGTGGCGAAGGCGGTCGCCTGGTCTGTAACTGACACT…	431	TAGGGAATTTTCGTCAATGGAGGAAACTCTGAACGAGCAATGCCGCGTGAGTGAAGAGGGTTTTCGGATCGTAAAGCTCTGTTGTAAGAGAAGAACGGCAGTTAGAGGAAATGCTAACTGAGTGACGGTATCTTACCAGAAAGCCACGGCTAACTACGTGCCAGCAGCCGCGGTAATACGTAGGTGGCGAGCGTTATCCGGAATGATTGGGCGTAAAGGGTGCGTAGGTGGCACATTAAGTCTGAAGTAAAAGGCAACAGCTCAACTGTTGTATGCTTTGGAAACTGATGAGCTAGAGTGCAGAAGAGGGCGATGGAATTCCATGTGTAGCGGTAAAATGCGTAGATATATGGAGGAACACCAGTGGCGAAGGCGGTCGCCTGGTCTGTAACTGACACT…	0	0	0	0	0	0	1	0	0	0	0	0	1	2	0	0	0	0	1	0	4	12	0	0	26	0	0	2	55	37	141
Otu1710	Proteobacteria	Deltaproteobacteria	Myxococcales	unclassified	unclassified	20	TGGGGAATATTGGGCAATGGGCGCAAGCCTGACCCAGCCACGCCGCGTGAGTGATGAAGGCCTTCGGGTCGTAAAGCTCTGTGGGGAGGGACGAAAAAACGCTGGCTAACATCCAGCGGACTGACGGTACCTCCTTAGCAAGCACCGGCTAACTCTGTGCCAGCAGCCGCGGTAATACAGAGGTCCCAAGCGTTACTGAGAATCACTGGGTTTAAAGGGTGCGTGGGTGGTCCGTTAAGTCGGTTGTGAAATCCCTTGGCTCAACCAAGGAACTGCTTCCGATACTGGCGGACTTGAGGCCGGTAGAGGTCACTGGAACAGACGGTGGAGCGGTGAAATGCGTAGATATCGTCTGGAACGCCTGTGGTGAAGACGGGTGACTGGGCCGGTTCTGACACT…	431	TGGGGAATATTGGGCAATGGGCGCAAGCCTGACCCAGCCACGCCGCGTGAGTGATGAAGGCCTTCGGGTCGTAAAGCTCTGTGGGGAGGGACGAAAAAACGCTGGCTAACATCCAGCGGACTGACGGTACCTCCTTAGCAAGCACCGGCTAACTCTGTGCCAGCAGCCGCGGTAATACAGAGGTCCCAAGCGTTACTGAGAATCACTGGGTTTAAAGGGTGCGTGGGTGGTCCGTTAAGTCGGTTGTGAAATCCCTTGGCTCAACCAAGGAACTGCTTCCGATACTGGCGGACTTGAGGCCGGTAGAGGTCACTGGAACAGACGGTGGAGCGGTGAAATGCGTAGATATCGTCTGGAACGCCTGTGGTGAAGACGGGTGACTGGGCCGGTTCTGACACT…	0	0	0	0	0	0	0	0	0	0	0	0	0	0	0	0	0	0	0	0	0	0	0	0	0	0	0	0	0	20	20
Otu1711	Firmicutes	Erysipelotrichia	Erysipelotrichales	Erysipelotrichaceae	Clostridium XVIII	19	TAGGGAATTTTCGGCAATGGGGGAAACCCTGACCGAGCAACGCCGCGTGAAGGAAGAAGGTTTTCGGATTGTAAACTTCTGTTATAAAGGAAGAACGGCGGCTACAGGAAATGGTAGCCGAGTGACGGTACTTTATTAGAAAGCCACGGCTAACTACGTGCCAGCAGCCGCGGTAATACGTAGGTGGCAAGCGTTATCCGGAATTATTGGGCGTAAAGAGGGAGCAGGCGGCAGCAAGGGTCTGTGGTGAAAGCCTGAAGCTTAACTTCAGTAAGCCATAGAAACCAGGCAGCTAGAGTGCAGGAGAGGATCGTGGAATTCCATGTGTAGCGGTGAAATGCGTAGATATATGGAGGAACACCAGTGGCGAAGGCGACGATCTGGCCTGCAACTGACGCT…	431	TAGGGAATTTTCGGCAATGGGGGAAACCCTGACCGAGCAACGCCGCGTGAAGGAAGAAGGTTTTCGGATTGTAAACTTCTGTTATAAAGGAAGAACGGCGGCTACAGGAAATGGTAGCCGAGTGACGGTACTTTATTAGAAAGCCACGGCTAACTACGTGCCAGCAGCCGCGGTAATACGTAGGTGGCAAGCGTTATCCGGAATTATTGGGCGTAAAGAGGGAGCAGGCGGCAGCAAGGGTCTGTGGTGAAAGCCTGAAGCTTAACTTCAGTAAGCCATAGAAACCAGGCAGCTAGAGTGCAGGAGAGGATCGTGGAATTCCATGTGTAGCGGTGAAATGCGTAGATATATGGAGGAACACCAGTGGCGAAGGCGACGATCTGGCCTGCAACTGACGCT…	0	0	0	19	0	0	0	0	0	0	0	0	0	0	0	0	0	0	0	0	0	0	0	0	0	0	0	0	0	0	19
Otu1712	Firmicutes	Bacilli	unclassified	unclassified	unclassified	13	TAGGGAATCTTCCACAATGGACGCAAGTCTGATGGAGCAATGCCGCGTGAGTGAAGAAGGATTTCGGTTCGTAAAACTCTGTTGCGAGGGAAGAACAAGTACGAAGTAACTACTCGTACCTTGACGGTACCTCGTTAGAAAGCCACGGCTAACTACGTGCCAGCAGCCGCGGTAATACGTAGGTGGCAAGCGTTATCCGGAATTATTGGGCGTAAAGCGCGCGTAGGCGGTTTCTTAAGTCTGATGTGAAAGCCCCCGGCTTAACCGGGGAGGGTCATTGGAAACTGGGAGACTTGAGTGCAGAAGAGGAAAGCGGAATTCCATGTGTAGCGGTGAAATGCGTAGATATATGGAGGAACACCAGTGGCGAAGGCGGCTTTCTGGTCTGTAACTGACGCT…	431	TAGGGAATCTTCCACAATGGACGCAAGTCTGATGGAGCAATGCCGCGTGAGTGAAGAAGGATTTCGGTTCGTAAAACTCTGTTGCGAGGGAAGAACAAGTACGAAGTAACTACTCGTACCTTGACGGTACCTCGTTAGAAAGCCACGGCTAACTACGTGCCAGCAGCCGCGGTAATACGTAGGTGGCAAGCGTTATCCGGAATTATTGGGCGTAAAGCGCGCGTAGGCGGTTTCTTAAGTCTGATGTGAAAGCCCCCGGCTTAACCGGGGAGGGTCATTGGAAACTGGGAGACTTGAGTGCAGAAGAGGAAAGCGGAATTCCATGTGTAGCGGTGAAATGCGTAGATATATGGAGGAACACCAGTGGCGAAGGCGGCTTTCTGGTCTGTAACTGACGCT…	0	0	0	0	0	0	0	0	0	0	0	0	0	0	0	0	0	0	0	0	0	0	0	0	0	0	0	0	13	0	13
Otu1713	Firmicutes	Erysipelotrichia	Erysipelotrichales	Erysipelotrichaceae	Allobaculum	13	TAGGGAATTTTCGTCAATGGGGGCAACCCTGAACGAGCAATGCCGCGTGAGCGAAGAAGGTCTTCGGATTGTAAAGCTCTGTTGCCGGGGAAAAAGGAAGGAAAGAGGAAATGCTTTTCTTTGGATGGTACCCGGCCAGAAAGTCACGGCTAACTACGTGCCAGCAGCCGCGGTAATACGTAGGTGGCAGGCGTTATCCGGAATGATTGGGCGTAAAGGGTGAGCAGGCGGTTCTTCAAGTCATGAGTGAAAGGCAGAAGCTTAACTTCTGTGGGCTGATGAGACTGGAGAACGTGAGTACAGGAGAGGGCGGCGGAACTCCATGTGTAACGGTAAAATGCGTAGAGATATGGAAGAACACCAGTGGCGAAGGCGGCCGCCTGGACTGAAACTGACGCG…	431	TAGGGAATTTTCGTCAATGGGGGCAACCCTGAACGAGCAATGCCGCGTGAGCGAAGAAGGTCTTCGGATTGTAAAGCTCTGTTGCCGGGGAAAAAGGAAGGAAAGAGGAAATGCTTTTCTTTGGATGGTACCCGGCCAGAAAGTCACGGCTAACTACGTGCCAGCAGCCGCGGTAATACGTAGGTGGCAGGCGTTATCCGGAATGATTGGGCGTAAAGGGTGAGCAGGCGGTTCTTCAAGTCATGAGTGAAAGGCAGAAGCTTAACTTCTGTGGGCTGATGAGACTGGAGAACGTGAGTACAGGAGAGGGCGGCGGAACTCCATGTGTAACGGTAAAATGCGTAGAGATATGGAAGAACACCAGTGGCGAAGGCGGCCGCCTGGACTGAAACTGACGCG…	0	0	0	0	0	0	0	0	0	0	0	0	0	0	0	0	0	0	0	0	0	0	0	0	13	0	0	0	0	0	13
Otu1714	Proteobacteria	Gammaproteobacteria	Xanthomonadales	Xanthomonadaceae	Metallibacterium	12	TGGGGAATATTGGACAATGGGGGCAACCCTGATCCAGCAATGCCGCGTGTGTGAAGAAGGCCTTCGGGTTGTAAAGCACTTTTATCGGGAAAGAAATCGTGCGGACTAATACTCCGTATGGATGACGGTACCCGAGGAATAAGCACCGGCTAACTCCGTGCCAGCAGCCGCGGTAATACGGAGGGTGCGAGCGTTAATCGGAATTACTGGGCGTAAAGCGTGCGTAGGTGGTTGGTTAAGTCCGATGTGAAAGCCCTGGGCTCAACCTGGGAATGGCATGGGATACTGGCTGGCTAGAGTGTGATAGAGGGTCGTGGAATTCCCGGTGTAGCGGTGAAATGCGTAGAGATCGGGAGGAACACCAGTGGCGAAGGCGGCGACCTGGGTCAACACTGACAC…	431	TGGGGAATATTGGACAATGGGAACAACCCTGATCCAGCAATGCCGCGTGTGTGAAGAAGGCCTTCGGGTTGTAAAGCACTTTTATCGGGAAAGAAATCGTGCGGACTAATACTCCGTATGGATGACGGTACCCGAGGAATAAGCACCGGCTAACTCCGTGCCAGCAGCCGCGGTAATACGGAGGGTGCGAGCGTTAATCGGAATTACTGGGCGTAAAGCGTGCGTAGGTGGTTGGTTAAGTCCGATGTGAAAGCCCTGGGCTCAACCTGGGAATGGCATGGGATACTGGCTGGCTAGAGTGTGATAGAGGGTCGTGGAATTCCCGGTGTAGCGGTGAAATGCGTAGAGATCGGGAGGAACACCAGTGGCGAAGGCGGCGACCTGGGTCAACACTGACAC…	0	0	0	0	0	0	0	0	0	0	0	0	0	0	0	0	0	0	0	0	0	0	0	1	0	0	0	0	11	5	17
Otu1715	Firmicutes	Negativicutes	Selenomonadales	Veillonellaceae	Dialister	12	TGGGGAATCTTCCGCAATGGACGAAAGTCTGACGGAGCAACGCCGCGTGAGTGAAGACGGCCTTCGGGTTGTAAAGCTCTGTGATTCGGGACGAAAGGCCATATGTGAATAATATATGGAAATGACGGTACCGAAAAAGCAAGCCACGGCTAACTACGTGCCAGCAGCCGCGGTAATACGTAGGTGGCAAGCGTTGTCCGGAATTATTGGGCGTAAAGGGCGCGCAGGCGGTTTTTTAAGTCGGTCTTAAAAGTGCGGGGCTTAACCCCGTGAGGGGACCGAAACTGGAAGACTTGAGTGTCGGAGAGGAAAGCGGAATTCCTAGTGTAGCGGTGAAATGCGTAGATATTAGGAGGAACACCGGTGGCGAAAGCGGCTTTCTGGACGACAACTGACGCT…	431	TGGGGAATCTTCCGCAATGGACGAAAGTCTGACGGAGCAACGCCGCGTGAGTGAAGACGGCCTTCGGGTTGTAAAGCTCTGTGATTCGGGACGAAAGGCCATATGTGAATAATATATGGAAATGACGGTACCGAAAAAGCAAGCCACGGCTAACTACGTGCCAGCAGCCGCGGTAATACGTAGGTGGCAAGCGTTGTCCGGAATTATTGGGCGTAAAGGGCGCGCAGGCGGTTTTTTAAGTCGGTCTTAAAAGTGCGGGGCTTAACCCCGTGAGGGGACCGAAACTGGAAGACTTGAGTGTCGGAGAGGAAAGCGGAATTCCTAGTGTAGCGGTGAAATGCGTAGATATTAGGAGGAACACCGGTGGCGAAAGCGGCTTTCTGGACGACAACTGACGCT…	0	0	0	12	0	0	0	0	0	0	0	0	0	0	0	0	0	0	0	0	0	0	0	0	0	0	0	0	0	0	12
Otu1716	Firmicutes	Bacilli	Lactobacillales	Leuconostocaceae	Leuconostoc	9	TAGGGAATCTTCCACAATGGGCGAAAGCCTGATGGAGCAACGCCGCGTGTGTGATGAAGGCTTTCGGGTCGTAAAGCACTGTTGTATGGGAAGAACAGCTAGAGTAGGGAATGACTTTAGTTTGACGGTACCATACCAGAAAGGGACGGCTAAATACGTGCCAGCAGCCGCGGTAATACGTATGTCCCGAGCGTTATCCGGATTTATTGGGCGTAAAGCGAGCGCAGACGGTTAACTAAGTCTGATGTGAAAGCCCGGAGCTCAACTCCGGAAAGGCATTGGAAACTGGTTAACTTGAGTGCAGTAGAGGTAAGTGGAACTCCATGTGTAGCGGTGGAATGCGTAGATATATGGAAGAACACCAGCGGCGAAGGCGGCTTACTGGACTGTAACTGACGT…	431	TAGGGAATCTTCCACAATGGGCGAAAGCCTGATGGAGCAACGCCGCGTGTGTGATGAAGGCTTTCGGGTCGTAAAGCACTGTTGTATGGGAAGAACAGCTAGAGTAGGGAATGACTTTAGTTTGACGGTACCCTACCAGAAAGGGACGGCTAAATACGTGCCAGCAGCCGCGGTAATACGTATGTCCCGAGCGTTATCCGGATTTATTGGGCGTAAAGCGAGCGCAGACGGTTAATTAAGTCTGATGTGAAAGCCCGGAGCTCAACTCCGGAAAGGCATTGGAAACTGGTTAACTTGAGTGCAGTAGAGGTAAGTGGAACTCCATGTGTAGCGGTGGAATGCGTAGATATATGGAAGAACACCAGCGGCGAAGGCGGCTTACTGGACTGTAACTGACGT…	0	0	1	0	0	0	0	2	0	1	0	0	0	0	0	0	0	0	0	0	1	3	0	0	9	0	0	0	0	7	24
Otu1717	Firmicutes	Bacilli	Lactobacillales	Carnobacteriaceae	Trichococcus	9	TAGGGAATCTTCCGCAATGGACGAAAGTCTGACGGAGCAACGCCGCGTGAGTGAAGAAGGTTTTCGGATCGTAAAACTCTGTTGTCAGAGAAGAACAAGTTGGAGAGTAACTGCTCCAGCCTTGACGGTATCTGACCAGAAAGCCACGGCTAACTACGTGCCAGCAGCCGCGGTAATACGTAGGTGGCAAGCGTTGTCCGGATTTATTGGGCGTAAAGCGAGCGCAGGCGGTTCCTTAAGTCTGATGTGAAAGCCCACGGCTCAACCGTGGAAGGTCATTGGAAACTGGGGAACTTGAGTGCAGAAGAGGAGAGTGGAATTCCATGTGTAGCGGTGAAATGCGTAGATATATGGAGGAACACCAGTGGCGAAGGCGACTCTCTGGTCTGTAACTGACGC…	431	TAGGGAATCTTCCGCAATGGACGAAAGTCTGACGGAGCAACGCCGCGTGAGTGAAGAAGGTTTTCGGATCGTAAAACTCTGTTGTCAGAGAAGAACAAGTTGGAGAGTAACTGCTCCAGCCTTGACGGTATCTGACCAGAAAGCCACGGCTAACTACGTGCCAGCAGCCGCGGTAATACGTAGGTGGCAAGCGTTGTCCGGATTTATTGGGCGTAAAGCGAGCGCAGGCGGTTCCTTAAGTCTGATGTGAAAGCCCACGGCTCAACCGTGGAAGGTCATTGGAAACTGGGGAACTTGAGTGCAGAAGAGGAGAGTGGAATTCCATGTGTAGCGGTGAAATGCGTAGATATATGGAGGAACACCAGTGGCGAAGGCGACTCTCTGGTCTGTAACTGACGC…	0	1	0	0	0	0	0	0	0	0	0	0	0	0	0	0	0	0	0	0	3	6	0	0	0	0	0	0	0	0	10
Otu1718	Firmicutes	Erysipelotrichia	Erysipelotrichales	Erysipelotrichaceae	unclassified	9	TAGGGAGTATTCGGCAATGGGGGGAACCCTGACCGAGCAACGCCGCGTGAACGAAGAAGGTCTTCGGATTGTAAAGTTCTGTTATTGGGGAAGAACGATACTTGTAGTGGAAAGACAAGTAAGTGACGGTACCCGATGAGAAAGCCACGGCTAACTACGTGCCAGCAGCCGCGGTAATACGTAGGTGGCAAGCGTTATCCGGAATTATTGGGCGTAAAGAGTGAGCAGGCGGTTGCATAAGTTTGGAGTCAAAAGCAGTGGCTTAACCATTGTCCGCTTTGAAAACTGTGCGACTAGAGTTCGAGAGAGGTTAGTGGAATTCCATGTGTAGCGGTGAAATGCGTAGATATATGGAGGAACACCAGTGGCGAAGGCGACTAACTAGCTCGATACTGACGC…	431	TAGGGAGTATTCGGCAATGGGGGGAACCCTGACCGAGCAACGCCGCGTGAACGAAGAAGGTCTTCGGATTGTAAAGTTCTGTTATTGGGGAAGAACGATACTTGTAGTGGAAAGACAAGTAAGTGACGGTACCCGATGAGAAAGCCACGGCTAACTACGTGCCAGCAGCCGCGGTAATACGTAGGTGGCAAGCGTTATCCGGAATTATTGGGCGTAAAGAGTGAGCAGGCGGTTGCATAAGTTTGGAGTCAAAAGCAGTGGCTTAACCATTGTCCGCTTTGAAAACTGTGCGACTAGAGTTCGAGAGAGGTTAGTGGAATTCCATGTGTAGCGGTGAAATGCGTAGATATATGGAGGAACACCAGTGGCGAAGGCGACTAACTAGCTCGATACTGACGC…	0	0	0	0	0	0	0	0	0	0	0	0	0	0	0	0	0	0	0	0	0	0	0	0	10	0	0	0	0	0	10
Otu1719	Firmicutes	Bacilli	Bacillales	Staphylococcaceae	Staphylococcus	8	CAGGGAATCTTCCGCAATGGGCGAAAGCCTGACGGAGCAACGCCGCGTGAGTGATGAAGGTCTTCGGATCGTAAAACTCTGTTGTTAGGGAAGAACAAATTTGTTAGTAACTGAACAAGTCTTGACGGTACCTAACCAGAAAGCCACGGCTAACTACGTGCCAGCAGCCGCGGTAATACGTAGGTGGCAAGCGTTATCCGGAATTATTGGGCGTAAAGCGCGCGTAGGCGGTTTCTTAAGTCTGATGTGAAAGCCCACGGCTCAACCGTGGAGGGTCATTGGAAACTGGGAAACTTGAGTGCAGAAGAGGAGAGTGGAATTCCATGTGTAGCGGTGAAATGCGCAGAGAGATGGAGGAACACCAGTGGCGAAGGCGGCTCTCTGGTCTGTAACAGACGC…	431	TAGGGAATCTTCCGCAATGGGCGAAAGCCTGACGGAGCAACGCCGCGTGAGTGATGAAGGTCTTCGGATCGTAAAACTCTGTTGTTAGGGAAGAACAAATTTGTTAGTAACTGAACAAGTCTTGACGGTACCTAACCAGAAAGCCACGGCTAACTACGTGCCAGCAGCCGCGGTAATACGTAGGTGGCAAGCGTTATCCGGAATTATTGGGCGTAAAGCGCGCGTAGGCGGTTTCTTAAGTCTGATGTGAAAGCCCACGGCTCAACCGTGGAGGGTCATTGGAAACTGGGAAACTTGAGTGCAGAAGAGGAGAGTGGAATTCCATGTGTAGCGGTGAAATGCGCAGAGATATGGAGGAACACCAGTGGCGAAGGCGGCTCTCTGGTCTGTAACTGACGC…	0	0	0	0	0	0	0	0	0	0	0	0	0	0	0	0	0	0	0	0	0	0	0	0	3	0	0	0	8	0	11
Otu1720	Ignavibacteriae	Ignavibacteria	Ignavibacteriales	Ignavibacteriaceae	Melioribacter	8	TGAGGAATATTGGGCAATGCCCGAAAGGGTGACCCAGCAACGCCGCGTGGAGGATGAATGCCGTAAGGTTGTAAACTCCTTTTAGTGGGGATGAAAATTTCTGTTTCGCAAGGGGCAGAACTTGACCGTACCCACAGAAAAAGCCCCGGCTAACTACGTGCCAGCAGCCGCGGTAATACGTAGGGGGCAAGCGTTGTCCGGATTTACTGGGTGTAAAGGGCGCACAGGCGGATCTGTTAGTCAGGGGTGAAATCCTACGGCTCAACCGTAGAACTGCCTCTGATACTGCAGATCTTGAGTTCGGAAGAGAGAAGCGGAATTCCAGGTGTAGTGGTGAAATACGTAGATATCTGGAAGAACACCAGTGGCGAAGGCGGCTTCTTGGTCCGCAACTGACGC…	431	TGAGGAATATTGGGCAATGCCCGAAAGGGTGACCCAGCAACGCCGCGTGGAGGATGAATGCCGTAAGGTTGTAAACTCCTTTTAGTGGGGATGAAAATTTCTGTTTCGCAAGGGGCAGAACTTGACCGTACCCACAGAAAAAGCCCCGGCTAACTACGTGCCAGCAGCCGCGGTAATACGTAGGGGGCAAGCGTTGTCCGGATTTACTGGGTGTAAAGGGCGCACAGGCGGATCTGTTAGTCAGGGGTGAAATCCTACGGCTCAACCGTAGAACTGCCTCTGATACTGCAGATCTTGAGTTCGGAAGAGAGAAGCGGAATTCCAGGTGTAGTGGTGAAATACGTAGATATCTGGAAGAACACCAGTGGCGAAGGCGGCTTCTTGGTCCGCAACTGACGC…	0	0	0	0	0	0	0	0	0	0	0	0	0	0	0	0	0	0	0	0	0	0	0	0	0	0	0	0	8	0	8
Otu1721	Firmicutes	Erysipelotrichia	Erysipelotrichales	Erysipelotrichaceae	Clostridium XVIII	8	TAGGGAATTTTCGGCAATGGGCGAAAGCCTGACCGAGCAACGCCGCGTGAAGGAAGAAGGTTTTCGGATTGTAAACTTCTGTTATAAAGGAAGAACGACTTTAGGAGGTAATGCCTAGAGAGTGACGGTACTTTATGAGAAAGCCACGGCTAACTACGTGCCAGCAGCCGCGGTAATACGTAGGTGGCAAGCGTTATCCGGAATTATTGGGCGTAAAGAGGGAGCAGGCGGCAATTAGGGTCTGCGGTGAAAGACTGAAGCTCAACTTCAGTAAGCCGTGGAAACCGAACAGCTAGAGTGCATTAGAGGATCGTGGAATTCCATGTGTAGCGGTGAAATGCGTAGATATATGGAGGAACACCAGTGGCGAAGGCGACGATCTGGGATGCAACTGACGCT…	431	TAGGGAATTTTCGGCAATGGGCGAAAGCCTGACCGAGCAACGCCGCGTGAAGGAAGAAGGTTTTCGGATTGTAAACTTCTGTTATAAAGGAAGAACGACTTTAGGAGGTAATGCCTAGAGAGTGACGGTACTTTATGAGAAAGCCACGGCTAACTACGTGCCAGCAGCCGCGGTAATACGTAGGTGGCAAGCGTTATCCGGAATTATTGGGCGTAAAGAGGGAGCAGGCGGCAATTAGGGTCTGCGGTGAAAGACTGAAGCTCAACTTCAGTAAGCCGTGGAAACCGAACAGCTAGAGTGCATTAGAGGATCGTGGAATTCCATGTGTAGCGGTGAAATGCGTAGATATATGGAGGAACACCAGTGGCGAAGGCGACGATCTGGGATGCAACTGACGCT…	0	0	0	0	0	0	0	0	0	0	0	0	0	0	0	0	0	0	0	0	0	0	0	0	8	0	0	0	0	0	8
Otu1722	Proteobacteria	Gammaproteobacteria	Xanthomonadales	Xanthomonadaceae	Thermomonas	8	TAGGGAATATTGGACAATGGGGGCAACCCTGATCCAGCCATGCCGCGTGAGTGAAGAAGGCCCTCGGGTTGTAAAGCTCTTTTGTCCGGAAAGAAAGGCATTCGGTGGATACCCGGATGTGATGACGGTACCGGAAGAATAAGCACCGGCTAACTTCGTGCCAGCAGCCGCGGTAATACGAAGGGTGCAAGCGTTACTCGGAATTACTGGGCGTAAAGCGTGCGTAGGTGGTTTGTTAAGTCTGATGTGAAAGCCCTGGGCTCAACCTGGGAATGGCATTGGATACTGGCAGGCTAGAGTGCGGTAGAGGGCAGTGGAATTCCCGGTGTAGCAGTGAAATGCGTAGAGATCGGGAGGAACATCTGTGGCGAAGGCGACTGCCTGGACCAGCACTGACAC…	431	TAGGGAATATTGGACAATGGGGGCAACCCTGATCCAGCCATGCCGCGTGAGTGAAGAAGGCCCTCGGGTTGTAAAGCTCTTTTGTCCGGAAAGAAAGGCATTCGGTGGATACCCGGATGTGATGACGGTACCGGAAGAATAAGCACCGGCTAACTTCGTGCCAGCAGCCGCGGTAATACGAAGGGTGCAAGCGTTACTCGGAATTACTGGGCGTAAAGCGTGCGTAGGTGGTTTGTTAAGTCTGATGTGAAAGCCCTGGGCTCAACCTGGGAATGGCATTGGATACTGGCAGGCTAGAGTGCGGTAGAGGGCAGTGGAATTCCCGGTGTAGCAGTGAAATGCGTAGAGATCGGGAGGAACATCTGTGGCGAAGGCGACTGCCTGGACCAGCACTGACAC…	0	0	0	0	0	0	0	0	0	0	0	0	0	0	0	0	0	0	0	0	0	0	0	0	0	0	0	0	0	9	9
Otu1723	Firmicutes	Bacilli	Lactobacillales	Lactobacillaceae	Lactobacillus	8	TAGGGAATCTTCCACAATGGACGCAAGTCTGATGGAGCAACGCCGCGTGAGTGAAGAAGGTTTTCGGATCGTAAAGCTCTGTTGTTGGTGAAGAAGGATAGAGGCAGTAACTGGCCTTTATTTGCCGGTAATCAACCAGAAAGTCACGGCTAACTACGTGCCAGCAGCCGCGGTAATACGTAGGTGGCAAGCGTTGTCCGGGTTTATTGGGCGTAAAGCGAGCGCAGGCGGATTGATAAGTCTGATGTGAAAGCCTTCGGCTCAACCGAAGGACTGCATCAGAAACTGTCAATCTTGAGTGCAGAAGAGGAGAGTGGAACTCCATGTGTAGCGGTGAAATGCGTAGATATACGGAAGAACACCGGAGGCGAAGGCGGCTCTCTGGTCTGTTACTGACGC…	431	TAGGGAATCTTCCACAATGGACGCAAGTCTGATGGAGCAACGCCGCGTGAGTGAAGAAGGTTTTCGGATCGTAAAGCTCTGTTGTTGGTGAAGAAGGATAGAGGCAGTAACTGGCCTTTATTTGCCGGTAATCAACCAGAAAGTCACGGCTAACTACGTGCCAGCAGCCGCGGTAATACGTAGGTGGCAAGCGTTGTCCGGGTTTATTGGGCGTAAAGCGAGCGCAGGCGGATTGATAAGTCTGATGTGAAAGCCTTCGGCTCAACCGAAGGACTGCATCAGAAACTGTCAATCTTGAGTGCAGAAGAGGAGAGTGGAACTCCATGTGTAGCGGTGAAATGCGTAGATATACGGAAGAACACCGGAGGCGAAGGCGGCTCTCTGGTCTGTTACTGACGC…	0	0	0	0	0	0	0	12	0	0	0	0	0	0	0	0	0	0	0	0	0	0	0	0	0	0	0	0	0	0	12
Otu1724	Proteobacteria	Gammaproteobacteria	Pseudomonadales	Moraxellaceae	Alkanindiges	7	TGGGGAATATTGGACAATGGGCGAAAGCCTGATCCAGCCATGCCGCGTGTGTGAAGAAGGCCTTTTGGTTGTAAAGCACTTTAAGCGAGGAGGAGGGTGCTCTGGCTACTACCTAGATGTATCGGACGTTACTCGCAGAATAAGCACCGGCTAACTCTGTGCCAGCAGCCGCGGTAATACAGAGGGTGCGAGCGTTAATCGGAATTACTGGGCGTAAAGCGCGCGTAGGCGGTTATGTAAGTTGGATGTAAAATCCCCGGGCTTAACCTGGGCACTGCATTCAAAACTGCATAGCTAGAGTATGGGAGAGGAAGGTAGAATTCCAGGTGTAGCGGTGAAATGCGTAGAGATCTGGAGGAATACCGATGGCGAAGGCAGCCTTCTGGCCTAATACTGACG…	431	TGGGGAATATTGGACAATGGGCGAAAGCCTGATCCAGCCATGCCGCGTGTGTGAAGAAGGCCTTTTGGTTGTAAAGCACTTTAAGCGAGGAGGAGGGTGCTCTGGCTACTACCTAGATGTATCGGACGTTACTCGCAGAATAAGCACCGGCTAACTCTGTGCCAGCAGCCGCGGTAATACAGAGGGTGCGAGCGTTAATCGGAATTACTGGGCGTAAAGCGCGCGTAGGCGGTTATGTAAGTTGGATGTAAAATCCCCGGGCTTAACCTGGGCACTGCATTCAAAACTGCATAGCTAGAGTATGGGAGAGGAAGGTAGAATTCCAGGTGTAGCGGTGAAATGCGTAGAGATCTGGAGGAATACCGATGGCGAAGGCAGCCTTCTGGCCTAATACTGACG…	0	0	0	0	0	0	0	0	0	0	0	0	0	0	0	0	0	0	0	0	0	0	0	0	0	0	8	0	0	0	8
Otu1725	Firmicutes	Erysipelotrichia	Erysipelotrichales	Erysipelotrichaceae	Coprobacillus	7	TAGGGAATTTTCGGCAATGGACGAAAGTCTGACCGAGCAACGCCGCGTGAAGGAAGAAGTATTTCGGTATGTAAACTTCTGTTATAAAGGAAGAACGGCATATGTAGGGAATGACATATGAGTGACGGTACTTTATGAGAAAGCCACGGCTAACTACGTGCCAGCAGCCGCGGTAATACGTAGGTGGCAAGCGTTATCCGGAATCATTGGGCGTAAAGAGGGAGCAGGCGGCAATAGAGGTCTGTGGTGAAAGCCTGAAGCTAAACTTCAGTAAGCCATGGAAACCAAATAGCTAGAGTGCAGTAGAGGATCGTGGAATTCCATGTGTAGCGGTGAAATGCGTAGATATATGGAGGAACACCAGTGGCGAAGGCGACGATCTGGGCTGTAACTGACGCT…	431	TAGGGAATTTTCGGCAATGGACGAAAGTCTGACCGAGCAACGCCGCGTGAAGGAAGAAGTATTTCGGTATGTAAACTTCTGTTATAAAGGAAGAACGGCATATGTAGGGAATGACATATGAGTGACGGTACTTTATGAGAAAGCCACGGCTAACTACGTGCCAGCAGCCGCGGTAATACGTAGGTGGCAAGCGTTATCCGGAATCATTGGGCGTAAAGAGGGAGCAGGCGGCAATAGAGGTCTGTGGTGAAAGCCTGAAGCTAAACTTCAGTAAGCCATGGAAACCAAATAGCTAGAGTGCAGTAGAGGATCGTGGAATTCCATGTGTAGCGGTGAAATGCGTAGATATATGGAGGAACACCAGTGGCGAAGGCGACGATCTGGGCTGTAACTGACGCT…	0	1	0	0	0	0	0	0	0	0	0	0	0	0	0	0	0	0	0	0	0	0	0	0	7	0	0	0	0	0	8
Otu1726	Proteobacteria	Deltaproteobacteria	Myxococcales	Sandaracinaceae	Sandaracinus	7	TGAGGAATATTGGGCAATGGGCGAAAGCCTGACCCAGCCACGCCGCGTGAGTGATGAAGGCCTTCGGGTTGTAAAGCTCTGTGGGGAGGGAAGAAAAAGCGGGAGAGTAACTGCTCTCGTGTTGACGGTACCTCCTTAGCAAGCACCGGCTAACTCTGTGCCAGCAGCCGCGGTAATACAGAGGGTGCAAACGTTGCTCGGAATTACTGGGCGTAAAGCGCGTGTAGGCTGACATGCAAGTCGGGTGTGAAATCCCAGGGCTCAACCTTGGAACTGCACTCGAAACTGCACGTCTTGAGTACTGGAGAGGGAAGCGGAATTCCGGGTGTAGAGGTGAAATTCGTAGATATCCGGAGGAACACCAGTGGCGAAGGCGGCTTCCTGGACAGTAACTGACGC…	431	TGAGGAATATTGGGCAATGGGCGAAAGCCTGACCCAGCCACGCCGCGTGAGTGATGAAGGCCTTCGAGTTGTAAAGCTCTGTGGGGAGGGAAGAAAAAGCGGGAGAGTAACTGCTCTCGTGTTGACGGTACCTCCTTAGCAAGCACCGGCTAACTCTGTGCCAGCAGCCGCGGTAATACAGAGGGTGCAAACGTTGCTCGGAATTACTGGGCGTAAAGCGCGTGTAGGCTGACATGCAAGTCGGGTGTGAAATCCCAGGGCTCAACCTTGGAACTGCACTCGAAACTGCACGTCTTGAGTACTGGAGAGGGAAGCGGAATTCCGGGTGTAGAGGTGAAATTCGTAGATATCCGGAGGAACACCAGTGGCGAAGGCGGCTTCCTGGACAGTAACTGACGC…	0	0	0	0	0	0	0	0	0	0	0	0	0	0	0	0	0	0	0	0	2	0	0	0	0	0	0	0	8	0	10
Otu1727	Proteobacteria	Betaproteobacteria	Burkholderiales	Burkholderiales_incertae_sedis	Aquabacterium	7	TGGGGAATTTTGGACAATGGGCGCAAGCCTGATCCAGCAATGCCGCGTGCAGGAAGAAGGCCTTCGGGTTGTAAACTGCTTTTGTCAGGGAAGAAATCTTCTGGGCTAATACCCCGGGAGGATGACGGTACCTGAAGAATAAGCACCGGCTAACTACGTGCCAGCAGCCGCGGTAATACGTAGGGTGCGAGCGTTAATCGGAATTACTGGGCGTAAAGCGTGCGCAGGCGGTTATGTAAGACAGATGTGAAATCCCCGGGCTCAACCTGGGAACTGCATTTGTGACTGCATGACTGGAGTGCGGCAGAGGGGGATGGAATTCCGCGTGTAGCAGTGAAATGCGTAGATATGCGGAGGAACACCGATGGCGAAGGCAATCCCCTGGGCCTGCACTGACGC…	431	TGGGGAATTTTGGACAATGGGCGCAAGCCTGATCCAGCAATGCCGCGTGCAGGAAGAAGGCCTTCGGGTTGTAAACTGCTTTTGTCAGGGAAGAAATCTTCTGGGCTAATACCCCGGGAGGATGACGGTACCTGAAGAATAAGCACCGGCTAACTACGTGCCAGCAGCCGCGGTAATACGTAGGGTGCGAGCGTTAATCGGAATTACTGGGCGTAAAGCGTGCGCAGGCGGTTATGTAAGACAGATGTGAAATCCCCGGGCTCAACCTGGGAACTGCATTTGTGACTGCATGACTGGAGTGCGGCAGAGGGGGATGGAATTCCGCGTGTAGCAGTGAAATGCGTAGATATGCGGAGGAACACCGATGGCGAAGGCAATCCCCTGGGCCTGCACTGACGC…	0	0	0	0	0	0	0	0	0	0	0	0	0	0	0	0	0	0	0	0	0	0	0	0	0	0	0	0	7	0	7
Otu1728	Firmicutes	Bacilli	Lactobacillales	Lactobacillaceae	Lactobacillus	7	TAGGGAATCCTCCACAATGGACGCAAGTCTGATGGAGCAACGCCGCGTGTGTGAAGAAGGTCTTCGGATCGTAAAACACTGTTGTTAGAGAAGAATACAAGTGAGAGTAACTGTTCACTTGCTGACGGTATCTAACCAGAAAGCCACGGCTAACTACGTGCCAGCAGCCGCGGTAATACGTAGGTGGCAAGCGTTGTCCGGATTTATTGGGCGTAAAGGGAACGCAGGCGGTTTTTTAAGTCTGATGTGAAAGCCTTCGGCTTAACCGGAGTAGTGCATTGGAAACTGGAAGACTTGAGTGCAGGAGAGGAGAGTGGAACTCCATGTGTAGCGGTGAAATGCGTAGATATATGGAAGAACACCAGTGGCGAAAGCGGCTCTCTGGTCTGTAACTGACGC…	431	TAGGGAATCCTCCACAATGGACGCAAGTCTGATGGAGCAACGCCGCGTGTGTGAAGAAGGTCTTCGGATCGTAAAACACTGTTGTTAGAGAAGAATACAAGTGAGAGTAACTGTTCACTTGCTGACGGTATCTAACCAGAAAGCCACGGCTAACTACGTGCCAGCAGCCGCGGTAATACGTAGGTGGCAAGCGTTGTCCGGATTTATTGGGCGTAAAGGGAACGCAGGCGGTTTTTTAAGTCTGATGTGAAAGCCTTCGGCTTAACCGGAGTAGTGCATTGGAAACTGGAAGACTTGAGTGCAGGAGAGGAGAGTGGAACTCCATGTGTAGCGGTGAAATGCGTAGATATATGGAAGAACACCAGTGGCGAAAGCGGCTCTCTGGTCTGTAACTGACGC…	0	0	0	0	0	0	0	0	0	0	0	0	0	0	0	0	0	0	0	0	0	0	0	0	0	0	0	0	8	0	8
Otu1729	Proteobacteria	Betaproteobacteria	Burkholderiales	Comamonadaceae	unclassified	7	TGGGGAATTTTGGACAATGGGCGCAAGCCTGATCCAGCCATGCCGCGTGCGGGAAGAGGGCCTTCGGGTTGTAAACCGCTTTTGTCAGGGAAGAAACGCTCTGGGTTAATACCCTGGGGTAATGACGGTACCTGAAGAATAAGCACCGGCTAACTACGTGCCAGCAGCCGCGGTAATACGTAGGGTGCAAGCGTTAATCGGAATTACTGGGCGTAAAGCGTGCGCAGGCGGTTATGCAAGACAGATGTGAAATCCCCGGGCTCAACCTGGGAACTGCATTTGTGACTGCATGGCTAGAGTGCGGCAGAGGGGGATGGAATTCCGCGTGTAGCAGTGAAATGCGTAGATATGCGGAGGAACACCGATGGCGAAGGCAATCCCCTGGGCCTGCACTGACGC…	431	TGGGGAATTTTGGACAATGGGCGCAAGCCTGATCCAGCCATGCCGCGTGCGGGAAGAGGGCCTTCGGGTTGTAAACCGCTTTTGTCAGGGAAGAAACGCTCTGGGTTAATACCCTGGGGTAATGACGGTACCTGAAGAATAAGCACCGGCTAACTACGTGCCAGCAGCCGCGGTAATACGTAGGGTGCAAGCGTTAATCGGAATTACTGGGCGTAAAGCGTGCGCAGGCGGTTATGCAAGACAGATGTGAAATCCCCGGGCTCAACCTGGGAACTGCATTTGTGACTGCATGGCTAGAGTGCGGCAGAGGGGGATGGAATTCCGCGTGTAGCAGTGAAATGCGTAGATATGCGGAGGAACACCGATGGCGAAGGCAATCCCCTGGGCCTGCACTGACGC…	0	0	0	0	0	0	0	0	0	0	0	0	0	0	0	0	0	0	0	0	0	0	0	0	0	0	0	0	0	7	7
Otu1730	Proteobacteria	Gammaproteobacteria	Pseudomonadales	Pseudomonadaceae	Thiopseudomonas	7	TGGGGAATATTGGACAATGGGGGGAACCCTGATCCAGCCATGCCGCGTGTGTGAAGAAGGTCTTCGGATTGTAAAGCACTTTAAGTTGGGAGGAAGGTTTGCGGGCTAATACCCTGTCAGGCTTGACGTTACCAACAGAATAAGCACCGGCTAACTTCGTGCCAGCAGCCGCGGTAATACGAAGGGTGCGAGCGTTAATCGGAATTACTGGGCGTAAAGCGCGCGTAGGTGGTTTGTTAAGTTGGAAGTGAAAGCCCCGGGCTCAACCTGGGAATTGCTTTCAAGACTGACGGGCTAGAGTACGGTAGAGGGTAGTGGAATTTCCCGTGTAGCGGTGAAATGCGTAGATATAGGAAGGAACATCAGTGGCGAAGGCGACTGCCTGGACTGATACTGACA…	431	TGGGGAATATTGGACAATGGGGGGAACCCTGATCCAGCCATGCCGCGTGTGTGAAGAAGGTCTTCGGATTGTAAAGCACTTTAAGTTGGGAGGAAGGTTTGCGGGCTAATACCCTGTCAGGCTTGACGTTACCAACAGAATAAGCACCGGCTAACTTCGTGCCAGCAGCCGCGGTAATACGAAGGGTGCGAGCGTTAATCGGAATTACTGGGCGTAAAGCGCGCGTAGGTGGTTTGTTAAGTTGGAAGTGAAAGCCCCGGGCTCAACCTGGGAATTGCTTTCAAGACTGACGGGCTAGAGTACGGTAGAGGGTAGTGGAATTTCCCGTGTAGCGGTGAAATGCGTAGATATAGGAAGGAACATCAGTGGCGAAGGCGACTGCCTGGACTGATACTGACA…	7	0	0	0	0	0	0	0	0	0	0	0	0	0	0	0	0	0	0	0	0	0	0	0	0	0	0	0	0	0	7
Otu1731	Spirochaetes	Spirochaetia	Spirochaetales	Spirochaetaceae	Treponema	7	CTAAGAATCTTCCGCAATGGACGCAAGTCTGACGGAGCGACGTCGCGTGAATGAAGAAGGCCGAAAGGTTGTAAAATTCTTTTAAGTCTGAAGAATAAGCAGTGTAGGGAATGATACTGTGATGACGGTAAGGCTTGAATAAGCCCCGGCTAATTACGTGCCAGCAGCCGCGGTAACACGTAAGGGGCGAGCGTTGTTCGGAATTATTGGGCGTAAAGGGTATGCAGGCGGTTAGTAAAGCCCGGTGTGAAATTCTCAAGCTTAACTTGAGAACTGCATTAGGAACTAATTAACTTGAATCACGAAGGGGAAACTGGAATTCCAGGTGTAGGGGTGGAATCTGTAGATATCTGGAAGAATACCGGTGGCGAAGGCGAGTTTCTGGTCGATGATTGACGC…	431	CTAAGAATCTTCCGCAATGGACGCAAGTCTGACGGAGCGACACCGCGTGAATGAAGAAGGCCGAAAGGTTGTAAAATTCTTTTAAGTCTGAAGAATAAGCCGTGTAGGGAATGATACTGTGATGACGGTAAGGCTTGAATAAGCCCCGGCTAATTACGTGCCAGCAGCCGCGGTAACACGTAAGGGGCGAGCGTTGTTCGGAATTATTGGGCATAAAGGGTATGCAGGCGGTTAAAAAAGCCCGATGTGAAATTCTCAGGCTCAACTTGAGAACTGCATTAGGAACTTTTTAACTTGAATCACGAAGGGGAAACTGGAATTCCAGGTGTAGGGGTGGAATCTGTAGATATCTGGAGGAATACCGGTGGCGAAGGCGAGTTTCTGGTCGATGATTGACGC…	0	0	0	0	0	0	0	0	0	0	0	0	0	0	0	0	0	0	0	0	0	0	0	0	0	0	0	8	0	0	8
Otu1732	Firmicutes	Clostridia	Thermoanaerobacterales	Thermoanaerobacteraceae	unclassified	7	TGGGGAATCTTGCGCAATGGGCGAAAGCCTGACGCAGCGACGCCGCGTGTGGGACGAAGGCCTTCGGGCTGTGAACCACTGTCAGGGGTGACGAAAAGATAGGGGAGGAAATAACCCTACCCTGACGGTAGCCCCCAAGGAAGCCCCGGCTAACTACGTGCCAGCAGCCGCGGTAATACGTAGGGGGCAAGCGTTGTCCGGAATTACTGGGCGTAAAGGGCGAGCAGGCGGCCGAGGATGTCAGGTGTGAAAGACCGGGGCTCAACCCCGGGGCTGCACTTGAAACTACTCGGCTTGAGGGCAGGAGAGGGGAGTGGAATTCCCGGTGTAGCGGTGAAATGCGTAGATATCGGGAGGAACACCAGTGGCGAAGGCGACTCCCTGGACTGGCCCTGACGC…	431	TGGGGAATCTTGCGCAATGGGCGAAAGCCTGACGCAGCGACGCCGCGTGTGGGACGAAGGCCTTCGGGCTGTGAACCACTGTCAGGGGTGACGAAAAGATAGGGGAGGAAATAACCCTACCCTGACGGTAGCCCCCAAGGAAGCCCCGGCTAACTACGTGCCAGCAGCCGCGGTAATACGTAGGGGGCAAGCGTTGTCCGGAATTACTGGGCGTAAAGGGCGAGCAGGCGGCCGAGGATGTCAGGTGTGAAAGACCGGGGCTCAACCCCGGGGCTGCACTTGAAACTACTCGGCTTGAGGGCAGGAGAGGGGAGTGGAATTCCCGGTGTAGCGGTGAAATGCGTAGATATCGGGAGGAACACCAGTGGCGAAGGCGACTCCCTGGACTGGCCCTGACGC…	7	0	0	0	0	0	0	0	0	0	0	0	0	0	0	0	0	0	0	0	0	0	0	0	0	0	0	0	0	0	7
Otu1733	Proteobacteria	Gammaproteobacteria	Pseudomonadales	Pseudomonadaceae	Rhizobacter	6	TGGGGAATTTTGGACAATGGGCGCAAGCCTGATCCAGCCATGCCGCGTGTGGGAAGAAGGCCTTCGGGTTGTAAACCACTTTTGTCAGGGAAGAAACGGCTCTTACTAATATTAGGGGCTAATGACGGTACCTGAAGAATAAGCACCGGCTAACTACGTGCCAGCAGCCGCGGTAATACGTAGGGTGCAAGCGTTAATCGGAATTACTGGGCGTAAAGCGTGCGCAGGCGGCTTTGCAAGACAGATGTGAAATCCCCGGGCTCAACCTGGGAACTGCATTTGTGACTGCATGGCTAGAGTACGGTAGAGGGGGATGGAATTCCGCGTGTAGCAGTGAAATGCGTAGATATGCGGAGGAACACCGATGGCGAAGGCAATCCCCTGGACCTGTACTGACGC…	431	TGGGGAATTTTGGACAATGGGCGCAAGCCTGATCCAGCCATGCCGCGTGTGGGAAGAAGGCCTTCGGGTTGTAAACCACTTTTGTCAGGGAAGAAACGGCTCTTACTAATATTAGGGGCTAATGACGGTACCTGAAGAATAAGCACCGGCTAACTACGTGCCAGCAGCCGCGGTAATACGTAGGGTGCAAGCGTTAATCGGAATTACTGGGCGTAAAGCGTGCGCAGGCGGCTTTGCAAGACAGATGTGAAATCCCCGGGCTCAACCTGGGAACTGCATTTGTGACTGCATGGCTAGAGTACGGTAGAGGGGGATGGAATTCCGCGTGTAGCAGTGAAATGCGTAGATATGCGGAGGAACACCGATGGCGAAGGCAATCCCCTGGACCTGTACTGACGC…	0	0	0	0	0	0	0	0	0	0	0	0	0	0	0	0	0	0	0	0	0	2	0	0	6	0	0	0	0	0	8
Otu1734	Proteobacteria	Gammaproteobacteria	Enterobacteriales	Enterobacteriaceae	Pantoea	6	TGGGGAATATTGCACAATGGGCGCAAGCCTGTTGCAGCCATGCCGCGTGTATGAAGAAGGCCTTCGGGTTGTAAAGTACTTTCAGCGGGGAGGAAGGCGGTGAGGTTAATAACCTTGCCGATTGACGTTACCCGCAGAAGAAGCACCGGCTAACTCCGTGCCAGCAGCCGCGGTAATACGGAGGGTGCAAGCGTTAATCGGAATTACTGGGCGTAAAGCGCACGCAGGCGGTCTGTTAAGTCAGATGTGAAATCCCCGGGCTTAACCTGGGAACTGCATTTGAAACTGGCAGGCTTGAGTCTCGTAGAGGGGGGTAGAATTCCAGGTGTAGCGGTGAAATGCGTAGAGATCTGGAGGAATACCGGTGGCGAAGGCGGCCCCCTGGACGAAGACTGACGC…	431	TGGGGAATATTGCACAATGGGCGCAAGCCTGTTGCAGCCATGCCGCGTGTATGAAGAAGGCCTTCGGGTTGTAAAGTACTTTCAGCGGGGAGGAAGGCGGTGAGGTTAATAACCTTGCCGATTGACGTTACCCGCAGAAGAAGCACCGGCTAACTCCGTGCCAGCAGCCGCGGTAATACGGAGGGTGCAAGCGTTAATCGGAATTACTGGGCGTAAAGCGCACGCAGGCGGTCTGTTAAGTCAGATGTGAAATCCCCGGGCTTAACCTGGGAACTGCATTTGAAACTGGCAGGCTTGAGTCTCGTAGAGGGGGGTAGAATTCCAGGTGTAGCGGTGAAATGCGTAGAGATCTGGAGGAATACCGGTGGCGAAGGCGGCCCCCTGGACGAAGACTGACGC…	0	1	0	0	0	0	0	0	0	0	0	0	0	0	0	0	0	0	0	0	0	0	0	0	6	0	0	0	0	0	7
Otu1735	Chlamydiae	Chlamydiia	Chlamydiales	Chlamydiaceae	Chlamydia	6	TCGAGAATCTTTCGCAATGGACGGAAGTCTGACGAAGCGACGCCGCGTGTGTGATGAAGGCTCTAGGGCTGTAAAGCACTTTCGCTTGGGAATAAGAGAAGGCGGTTAATACCCGCCGGATTTGAGCGTACCAGGTAAAGAAGCACCGGCTAACTCCGTGCCAGCAGCTGCGGTAATACGGAGGGTGCTAGCGTTAATCGGATTTATTGGGCGTAAAGGGCGTGTAGGCGGAGGAGTAAGTCAGCTATCAAATCTCGGGGCTCAACCCCGAATCGGCATCTGATACTATTTTTCTAGAGGGTAGATAGAGAAAAGGGAATTTCACGTGTAGCGGTGAAATGCGTAGATATGTGGAAGAACACCAGTGGCGAAGGCGCTTTTCTAATTTACACCTGACGC…	431	TCGAGAATCTTTCGCAATGGACGGAAGTCTGACGAAGCGACGCCGCGTGTGTGATGAAGGCTCTAGGGCTGTAAAGCACTTTCGCTTGGGAATAAGAGAAGGCGGTTAATACCCGCCGGATTTGAGCGTACCAGGTAAAGAAGCACCGGCTAACTCCGTGCCAGCAGCTGCGGTAATACGGAGGGTGCTAGCGTTAATCGGATTTATTGGGCGTAAAGGGCGTGTAGGCGGAGGAGTAAGTCAGCTATCAAATCTCGGGGCTCAACCCCGAATCGGCATCTGATACTATTTTTCTAGAGGGTAGATAGAGAAAAGGGAATTTCACGTGTAGCGGTGAAATGCGTAGATATGTGGAAGAACACCAGTGGCGAAGGCGCTTTTCTAATTTACACCTGACGC…	0	0	0	0	0	0	0	0	0	0	0	0	0	0	0	0	0	0	0	0	0	0	0	0	0	0	0	0	6	0	6
Otu1736	Firmicutes	Clostridia	Clostridiales	unclassified	unclassified	6	TGGGGAATCTTCCGCAATGGGCGAAAGCCTGACGGAGCAACGCCGCGTGAATGAAGAAGGCCTTCGGGTCGTAAAGTTCTGTCTTTAGGGACGAATGGGTATATTCAAATAGTGTATGCTTTGACGGTACCTTAGGAGGAAGCTCCGGCTAACTACGTGCCAGCAGCCGCGGTAATACGTAGGGAGCAAGCGTTGTCCGGAATTACTGGGCGTAAAGGGCGCGTAGGCGGGAATGCAAGTCAGATGTGAAAACTCCGGGCTCAACTTGGAGATTGCATTTGAAACTGTGTTTCTTGAGGGCAGGAGAGGAAAGTGGAATTCCTAGTGTAGCGGTGAAATGCGTAGATATTAGGAGGAACACCAGTGGCGAAGGCGACTTTCTGGACTGTACCTGACGCT…	431	TGGGGAATCTTCCGCAATGGGCGAAAGCCTGACGGAGCAACGCCGCGTGAATGAAGAAGGCCTTCGGGTCGTAAAGTTCTGTCTTTAGGGACGAATGGGTATATTCAAATAGTGTATGCTTTGACGGTACCTTAGGAGGAAGCTCCGGCTAACTACGTGCCAGCAGCCGCGGTAATACGTAGGGAGCAAGCGTTGTCCGGAATTACTGGGCGTAAAGGGCGCGTAGGCGGGAATGCAAGTCAGATGTGAAAACTCCGGGCTCAACTTGGAGATTGCATTTGAAACTGTGTTTCTTGAGGGCAGGAGAGGAAAGTGGAATTCCTAGTGTAGCGGTGAAATGCGTAGATATTAGGAGGAACACCAGTGGCGAAGGCGACTTTCTGGACTGTACCTGACGCT…	0	0	0	0	0	0	0	0	0	0	0	0	0	0	0	0	0	0	0	0	0	0	0	0	7	0	0	0	0	0	7
Otu1737	Verrucomicrobia	Opitutae	Opitutales	Opitutaceae	Opitutus	6	TTTCGAATCATTCACAATGGGCGAAAGCCTGATGGTGCGACGCCGCGTGAGGGATGAAGGTCTTCGGATTGTAAACCTCTGTCACCGGGGAAGAAACGCTTTGAGCTAATAGTTCAAAGCCTGACTTAACCCGGAGAGGAAGCAGTGGCTAACTCTGTGCCAGCAGCCGCGGTAATACAGAGACTGCAAGCGTTATTCGGATTCACTGGGCGTAAAGGGTGCGCAGGCGGCAATGTGTGTGAGGCGTGAAAGCCCGGGGCTTAACCTCGGAATTGCACCTCAAACTACATTGCTAGAGCATTGGAGAGGGTAGCAGAATTCACGGTGTAGCAGTGAAATGCGTAGATATCGTGAGGAATACCAGAGGCGAAGGCGGCTACCTGGACAATTGCTGACGCT…	431	TTTCGAATCATTCACAATGGGCGAAAGCCTGATGGTGCGACGCCGCGTGAGGGATGAAGGTCTTCGGATTGTAAACCTCTGTCACCGGGGAAGAAACGCTTTGAGCTAATAGTTCAAAGCCTGACTTAACCCGGAGAGGAAGCAGTGGCTAACTCTGTGCCAGCAGCCGCGGTAATACAGAGACTGCAAGCGTTATTCGGATTCACTGGGCGTAAAGGGTGCGCAGGCGGCAATGTGTGTGAGGCGTGAAAGCCCGGGGCTTAACCTCGGAATTGCACCTCAAACTACATTGCTAGAGCATTGGAGAGGGTAGCAGAATTCACGGTGTAGCAGTGAAATGCGTAGATATCGTGAGGAATACCAGAGGCGAAGGCGGCTACCTGGACAATTGCTGACGCT…	0	0	0	0	0	0	0	0	0	0	0	0	0	0	0	0	0	0	0	0	0	0	0	0	0	0	0	0	0	6	6
Otu1738	Tenericutes	Mollicutes	Acholeplasmatales	Acholeplasmataceae	Acholeplasma	6	TAGGGAATTTTCGGCAATGGGGGAAACCCTGACCGAGCGACGTCGCGTGAACGAAGAAGCACCTAGGTGCGTAAAGTTCTTTTACTAGGGAAGAATTGTTGGGATAGGAAATGATTTCAACTTGACGGTACCTTTTGAATAAGCCCCGGCTAACTATGTGCCAGCAGCCGCGGTAATACATAGGGGGCAAGCGTTATCCGGAATTATTGGGCGTAAAGGGTGAGTAGGCGGTTAGTAAAGTTTAGGGTATAAGCACATTGCTTAACAATGTGAGGCTCTAAAAACTGGCTAACTAGAGTGAGACAGAGGCAAGTGGAATTCCATGTGTAGCGGTAAAATGCGTAAATATATGGAGGAACACCAGTGGCGAAGGCGGCTTGCTGGGTCTTAACTGACGCT…	431	TAGGGAATTTTCGGCAATGGGGGAAACCCTGACCGAGCGACGTCGCGTGAACGAAGAAGCACCTAGGTGCGTAAAGTTCTTTTACTAGGGAAGAATTGTTGGGATAGGAAATGATTTCAACTTGACGGTACCTTTTGAATAAGCCCCGGCTAACTATGTGCCAGCAGCCGCGGTAATACATAGGGGGCAAGCGTTATCCGGAATTATTGGGCGTAAAGGGTGAGTAGGCGGTTAGTAAAGTTTAGGGTATAAGCACATTGCTTAACAATGTGAGGCTCTAAAAACTGGCTAACTAGAGTGAGACAGAGGCAAGTGGAATTCCATGTGTAGCGGTAAAATGCGTAAATATATGGAGGAACACCAGTGGCGAAGGCGGCTTGCTGGGTCTTAACTGACGCT…	6	0	0	0	0	0	0	0	0	0	0	0	0	0	0	0	0	0	0	0	0	0	0	0	0	1	0	0	0	0	7
Otu1739	Chlamydiae	Chlamydiia	Chlamydiales	Simkaniaceae	Simkania	6	TCGAGAATCATTCGCAATGGGCGAAAGCCTGACGATGCGACGCCGTGTGGACGATGAAGGCCTTCGGGTTGTAAAGTCCTTTCGCAAGGGAACAAGAGATAGTGACTAATAATCACTAAATTTGAGGGCACCTTGTAAAGAAGCACCGGCTAACTCCGTGCCAGCAGCTGCGGTAATACGGAGGGTGCAAGCATTAATCGGATTTATCGGGTGTAAAGAGCGCGTAGGCGGGTCAGCAAGTCAGATGTGAAATTCCGGAACTCAATTCCGGAGCTGCATTTGAAACTACTGATCTTGAGGATAGACGGAGAAAACGGAATTCCACATGTAGCGGTGAAATGCGTAGATATGTGGAAGAACACCGGTGGCGAAGGCGGTTTTCTAGTTTATTCCTGACGC…	431	TCGAGAATCATTCGCAATGGGCGAAAGCCTGACGATGCGACGCCGTGTGGACGATGAAGGCCTTCGGGTTGTAAAGTCCTTTCGCAAGGGAACAAGAGATAGTGACTAATAATCACTAAATTTGAGGGCACCTTGTAAAGAAGCACCGGCTAACTCCGTGCCAGCAGCTGCGGTAATACGGAGGGTGCAAGCATTAATCGGATTTATCGGGTGTAAAGAGCGCGTAGGCGGGTCAGCAAGTCAGATGTGAAATTCCGGAACTCAATTCCGGAGCTGCATTTGAAACTACTGATCTTGAGGATAGACGGAGAAAACGGAATTCCACATGTAGCGGTGAAATGCGTAGATATGTGGAAGAACACCGGTGGCGAAGGCGGTTTTCTAGTTTATTCCTGACGC…	0	0	0	0	0	0	0	0	0	0	0	0	0	0	0	0	0	0	0	0	0	0	0	0	0	0	0	0	0	7	7
Otu1740	Proteobacteria	Betaproteobacteria	Burkholderiales	Burkholderiales_incertae_sedis	Tepidimonas	6	TGGGGAATTTTGGACAATGGGCGCAAGCCTGATCCAGCAATGCCGCGTGCGGGAAGAAGGCCTTCGGGTTGTAAACCGCTTTTGGCAGGAACGAAAAGCTCTGGGCTAATACCCTGGGGTGATGACGGTACCTGCAGAATAAGCACCGGCTAACTACGTGCCAGCAGCCGCGGTAATACGTAGGGTGCGAGCGTTAATCGGAATTACTGGGCGTAAAGCGTGCGCAGGCGGTTGTGCAAGACAGGCGTGAAATCCCCGGGCTTAACCTGGGAATGGCGCTTGTGACTGCACGGCTGGAGTGCGGCAGAGGGGGATGGAATTCCGCGTGTAGCAGTGAAATGCGTAGATATGCGGAGGAACACCGATGGCGAAGGCAATCCCCTGGGCCTGCACTGACGC…	431	TGGGGAATTTTGGACAATGGGCGCAAGCCTGATCCAGCAATGCCGCGTGCGGGAAGAAGGCCTTCGGGTTGTAAACCGCTTTTGGCAGGAACGAAAAGCTCTGGGCTAATACCCTGGGGTGATGACGGTACCTGCAGAATAAGCACCGGCTAACTACGTGCCAGCAGCCGCGGTAATACGTAGGGTGCGAGCGTTAATCGGAATTACTGGGCGTAAAGCGTGCGCAGGCGGTTGTGCAAGACAGGCGTGAAATCCCCGGGCTTAACCTGGGAATGGCGCTTGTGACTGCACGGCTGGAGTGCGGCAGAGGGGGATGGAATTCCGCGTGTAGCAGTGAAATGCGTAGATATGCGGAGGAACACCGATGGCGAAGGCAATCCCCTGGGCCTGCACTGACGC…	0	0	0	0	0	0	0	0	0	0	0	0	0	0	0	0	0	0	0	0	0	0	0	0	0	0	0	0	0	6	6
Otu1741	Firmicutes	Bacilli	Lactobacillales	Lactobacillaceae	Lactobacillus	5	TAGGGAATCTTCCACAATGGACGCAAGTCTGATGGAGCAACGCCGCGTGAGTGAAGAAGGTTTTCGGATCGTAAAGCTCTGTTGTTGGTGAAGAAGGATAGAGGTAGTAACTGGCCTTTATTTGACGGTAATCAACCAGAAAGCCACGGCTAACTACGTGCCAGCAGCCGCGGTAATACGTAGGTGGCAAGCGTTGTCCGGATTTATTGGGCGTAAAGCGAGCGCAGGCGGAAGAATAAGTCTGATGTGAAAGCCCTCGGCTTAACCGAGGAACTGCATCGGAAACTGTTGTTCTTGAGTGCAGAAGAGGAGAGTGGAACTCCATGTGTAGCGGTGGAATGCGTAGATATATGGAAGAACACCAGTGGCGAAGGCGACTTTCTGGACGAAAACTGACGC…	431	TAGGGAATCTTCCACAATGGACGCAAGTCTGATGGAGCAACGCCGCGTGAGTGAAGAAGGTTTTCGGATCGTAAAGCTCTGTTGTTGGTGAAGAAGGATAGAGGTAGTAACTGGCCTTTATTTGACGGTAATCAACCAGAAAGCCACGGCTAACTACGTGCCAGCAGCCGCGGTAATACGTAGGTGGCAAGCGTTGTCCGGATTTATTGGGCGTAAAGCGAGCGCAGGCGGAAGAATAAGTCTGATGTGAAAGCCCTCGGCTTAACCGAGGAACTGCATCGGAAACTGTTGTTCTTGAGTGCAGAAGAGGAGAGTGGAACTCCATGTGTAGCGGTGGAATGCGTAGATATATGGAAGAACACCAGTGGCGAAGGCGACTTTCTGGACGAAAACTGACGC…	0	0	0	0	5	0	0	0	0	0	0	0	0	0	0	0	0	0	0	1	0	0	0	0	0	0	0	0	0	0	6
Otu1742	Spirochaetes	Spirochaetia	Spirochaetales	Spirochaetaceae	Sphaerochaeta	5	CTAAGAATCTTCCGCAATGGACGAAAGTCTGACGGAGCGACGCCGCGTGAACGATGAAGGCCGTGAGGTTGTAAAGTTCTTTTCGAGAGGAGGAATAATGTTTACAGGAAATGGTAGACAGATGACGTTAATCTCGGAATAAGCCCCGGCTAACTACGTGCCAGCAGCCGCGGTAACACGTAGGGGGCAAGCGTTGTTCGGAATTATTGGGCGTAAAGGGCGTGCAGGCGGTACTGCAAGTCTGGCGTGAAAGATCTCGGCTTAACCGAGGAAACGCGCTGGAAACTGTAGTACTAGAGTACAGGAGGGGACATTGGAATTCCAGGTGTAGGGGTGAAATCTGTAGATATCTGGAAGAACACCGGTGGCGAAGGCGAATGTCTGGCCATGTACTGACGC…	431	CTAAGAATCTTCCGCAATGGACGAAAGTCTGACGGAGCGACGCCGCGTGAACGATGAAGGCCGTGAGGTTGTAAAGTTCTTTTCGAGAGGAGGAATAATGTTTACAGGAAATGGTAGACAGATGACGTTAATCTCGGAATAAGCCCCGGCTAACTACGTGCCAGCAGCCGCGGTAACACGTAGGGGGCAAGCGTTGTTCGGAACTATTGGGCGTAAAGGGCGTGCAGGCGGTACTGCAAGTCTGGCGTGAAAGATCTCGGCTTAACCGAGGAAACGCGCTGGAAACTGTAGTACTAGAGTACAGGAGGGGACATTGGAATTCCAGGTGTAGGGGTGAAATCTGTAGATATCTGGAAGAACACCGGTGGCGAAGGCGAATGTCTGGCCATGTACTGACGC…	0	1	0	0	0	0	0	0	0	0	0	0	0	0	0	0	0	0	0	0	0	5	0	0	0	0	0	0	0	2	8
Otu1743	Firmicutes	Bacilli	Lactobacillales	Lactobacillaceae	Lactobacillus	5	TAGGGAATCTTCCACAATGGGCGCAAGCCTGATGGAGCAACACCGCGTGAGTGAAGAAGGGTTTCGGCTCGTAAAGCTCTGTTGTTGGAGAAGAACGTGCGTAAGAGTAACTGTTTACGCAGTGACGGTATCCAACCAGAAAGTCACGGCTAACTACGTGCCAGCAGCCGCGGTAATACGTAGGTGGCAAGCGTTATCCGGATTTATTGGGCGTAAAGCGAGCGCAGACGGTTGCTTAGGTCTGATGTGAAAGCCTTCGGCTTAACCGAAGAAGTGCATCGGAAACCGGGCGACTTGAGTGCAGAAGAGGACAGTGGAACTCCATGTGTAGCGGTGGAATGCGTAGATATATGGAAGAACACCAGTAGCGAAAGCGGCTCTCTGGTCTGTAACTGACGC…	431	TAGGGAATCTTCCACAATGGGCGCAAGCCTGATGGAGCAACACCGCGTGAGTGAAGAAGGGTTTCGGCTCGTAAAGCTCTGTTGTTGGAGAAGAACGTGCGTAAGAGTAACTGTTTACGCAGTGACGGTATCCAACCAGAAAGTCACGGCTAACTACGTGCCAGCAGCCGCGGTAATACGTAGGTGGCAAGCGTTATCCGGATTTATTGGGCGTAAAGCGAGCGCAGACGGTTGCTTAGGTCTGATGTGAAAGCCTTCGGCTTAACCGAAGAAGTGCATCGGAAACCGGGCGACTTGAGTGCAGAAGAGGACAGTGGAACTCCATGTGTAGCGGTGGAATGCGTAGATATATGGAAGAACACCAGTAGCGAAAGCGGCTCTCTGGTCTGTAACTGACGC…	0	0	0	0	0	0	0	0	0	0	0	0	0	0	0	0	0	0	0	0	0	0	0	0	0	0	0	0	5	0	5
Otu1744	Firmicutes	Erysipelotrichia	Erysipelotrichales	Erysipelotrichaceae	Faecalicoccus	5	TAGGGAATTTTCGTCAATGGGGGGAACCCTGAACGAGCAATGCCGCGTGAGCGAAGAAGGTCTTCGGATCGTAAAGCTCTGTTGTAAGAGAAAAACGAGCGCCATAGGGAATGATGGAGCAGTGATGGTATCTTACCAGAAAGCCACGGCTAACTACGTGCCAGCAGCCGCGGTAATACGTAGGTGGCGAGCGTTATCCGGAATCATGGGGCGTAAAGGGTGCGTAGGTGGCACGATAAGTCTGTAGTAAAAGGCAGCGACTCAACCGCTGTTGGCTATGGAAACTGTCGGGCTGGAGTGCAGAAGAGGGCGATGGAATTCCATGTGTAGCGGTAAAATGCGTAGATATATGGAGGAACACCAGTGGCGAAGGCGGCCGCATGGTCTGCAACTGACACT…	431	TAGGGAATTTTCGTCAATGGGGGGAACCCTGAACGAGCAATGCCGCGTGAGCGAAGAAGGTCTTCGGATCGTAAAGCTCTGTTGTAAGAGAAAAACGAGCGCCATAGGGAATGATGGAGCAGTGATGGTATCTTACCAGAAAGCCACGGCTAACTACGTGCCAGCAGCCGCGGTAATACGTAGGTGGCGAGCGTTATCCGGAATCATGGGGCGTAAAGGGTGCGTAGGTGGCACGATAAGTCTGTAGTAAAAGGCAGCGACTCAACCGCTGTTGGCTATGGAAACTGTCGGGCTGGAGTGCAGAAGAGGGCGATGGAATTCCATGTGTAGCGGTAAAATGCGTAGATATATGGAGGAACACCAGTGGCGAAGGCGGCCGCATGGTCTGCAACTGACACT…	0	0	0	0	0	0	0	0	0	0	0	0	0	0	0	0	0	0	0	0	0	0	0	0	0	0	0	0	6	0	6
Otu1745	Firmicutes	Bacilli	Lactobacillales	Streptococcaceae	Streptococcus	5	TAGGGAATCTTCGGCAATGGGGGGAACCCTGACCGAGCAACGCCGCGTGAGTGAAGAAGGTTTTCGGATCGTAAAGCTCTGTTGTAAGAGAAGAACGTTGAGTAGAGTGGAAAGTTACTCAAGGGACGGTATCTTACCAGAAAGGGACGGCTAACTACGTGCCAGCAGCCGCGGTAATACGTAGGTCCCGAGCGTTGTCCGGATTTAGTGGTCGTAAAGCGGGCGCAGGCGGCTCTGTAAGTCTGAAGTTAAAGGCATTGGCTCAACCAATGTTCGCTTTGGAAACTGCAGGGCTTGAGTGCAGAAGGGGAGAGTGGAATTCCATGTGTAGCGGTGAAATGCGTAGATATATGGAGGAACACCGGTGGAGAAAGCGGCTCTCTGGTATGTAACTGACGC…	431	TAGGGAATCTTCGGCAATGGGGGGAACCCTGACCGAGCAACGCCGCGTGAGTGAAGAAGGTTTTCGGATCGTAAAGCTCTGTTGTAAGAGAAGAACGTTGAGTAGAGTGGAAAGTTACTCAAGGGACGGTATCTTACCAGAAAGGGACGGCTAACTACGTGCCAGCAGCCGCGGTAATACGTAGGTCCCGAGCGTTGTCCGGATTTAGTGGTCGTAAAGCGGGCGCAGGCGGCTCTGTAAGTCTGAAGTTAAAGGCATTGGCTCAACCAATGTTCGCTTTGGAAACTGCAGGGCTTGAGTGCAGAAGGGGAGAGTGGAATTCCATGTGTAGCGGTGAAATGCGTAGATATATGGAGGAACACCGGTGGAGAAAGCGGCTCTCTGGTATGTAACTGACGC…	0	0	0	0	0	0	0	0	0	0	0	0	0	0	0	0	0	0	0	0	0	0	0	0	0	1	0	0	6	0	7
Otu1746	Actinobacteria	Actinobacteria	Coriobacteriales	Coriobacteriaceae	Atopobium	5	TGGGGAATCTTCCGCAATGGGCGAAAGCCTGACGGAGCAACGCCGCGTGAGTGAAGACGGCCTTCGGGTTGTAAAACTCTGTGATTCGGGACGAAAGATAAGTAGACGAATAATCTGCATAAGTGACGGTACCTGCAGAAGAAGCCCCGGCTAACTACGTGCCAGCAGCCGCGGTAATACGTAGGGGGCAAGCGTTATCCGGATTCATTGGGCGTAAAGCGCGCGTAGGCGGTCTGTTAGGTCAGGAGTCAAATCTGGGGGCTCAACCCCTATCCGCTCCTGATACCGGCAGGCTTGAGTCTGGTATGGGAAGGTGGAATTCCAAGTGTAGCGGTGAAATGCGCAGATATTTGGAAGAACACCAGTGGCGAAGGCGGCCTTCTGGGCCATGACTGACGC…	431	TGGGGAATCTTCCGCAATGGGCGAAAGCCTGACGGAGCAACGCCGCGTGAGTGAAGACGGCCTTCGGGTTGTAAAACTCTGTGATTCGGGACGAAAGATAAGTAGACGAATAATCTGCATAAGTGACGGTACCTGCAGAAGAAGCCCCGGCTAACTACGTGCCAGCAGCCGCGGTAATACGTAGGGGGCAAGCGTTATCCGGATTCATTGGGCGTAAAGCGCGCGTAGGCGGTCTGTTAGGTCAGGAGTCAAATCTGGGGGCTCAACCCCTATCCGCTCCTGATACCGGCAGGCTTGAGTCTGGTATGGGAAGGTGGAATTCCAAGTGTAGCGGTGAAATGCGCAGATATTTGGAAGAACACCAGTGGCGAAGGCGGCCTTCTGGGCCATGACTGACGC…	0	0	0	0	0	0	0	0	5	0	1	0	0	0	0	0	0	0	0	0	0	0	0	0	0	0	0	0	0	0	6
Otu1747	Acidobacteria	Acidobacteria_Gp6	Acidobacteria_Gp6_unclassified	Acidobacteria_Gp6_unclassified	Gp6	5	TGGGGAATTGTTCGCAATGGGCGCAAGCCTGACGACGCAACGCCGCGTGGGGGATGAAGGTCTTCGGATTGTAAACCCCTGTCGAGCGGGACGAATGGCTCACGAGCTAATCATCGTGAGAATGACGGTACCGCTAAAGGAAGCCACGGCTAACTCTGTGCCAGCAGCCGCGGTAATACAGAGGTGGCAAGCGTTGTTCGGAATTACTGGGCGTAAGGGCGCGTAGGCGGCCTCTTTAGTCAGACGTGAAATCCCCCGGCTTAACCTGGGAACTGCGTCTGATACTGGGAGGCTTGAGTTCGGGAGAGGGATGTAGAATTCCGGGTGTAGCGGTGAAATGCGTAGATATCTGGAGGAATACCGGTGGCGAAGGCGGCATCCTGGACCGCAACTGACGCT…	431	TGGGGAATTGTTCGCAATGGGCGCAAGCCTGACGACGCAACGCCGCGTGGGGGATGAAGGTCTTCGGATTGTAAACCCCTGTCGAGCGGGACGAATGGCTCACGAGCTAATCATCGTGAGAATGACGGTACCGCTAAAGGAAGCCACGGCTAACTCTGTGCCAGCAGCCGCGGTAATACAGAGGTGGCAAGCGTTGTTCGGAATTACTGGGCGTAAGGGCGCGTAGGCGGCCTCTTTAGTCAGACGTGAAATCCCCCGGCTTAACCTGGGAACTGCGTCTGATACTGGGAGGCTTGAGTTCGGGAGAGGGATGTAGAATTCCGGGTGTAGCGGTGAAATGCGTAGATATCTGGAGGAATACCGGTGGCGAAGGCGGCATCCTGGACCGCAACTGACGCT…	0	0	0	0	0	0	0	0	0	0	0	0	0	0	0	0	0	0	0	0	0	0	0	0	5	0	0	0	0	0	5
Otu1748	Firmicutes	Clostridia	Clostridiales	Syntrophomonadaceae	Syntrophothermus	5	TGGGGAATATTGCGCAATGGGGGAAACCCTGACGCAGCGACGCCGCGTGAGCGATGAAGGCCTTCGGGTTGTAAAGCTCTTTTTCAGGGGACGAAGTCTACCTTGCAAACAGTGAGGTAGGGTGACGGTACCCTGGGAATAAGCCCCGGCTAACTACGTGCCAGCAGCCGCGGTAAGACGTAGGGGGCTAGCGTTGTCCGGAATTACTGGGCGTAAAGAGCGTGTAAGCGGATGTTTAAGTCAGGCGTGAAAGACCGGGGCTCAACCCCGGGGTTGCGTTTGAAACTGGGCATCTTGAGGGCAGGAGAGGGAAGCGGAATTCCTGGTGTAGCGGTGAAATGCGTAGATATCAGGAGGAACACCAGTGGCGAAGGCGGCTTCCTGGACTGACCCTGACGC…	431	TGGGGAATATTGCGCAATGGGGGAAACCCTGACGCAGCGACGCCGCGTGAGCGATGAAGGCCTTCGGGTTGTAAAGCTCTTTTTCAGGGGACGAAGTCTACCTTGCAAACAGTGAGGTAGGGTGACGGTACCCTGGGAATAAGCCCCGGCTAACTACGTGCCAGCAGCCGCGGTAAGACGTAGGGGGCTAGCGTTGTCCGGAATTACTGGGCGTAAAGAGCGTGTAAGCGGATGTTTAAGTCAGGCGTGAAAGACCGGGGCTCAACCCCGGGGTTGCGTTTGAAACTGGGCATCTTGAGGGCAGGAGAGGGAAGCGGAATTCCTGGTGTAGCGGTGAAATGCGTAGATATCAGGAGGAACACCAGTGGCGAAGGCGGCTTCCTGGACTGACCCTGACGC…	6	0	0	0	0	0	0	0	0	0	0	0	0	0	0	0	0	0	0	0	0	0	0	0	0	0	0	0	0	0	6
Otu1749	Proteobacteria	Deltaproteobacteria	Desulfovibrionales	Desulfovibrionaceae	Desulfovibrio	5	TGGGGAATATTGCGCAATGGGCGAAAGCCTGACGCAGCGACGCCGCGTGAGGGATGAAGGCCTTCGGGTCGTAAACCTCTGTCAGGAGGGAAGAACCGCCATGGTGCTAATCAGCCATGGTCTGACGGTACCTCCAAAGGAAGCACCGGCTAACTCCGTGCCAGCAGCCGCGGTAATACGGAGGGTGCAAGCGTTAATCGGAATCACTGGGCGTAAAGCGCACGTAGGCTGTTTGGTAAGTCAGGGGTGAAATCCCGCGGCTCAACCGCGGAATTGCCCTTGATACTGCTGGACTTGAGTTCGGGAGAGGGTGGCGGAATTCCAGGTGTAGGAGTGAAATCCGTAGATATCTGGAGGAACATCAGTGGCGAAGGCGGCCACCTGGACCGATACTGACGC…	431	TGGGGAATATTGCGCAATGGGCGAAAGCCTGACGCAGCGACGCCGCGTGAGGGATGAAGGCCTTCGGGTCGTAAACCTCTGTCAGGAGGGAAGAACCGCCATGGTGCTAATCAGCCATGGTCTGACGGTACCTCCAAAGGAAGCACCGGCTAACTCCGTGCCAGCAGCCGCGGTAATACGGAGGGTGCAAGCGTTAATCGGAATCACTGGGCGTAAAGCGCACGTAGGCTGTTTGGTAAGTCAGGGGTGAAATCCCGCGGCTCAACCGCGGAATTGCCCTTGATACTGCTGGACTTGAGTTCGGGAGAGGGTGGCGGAATTCCAGGTGTAGGAGTGAAATCCGTAGATATCTGGAGGAACATCAGTGGCGAAGGCGGCCACCTGGACCGATACTGACGC…	0	0	0	0	0	0	0	0	0	0	0	0	0	0	0	0	0	0	0	0	0	0	0	0	5	0	0	0	0	0	5
Otu1750	Firmicutes	Negativicutes	Selenomonadales	Veillonellaceae	Veillonella	4	TGGGGAATCTTCCGCAATGGACGAAAGTCTGACGGAGCAACGCCGCGTGAGTGATGACGGTCTTCGGATTGTAAAGCTCTGTTAATCGGGACGAATGGTCGGTGTGCAAATAGTGCATGGACATGACGGTACCGGAATAGAAAGCCACGGCTAACTACGTGCCAGCAGCCGCGGTAATACGTAGGTGGCAAGCGTTGTCCGGAATTATTGGGCGTAAAGCGCGCGCAGGCGGACTAGCCAGTCAGTCTTAAAAGTTCGGGGCTTAACCCCGTGATGGGATTGAAACTACTAGTCTAGAGTATCGGAGAGGAAAGTGGAATTCCAAGTGTAGCGGTGAAATGCGTAGATATTAGGAAGAACACCAGTGGCGAAGGCGCTTTTCTAATTTATACCTGACGC…	431	TGGGGAATCTTCCGCAATGGACGAAAGTCTGACGGAGCAACGCCGCGTGAGTGATGACGGTCTTCGGATTGTAAAGCTCTGTTAATCGGGACGAATGGTCGGTGTGCAAATAGTGCATGGACATGACGGTACCGGAATAGAAAGCCACGGCTAACTACGTGCCAGCAGCCGCGGTAATACGTAGGTGGCAAGCGTTGTCCGGAATTATTGGGCGTAAAGCGCGCGCAGGCGGACTAGCCAGTCAGTCTTAAAAGTTCGGGGCTTAACCCCGTGATGGGATTGAAACTACTAGTCTAGAGTATCGGAGAGGAAAGTGGAATTCCAAGTGTAGCGGTGAAATGCGTAGATATTAGGAAGAACACCAGTGGCGAAGGCGCTTTTCTAATTTATACCTGACGC…	0	0	0	0	8	0	0	0	0	0	0	0	0	0	0	0	0	0	0	0	0	0	0	0	0	0	0	0	0	0	8
Otu1751	Proteobacteria	Gammaproteobacteria	Vibrionales	Vibrionaceae	Photobacterium	4	TGGGGAATATTGCACAATGGGGGAAACCCTGATGCAGCCATGCCGCGTGTATGAAGAAGGCCTTCGGGTTGTAAAGTACTTTCAGTTGTGAGGAGGGCGTTGGAGTTAATAGCTCCAGCGCTTGACGTTAGCAACAGAAGAAGCACCGGCTAACTCCGTGCTAGCAGCCGCGGTAATACGGAGGGTGCGAGCGTTAATCGGAATTACTGGGCGTAAAGCGCATGCAGGCGGTCTGTTAAGCAAGATGTGAAAGCCCGGGGCTCAACCTCGGAACAGCATTTTGAACTGGCAGACTAGAGTCTTGTAGAGGGGGGTAGAATTTCAGGTGTAGCGGTGAAATGCGTAGAGATCTGAAGGAATACCGGTGGCGAAGGCGGCCCCCTGGACAAAGACTGACGC…	431	TGGGGAATATTGCACAATGGGGGAAACCCTGATGCAGCCATGCCGCGTGTATGAAGAAGGCCTTCGGGTTGTAAAGTACTTTCAGTTGTGAGGAAGGCGTTGGAGTTAATAGCTTCATAGCTTGACGTTAGCAACAGAAGAAGCACCGGCTAACTCCGTGCCAGCAGCCGCGGTAATACGGAGGGTGCGAGCGTCAATCGGAATTACTGGGCGTAAAGCGCATGCAGGCGGTCTGTTAAGCAAGATGTGAAAGCCCGGGGCTCAACCTCGGAACAGCATTTTGAACTGGCAGAATAGAGTCTTGTAGAGGGGGGTAGAATTTCAGGTGGAGCGGTGAAGTGCGTAGAGATCTGAAGGAATACCGGTGGCGAAGGCGGCCCCCTGGACAAAGACTGACGC…	0	0	0	0	7	0	0	0	0	0	0	0	0	0	0	0	0	0	0	0	0	0	0	0	0	0	0	0	0	0	7
Otu1752	Firmicutes	unclassified	unclassified	unclassified	unclassified	4	TAGGGAATTTTTCACAATGGGCGAAAGCCTGATGGAGCGATGCCGCGTGCAGGATGAAGGTCTTCGGATCGTAAACTGCTGTTATAAGGGAAGAACGATCAGGGGAGGAAATGACCCTGAAGTGACGGTACCTTATCAGAAAGCCCCGGCTAACTACGTGCCAGCAGCCGCGGTGAAACGTAGGGGGCGAGCGTTATCCGGAATTATTGGGCGTAAAGGGTGCGTAGGTGGTCTATTAAGTCCGATGTGAAAGACCACAGCTTAACTGTGGAGGCGCATTGGAAACTGGTGGACTTGAGTATGGTAGAGGTAAGCGGAATTTCCAGTGTAGCAGTGAAATGCGTAGATATTGGAAGGAACACCAGTGGCGAAGGCGGCTTACTGGGCCATTACTGACGC…	431	TAGGGAATTTTTCACAATGGGCGAAAGCCTGATGGAGCGATGCCGCGTGCAGGATGAAGGTCTTCGGATCGTAAACTGCTGTTATAAGGGAAGAACGATCAGGGGAGGAAATGACCCTGAAGTGACGGTACCTTATCAGAAAGCCCCGGCTAACTACGTGCCAGCAGCCGCGGTGAAACGTAGGGGGCGAGCGTTATCCGGAATTATTGGGCGTAAAGGGTGCGTAGGTGGTCTATTAAGTCCGATGTGAAAGACCACAGCTTAACTGTGGAGGCGCATTGGAAACTGGTGGACTTGAGTATGGTAGAGGTAAGCGGAATTTCCAGTGTAGCAGTGAAATGCGTAGATATTGGAAGGAACACCAGTGGCGAAGGCGGCTTACTGGGCCATTACTGACGC…	0	0	0	0	0	0	0	0	0	0	0	0	0	0	0	0	0	0	0	0	0	0	0	0	0	0	0	0	4	0	4
Otu1753	Tenericutes	Mollicutes	Acholeplasmatales	Acholeplasmataceae	Acholeplasma	4	TAGAGAATCTTCGGCAATGGGGGGAACCCTGACCGAGCGATACCGCGTGAATGAAGAAATACTTCGGTATGTAAAGTTCTTTTATAGAGGATGAATGACATATGTAGGAAATGACATATGTATGACAGTACTTTAGGAATAAGCCCCGGCTAACTATGTGCCAGCAGCCGCGGTAATACATAGGGGGCAAGCGTTATCCGGAATTATTGGGCGTAAAGGGTGCGTAGGCGGCCATTTAAGTTTGAGGTGTAAGTTCAAGGCTCAACCTTGTGATGCTTCAAAAACTGGATGGCTTGAGAGAGGTAGAGGCAAGTGGAATTCCATGTGTAGCGGTAAAATGCGTAAATATATGGAGGAACACCAGTGGCGAAGGCGGCTTGCTGGGCCTCGTCTGACGCT…	431	TAGAGAATCTTCGGCAATGGGGGGAACCCTGACCGAGCGATACCGCGTGAATGAAGAAATACTTCGGTATGTAAAGTTCTTTTATAGAGGATGAATGACATATGTAGGAAATGACATATGTATGACAGTACTTTAGGAATAAGCCCCGGCTAACTATGTGCCAGCAGCCGCGGTAATACATAGGGGGCAAGCGTTATCCGGAATTATTGGGCGTAAAGGGTGCGTAGGCGGCCATTTAAGTTTGAGGTGTAAGTTCAAGGCTCAACCTTGTGATGCTTCAAAAACTGGATGGCTTGAGAGAGGTAGAGGCAAGTGGAATTCCATGTGTAGCGGTAAAATGCGTAAATATATGGAGGAACACCAGTGGCGAAGGCGGCTTGCTGGGCCTCGTCTGACGCT…	4	0	0	0	0	0	0	0	0	0	0	0	0	0	0	0	0	0	0	0	0	0	0	0	4	0	0	0	0	0	8
Otu1754	Proteobacteria	Betaproteobacteria	unclassified	unclassified	unclassified	4	TGGGGAATTTTGGACAATGGGGGCAACCCTGATCCAGCCATGCCGCGTGCGGGAAGAAGGCCTTCGGGTTGTAAACCGCTTTCGGACGGAAAGAAATCGCATGGACTAATACTCTGTGTGGATGACGGTACCGTAAGAAGAAGCACCGGCTAACTACGTGCCAGCAGCCGCGGTAATACGTAGGGTGCGAGCGTTAATCGGAATTACTGGGCGTAAAGCGTGCGCAGGCGGTTTCTTAAGCCAGACGTGAAATCCCCGGGCTTAACCTGGGAACTGCGTTTGGAACTGGGAGACTAGAGTGTGTCAGAGGGAGGTGGAATTCCGCGTGTAGCAGTGAAATGCGTAGATATGCGGAGGAACACCGATGGCGAAGGCAGCCTCCTGGGATAACACTGACGC…	431	TGGGGAATTTTGGACAATGGGGGCAACCCTGATCCAGCCATGCCGCGTGCGGGAAGAAGGCCTTCGGGTTGTAAACCGCTTTCGGACGGAAAGAAATCGCATGGACTAATACTCTGTGTGGATGACGGTACCGTAAGAAGAAGCACCGGCTAACTACGTGCCAGCAGCCGCGGTAATACGTAGGGTGCGAGCGTTAATCGGAATTACTGGGCGTAAAGCGTGCGCAGGCGGTTTCTTAAGCCAGACGTGAAATCCCCGGGCTTAACCTGGGAACTGCGTTTGGAACTGGGAGACTAGAGTGTGTCAGAGGGAGGTGGAATTCCGCGTGTAGCAGTGAAATGCGTAGATATGCGGAGGAACACCGATGGCGAAGGCAGCCTCCTGGGATAACACTGACGC…	0	0	0	0	0	0	0	0	0	0	0	0	0	0	0	0	0	0	0	0	0	4	0	0	0	0	0	0	0	0	4
Otu1755	Acidobacteria	Acidobacteria_Gp17	Acidobacteria_Gp17_unclassified	Acidobacteria_Gp17_unclassified	Gp17	4	TGGGGGAATTTTTCGCAATGGGGGAAACCCTGACGAAGCAACGCCGCGTGGAGGATGAAGGCCTTCGGGTTGTAAACTCCTGTCGACCGGGACGAAAGTAGTCTGACCTAATACGTCAGGCTATTGACTGTACCGGTGGAGGAAGCCACGGCTAACTCTGTGCCAGCAGCCGCGGTAATACAGAGGTGGCAAGCGTTGTTCGGAATTACTGGGCGTAAGGGCGCGTAGGCGGCCCTGTAAGTCCCGTGTGAAATCCCTCGGCTCAACTGAGGACCTGCACGGGATACTGCTGGGCTTGAGTTCGGTAGAGGGAAGCGGAATTCCGGGTGTAGCGGTGAAATGCGTAGATATCCGGAGGAACACCGGTGGCGAAGGCGGCTTCCTGGACCGATACTGACG…	431	TGGGGGAATTTTTCGCAATGGGGGAAACCCTGACGAAGCAACGCCGCGTGGAGGATGAAGGCCTTCGGGTTGTAAACTCCTGTCGACCGGGACGAAAGTAGTCTGACCTAATACGTCAGGCTATTGACTGTACCGGTGGAGGAAGCCACGGCTAACTCTGTGCCAGCAGCCGCGGTAATACAGAGGTGGCAAGCGTTGTTCGGAATTACTGGGCGTAAGGGCGCGTAGGCGGCCCTGTAAGTCCCGTGTGAAATCCCTCGGCTCAACTGAGGACCTGCACGGGATACTGCTGGGCTTGAGTTCGGTAGAGGGAAGCGGAATTCCGGGTGTAGCGGTGAAATGCGTAGATATCCGGAGGAACACCGGTGGCGAAGGCGGCTTCCTGGACCGATACTGACG…	0	0	0	0	0	0	0	0	0	0	0	0	0	0	0	0	0	0	0	0	0	0	0	0	4	0	0	0	0	0	4
Otu1756	Proteobacteria	unclassified	unclassified	unclassified	unclassified	4	TAGGGAATCCTGCACAATGGACGAAAGTCTGATGCAGCAACGCCGCGTGAGTGAAGAAGGCCTTTGGGTCGTAAAGCTCTTTCGGCTGGGAAGAAGGGTGACTAGGTAAATAATCTAGTTGCTGGACGGTACCAGAAGAAGAAACACCGGCTAACTCCGTGCCAGCAGCCGCGGTAATACGGAGGGTGTAAGCGTTGTTCGGAATTATTGGGCGTAAAGCGCACGTAGGCGGGTTTATAAGTCGATTGTGAAATCCCCGGGCTTAACCTGGGACTTGCAGTCGATACTGTAAATCTTGAATGTTTGAGAGGATGGCGGAATTCCTGGTGTAGAAGTGAAATTCGTAGATATCTGGAGGAACACCCGAGGCGAAGGCGGCTGTCTGGCAATACATTGACG…	431	CAGGGAATCCTGCACAATGGACGAAAGTCTGATGCAGCAACGCCGCGTGAGTGAAGAAGGCCTTTGGGTCGTAAAGCTCTTTCGGCTGGGAAGAAGGGTGACTAGGTAAATAATCTAGTTGCTGGACGGTACCAGAAGAAGAAACACCGGCTAACTCCGTGCCAGCAGCAGCGGTAATACGGAGGGTGTAAGCGTTGTTCGGAATTATTGGGCGTAAAGCGCACGTAGGCGGGTTTATAAGTCGATGGTGAAATCCCCGGGCTTAACCTGGGAGTTGCAGTCGATACTGTAAATCTTGAGTATTTGAGAGGAGGGCGGAATTCCTGGTGTAGAGGTGAAATTCGTAGAGATCAGGAAGAACACCCGAGGCGAAGGCGGCTGTCTGGCAATACATTGACG…	0	0	0	0	0	0	0	0	0	0	0	0	0	0	0	0	0	0	0	0	0	0	0	0	0	0	0	0	6	0	6
Otu1757	Firmicutes	Bacilli	Bacillales	Planococcaceae	Sporosarcina	4	TAGGGAATCTTCCACAATGGACGCAAGTCTGATGGAGCAATGCCGCGTGAGTGAAGAAGGATTTCGGTTCGTAAAACTCTGTTGCGAGGGAAGAACAAGTACGAAGTAACTACTCGTACCTTGACGGTACCTCGTTAGAAAGCCACGGCTAACTACGTGCCAGCAGCCGCGGTAATACGTAGGTGGCAAGCGTTGTCCGGAATTATTGGGCGTAAAGCGCGCGCAGGCGGCCTTTTAAGTCTGATGTGAAAGCCCACGGCTCAACCGTGGAAGGTCATTGGAAACTGGGAGGCTTGAGTATAGGAGAGGAAAGTGGAATTCCACGTGTAGCGGTGAAATGCGTAGAGATGTGGAGGAACACCAGTGGCGAAGGCGACTTTCTGGCCTATTACTGACGCT…	431	TAGGGAATCTTCCACAATGGACGAAAGTCTGATGGAGCAACGCCGCGTGAGTGAAGAAGGATTTCGGTTCGTAAAACTCTGTTGCGAGGGAAGAATAAGTACGAAGTAACTACTCGTACCTTGACGGTACCTCGTTAGAAAGCCACGGCTAACTACGTGCCAGCAGCCGCGGTAATACGTAGGTGGCAAGCGTTGTCCGGAATTATTGGGCGCAAAGCGCGCGCAGGCGGTCCTTTAAGTCTGATGTGAAAGCCCACGGCTCAACCGTGGAAGGTCATTGGAAACTGGAGGACTTGAGTATAAGAGAGGAAAGTGGAATTCCACGTGTAGCGGTGAAATGCGTAGAGATGTGGAGGAACACCAGTGGCGAAGGCGACTTTCTGGCTTATTACTGACGCT…	6	0	0	0	0	0	0	0	0	0	0	0	0	0	0	0	0	0	0	0	0	0	0	0	3	0	0	0	0	0	9
Otu1758	Firmicutes	Erysipelotrichia	Erysipelotrichales	Erysipelotrichaceae	Clostridium XVIII	4	TAGGGAATTTTCGGCAATGGGGGAAACCCTGACCGAGCAACGCCGCGTGAAGGAAGAAGTAATTCGTTATGTAAACTTCTGTCATAGAGGAAGAACGGTGGATATAGGGAATGATATCCAAGTGACGGTACTCTATAAGAAAGCCACGGCTAACTACGTGCCAGCAGCCGCGGTAATACGTAGGTGGCGAGCGTTATCCGGAATTATTGGGCGTAAAGAGGGAGCAGGCGGCACTAAGGGTCTGTGGTGAAAGATCGAAGCTTAACTTCGGTAAGCCATGGAAACCGTAGAGCTAGAGTGTGTGAGAGGATCGTGGAATTCCATGTGTAGCGGTGAAATGCGTAGATATATGGAGGAACACCAGTGGCGAAGGCGACGATCTGGCGCATAACTGACGCT…	431	TAGGGAATTTTCGGCAATGGGGGAAACCCTGACCGAGCAACGCCGCGTGAAGGAAGAAGTAATTCGTTATGTAAACTTCTGTCATAGAGGAAGAACGGTGGATATAGGGAATGATATCCAAGTGACGGTACTCTATAAGAAAGCCACGGCTAACTACGTGCCAGCAGCCGCGGTAATACGTAGGTGGCGAGCGTTATCCGGAATTATTGGGCGTAAAGAGGGAGCAGGCGGCACTAAGGGTCTGTGGTGAAAGATCGAAGCTTAACTTCGGTAAGCCATGGAAACCGTAGAGCTAGAGTGTGTGAGAGGATCGTGGAATTCCATGTGTAGCGGTGAAATGCGTAGATATATGGAGGAACACCAGTGGCGAAGGCGACGATCTGGCGCATAACTGACGCT…	0	0	0	0	0	0	0	0	0	1	0	0	0	0	0	0	0	0	0	0	0	4	0	0	0	0	3	0	0	0	8
Otu1759	Firmicutes	Bacilli	Bacillales	Bacillaceae 2	unclassified	4	TAGGGAATCTTCCGCAATGGACGAAAGTCTGACGGAGCGACGCCGCGTGAGTGATGAAGGTCTTCGGATCGTAAAACTCTGTTGTTAGGGAAGAACAAGTACGAGCTAACAACTCGTACCTTGACGGTACTTAACCAGAAAGCCCCGGCTAACTACGTGCCAGCAGCCGCGGTAATACGTAGGGGGCAAGCGTTGTCCGGAATTATTGGGCGTAAAGCGCACGCAGGCGGCTTCTTAAGTCTGATGTGAAATCTCGCAGCTTAACTGCGAGCGGTCATTGGAAACTGGGAAGCTTGAGGACAGAAGAGGAGAGTGGAATTCCACGTGTAGCGGTGAAATGCGTAGATATGTGGAGGAACACCAGTGGCGAAGGCGGCTCTCTAGTCTGTATCTGACGCT…	431	TAGGGAATCTTCCGCAATGGACGAAAGTCTGACGGAGCGACGCCGCGTGAGTGATGAAGGTCTTCGGATCGTAAAACTCTGTTGTTAGGGAAGAACAAGTACGAGCTAACAACTCGTACCTTGACGGTACTTAACCAGAAAGCCCCGGCTAACTACGTGCCAGCAGCCGCGGTAATACGTAGGGGGCAAGCGTTGTCCGGAATTATTGGGCGTAAAGCGCACGCAGGCGGCTTCTTAAGTCTGATGTGAAATCTCGCAGCTTAACTGCGAGCGGTCATTGGAAACTGGGAAGCTTGAGGACAGAAGAGGAGAGTGGAATTCCACGTGTAGCGGTGAAATGCGTAGATATGTGGAGGAACACCAGTGGCGAAGGCGGCTCTCTAGTCTGTATCTGACGCT…	5	0	0	0	0	0	0	0	0	0	0	0	0	0	0	0	0	0	0	0	0	0	0	0	0	0	0	0	0	0	5
Otu1760	Firmicutes	Erysipelotrichia	Erysipelotrichales	Erysipelotrichaceae	Allobaculum	4	TAGGGAATTTTCGTCAATGGGCGCAAGCCTGAACGAGCAATGCCGCGTGAGTGAGGAAGGTCTTCGGATCGTAAAGCTCTGTTGCAGGTCAGAAAAGAAGGAAAGAGGAAATGCTTTTCTTTTGATAGTAACCTGCCGGAAAGTCACGGCTAACTACGTGCCAGCAGCCGCGGTAATACGTAGGTGGCAAGCGTTATCCGGAATGATTGGGCGTAAAGGGTGCGCAGGCGGCGTGGCAGGTCTGAAGTGAAAGGTACGGGCTCAACCTGTACAGGCTTTGGAAACTGCCACGCTCGGGGACAGGAGAGGGCGGTGGAACTCCATGTGTAGCGGTAAAATGCGTAGATATATGGAAGAACACCAGTGGCGAAGGCGGCCGCCTGGACTGTTACTGACGCT…	431	TAGGGAATTTTCGTCAATGGGCGCAAGCCTGAACGAGCAATGCCGCGTGAGTGAGGAAGGTCTTCGGATCGTAAAGCTCTGTTGCAGGTCAGAAAAGAAGGAAAGAGGAAATGCTTTTCTTTTGATAGTAACCTGCCGGAAAGTCACGGCTAACTACGTGCCAGCAGCCGCGGTAATACGTAGGTGGCAAGCGTTATCCGGAATGATTGGGCGTAAAGGGTGCGCAGGCGGCGTGGCAGGTCTGAAGTGAAAGGTACGGGCTCAACCTGTACAGGCTTTGGAAACTGCCACGCTCGGGGACAGGAGAGGGCGGTGGAACTCCATGTGTAGCGGTAAAATGCGTAGATATATGGAAGAACACCAGTGGCGAAGGCGGCCGCCTGGACTGTTACTGACGCT…	0	0	0	0	0	0	0	0	0	0	0	0	0	0	0	0	0	0	0	0	0	0	0	4	0	0	0	0	1	0	5
Otu1761	Firmicutes	Clostridia	Clostridiales	Syntrophomonadaceae	Pelospora	4	TGGGGAATATTGCGCAATGGGGGAAACCCTGACGCAGCGACGCCGCGTGAGCGATGAAGGCCTTCGGGTCGTAAAGCTCTGTTTTAAGGGGCGAATATTCACAATAATAATAAGATTGTGGAGTGACGGTACCTTAAGAGTAAGCCCCGGCTAACTACGTGCCAGCAGCCGCGGTAAGACGTAGGGGGCGAGCGTTGTCCGGAATCACTGGGCGTAAAGAGCACGTAGGCGGGATATTAAGTCAGGTGTGAAAGACCGTGGCTCAACCACGGGGTTGCATTTGAAACTGATATTCTTGAGGGCAGGAGAGGACAGTAGAATTCCTGGTGTAGCGGTGAAATGCGTAGAAATCAGGAGGAATACCGGTGGCGAAGGCGACTGTCTGGACTGACCCTGACG…	431	TGGGGAATATTGCGCAATGGGGGAAACCCTGACGCAGCGACGCCGCGTGAGCGATGAAGGCCTTCGGGTCGTAAAGCTCTGTTTTAAGGGGCGAATATTCACAATAATAATAAGATTGTGGAGTGACGGTACCTTAAGAGTAAGCCCCGGCTAACTACGTGCCAGCAGCCGCGGTAAGACGTAGGGGGCGAGCGTTGTCCGGAATCACTGGGCGTAAAGAGCACGTAGGCGGGATATTAAGTCAGGTGTGAAAGACCGTGGCTCAACCACGGGGTTGCATTTGAAACTGATATTCTTGAGGGCAGGAGAGGACAGTAGAATTCCTGGTGTAGCGGTGAAATGCGTAGAAATCAGGAGGAATACCGGTGGCGAAGGCGACTGTCTGGACTGACCCTGACG…	0	0	0	0	0	0	0	0	0	0	0	0	0	0	0	0	0	0	0	0	0	0	0	0	4	0	0	0	0	0	4
Otu1762	Tenericutes	Mollicutes	Acholeplasmatales	Acholeplasmataceae	Acholeplasma	4	TAGGGAATTTTCGGCAATGGGGGGAACCCTGACCGAGCGACGCCGCGTGAACGAAGAAGCACCTAGGTGCGTAAAGTTCTTTTATTAGGGAAGAATGTCATATGGAGGAAATGCTATATGAGTGACGGTACCTATTGAATAAGCCCCGGCTAACTATGTGCCAGCAGCCGCGGTAATACATAGGGGGCAAGCGTTATCCGGAATTATTGGGCGTAAAGGGTGAGTAGGCGGTAAGTTAAGTTTAGGGTATAAGCACATTGCTCAACGATGTGAGGCTCTAAAAACTGGCTAACTAGAGTTAGATAGAGGCAAGTGGAATTCCATGTGTAGCGGTAAAATGCGTAAATATATGGAGGAACACCAGTGGCGAAGGCGGCTTGCTGGGTCTATACTGACGCT…	431	TAGGGAATTTTCGGCAATGGGGGGAACCCTGACCGAGCGACGCCGCGTGAACGAAGAAGCACCTAGGTGCGTAAAGTTCTTTTATTAGGGAAGAATGTCATATGGAGGAAATGCTATATGAGTGACGGTACCTATTGAATAAGCCCCGGCTAACTATGTGCCAGCAGCCGCGGTAATACATAGGGGGCAAGCGTTATCCGGAATTATTGGGCGTAAAGGGTGAGTAGGCGGTAAGTTAAGTTTAGGGTATAAGCACATTGCTCAACGATGTGAGGCTCTAAAAACTGGCTAACTAGAGTTAGATAGAGGCAAGTGGAATTCCATGTGTAGCGGTAAAATGCGTAAATATATGGAGGAACACCAGTGGCGAAGGCGGCTTGCTGGGTCTATACTGACGCT…	4	0	0	0	0	0	0	0	0	0	0	0	0	0	0	0	0	0	0	0	0	0	0	0	0	0	0	0	0	0	4
Otu1763	Firmicutes	Bacilli	Lactobacillales	Lactobacillaceae	Lactobacillus	3	TAGGGAATCTTCCACAATGGACGCAAGTCTGATGGAGCAACGCCGCGTGAGTGAAGAAGGTTTTCGGATCGTAAAGCTCTGCTGTTGGTGAAGAAGGATAGAGGTAGTAACTGGCCTTTATTTGACGGTAATCAATTAGAAAGTCACGGCTAACTACGTGCCAGCAGCCGCGGTAATACGTAGGTGGCAAGCGTTGTCCGGATTTATTGGGCGTAAAGCGAGTGCAGGCGGCTCGATAAGTCTGATGTGAAAGCCTTCGGCTCAACCGGAGAATTGCATCAGAAACTGTCGAGCTTGAGTACAGAAGAGGAGAGTGGGACTCCATGTGTAGCGGTGAAATGCGTAAATATATGGAAGAACACCGGTGGCGAAGGCGGCTCTCTGGTCAGTTACTGACGC…	431	TAGGGAATCTTCCACAATGGACGCAAGTCTGATGGAGCAACGCCGCGTGAGTGAAGAAGGTTTTCGGATCGTAAAGCTCTGTTGTTGGTGAAGAAGGATAGAGGTAGTAACTGGCCTTTATTTGACGGTAATCAATTAGAAAGTCACGGCTAACTACGTGCCAGCAGCCGCGGTAATACGTAGGTGGCAAGCGTTTTCCGGATTTATTGGGCGTCAAGCGAGTGCAGGCGGCTCGATAAGTCTGATGTGAAAGCCTTCGGCTCAACCGGAGGATTGCTACAGAAACTGTCGAGCTTGAGTACAGAAGAGGAGAGTGGAACTCCATGTGTAGCGGTGAAATGCGTAGATAGATGGAAGAACACCGGTGGCGAAGGCGGCTCTCTGGTCTGTTACTGACGC…	0	0	0	0	0	0	0	0	0	0	0	0	0	0	0	0	0	0	0	14	0	0	0	0	0	0	0	0	0	0	14
Otu1764	Proteobacteria	Gammaproteobacteria	Chromatiales	Thioalkalispiraceae	Thioprofundum	3	TGGGGAATATTGGACAATGGGCGAAAGCCTGATCCAGCAATGCCGCGTGTGTGAAGAAGGCCTTAGGGTTGTAAAGCACTTTCAGTGGGGAAGAAAAGTTCGGGGTTAATACCCCCGGGCCTTGACGGTACCCGCAGAAGAAGCACCGGCTAACTCCGTGCCAGCAGCCGCGGTAATACGGAGGGTGCAAGCGTTAATCGGAATTACTGGGCGTAAAGCGCGCGTAGGCGGTCTGGTAAGTCGGGTGTGAAAGCCCCGGGCTCAACCTGGGAATTGCATTCGATACTGCCGGACTAGAGTATGGTAGAGGGAAGTGGAATTCCGCATGTAGCGGTGAAATGCATAGAGATGCGGAGGAACACCAGTGGCGAAGGCGACTTCCTGGACCAATACTGACGC…	431	TGGGGAATATTGGACAATGGGCGAAAGCCTGATCCAGCAATGCCGCGTGTGTGAAGAAGGCCTTAGGGTTGTAAAGCACTTTCAGTGGGGAAGAAAAGTTCGGGGTTAATACCCCCGGGCCTTGACGGTACCCGCAGAAGAAGCACCGGCTAACTCCGTGCCAGCAGCCGCGGTAATACGGAGGGTGCAAGCGTTAATCGGAATTACTGGGCGTAAAGCGCGCGTAGGCGGTCTGGTAAGTCGGGTGTGAAAGCCCCGGGCTCAACCTGGGAATTGCATTCGATACTGCCGGACTAGAGTATGGTAGAGGGAAGTGGAATTCCGCATGTAGCGGTGAAATGCATAGAGATGCGGAGGAACACCAGTGGCGAAGGCGACTTCCTGGACCAATACTGACGC…	0	1	0	0	0	0	0	0	0	0	0	0	0	0	0	0	0	0	0	0	0	3	0	0	0	0	0	0	0	0	4
Otu1765	Proteobacteria	Gammaproteobacteria	Xanthomonadales	Sinobacteraceae	Povalibacter	3	TGGGGAATATTGGACAATGGGGGAAGCCCTGATCCAGCGACGCCGCGTGGGTGAAGAAGGCCTGCGGGTTGTAAAGCCCTTTCGGTGGGGATGAAAAGCCTCGGTCTAACACACCAGGGTCTTGACCTAACCCAAGAAAGAAGCACCGGCTAACTCTGTGCCAGCAGCCGCGGTAATACAGAGGGTGCGAGCGTTAATCGGAATTACTGGGCGTAAAGCGCGCGTAGGCGGCTTTGCAAGTCGATTGTGAAATCCCCGGGCTTAACCTGGGAACTGCAGTCGAGGCTGCTTTGCTTGAGTATGGGAGAGGGAGGTGGAAGTTCCGGTGTAGCGGTGAAATGCGTAGATATCGGAAGGAACATCAGTGGCGAAAGCGACCTCCTGGACCAATACTGACGC…	431	TGGGGAATATTGGACAATGGGGGAAGCCCTGATCCAGCGACGCCGCGTGGGTGAAGAAGGCCTGCGGGTTGTAAAGCCCTTTCGGTGGGGATGAAAAGCCTCGGTCTAACACACCAGGGTCTTGACCTAACCCAAGAAAGAAGCACCGGCTAACTCTGTGCCAGCAGCCGCGGTAATACAGAGGGTGCGAGCGTTAATCGGAATTACTGGGCGTAAAGCGCGCGTAGGCGGCTTTGCAAGTCGATTGTGAAATCCCCGGGCTTAACCTGGGAACTGCAGTCGAGGCTGCTTTGCTTGAGTATGGGAGAGGGAGGTGGAAGTTCCGGTGTAGCGGTGAAATGCGTAGATATCGGAAGGAACATCAGTGGCGAAAGCGACCTCCTGGACCAATACTGACGC…	0	0	0	0	0	0	0	0	0	0	0	0	0	0	0	0	0	0	0	0	0	3	0	0	0	0	0	0	0	0	3
Otu1766	Proteobacteria	Deltaproteobacteria	Syntrophobacterales	Syntrophobacteraceae	Desulforhabdus	3	GAGGAATTTTGCGCAATGGGAGCAATCCTGACGCAGCAACGCCGCGTGGGTGATGAAGGCCTTCGGGTCGTAAAGCCCTGTCAGGTGGGAAGAATGTCCCGGGACTGAACAGGTTCCGGGAGTGACGGTGCCACCAGAGGAAGCACCGGCTAACTCCGTGCCAGCAGCCGCGGTAATACGGAGGGTGCAAGCGTTATTCGGAATTACTGGGCGTAAAGCGCGTGTAGGCGGTCCTGCAGGTCTGGTGTGAAAGCCCCGGGCTTAACCCGGGAAGTGCATTGGAAACTGTGGGACTTGAGTACTGGGGAGGATGGGGGAATTCCCGGTGTAGAGGTGAAGTTCGTAGAGATCGGGAGGAATATCAGTGGCGAAGGCGCCCATCTGGACGGTAACTGACGC…	431	GAGGAATTTTGCGCAATGGGAGCAATCCTGACGCAGCAACGCCGCGTGGGTGATGAAGGCCTTCGGGTCGTAAAGCCCTGTCAGGTGGGAAGAATGTCCCGGGACTGAACAGGTTCCGGGAGTGACGGTGCCACCAGAGGAAGCACCGGCTAACTCCGTGCCAGCAGCCGCGGTAATACGGAGGGTGCAAGCGTTATTCGGAATTACTGGGCGTAAAGCGCGTGTAGGCGGTCCTGCAGGTCTGGTGTGAAAGCCCCGGGCTTAACCCGGGAAGTGCATTGGAAACTGTGGGACTTGAGTACTGGGGAGGATGGGGGAATTCCCGGTGTAGAGGTGAAGTTCGTAGAGATCGGGAGGAATATCAGTGGCGAAGGCGCCCATCTGGACGGTAACTGACGC…	0	0	0	0	0	0	0	0	0	0	0	0	0	0	0	0	0	0	0	0	0	3	0	0	0	0	0	0	0	0	3
Otu1767	Proteobacteria	Betaproteobacteria	Burkholderiales	Oxalobacteraceae	unclassified	3	TGGGGAATTTTGGACAATGGGGGCAACCCTGATCCAGCAATGCCGCGTGAGTGAAGAAGGCCTTCGGGTTGTAAAGCTCTTTTGTCAGGGAAGAAACGGTGAAAGCTAATATCTTTTGCTAATGACGGTACCTGAAGAATAAGCACCGGCTAACTACGTGCCAGCAGCCGCGGTAATACGTAGGGTGCAAGCGTTAATCGGAATTACTGGGCGTAAAGCGTGCGCAGGCGGTTGTGCAAGACAGATGTGAAATCCCCGGGCTCAACCTGGGAATTGCATGTGTTACTGCACGGCTAGAGTGTGTCAGAGGGGGGTAGAATTCCACGTGTAGCAGTGAAATGCGTAGAGATGTGGAGGAATACCGATGGCGAAGGCAGCCCCCTGGGATAACACTGACGC…	431	TGGGGAATTTTGGACAATGGGGGCAACCCTGATCCAGCAATGCCGCGTGAGTGAAGAAGGCCTTCGGGTTGTAAAGCTCTTTTGTCAGGGAAGAAACGGTGAAAGCTAATATCTTTTGCTAATGACGGTACCTGAAGAATAAGCACCGGCTAACTACGTGCCAGCAGCCGCGGTAATACGTAGGGTGCAAGCGTTAATCGGAATTACTGGGCGTAAAGCGTGCGCAGGCGGTTGTGCAAGACAGATGTGAAATCCCCGGGCTCAACCTGGGAATTGCATGTGTTACTGCACGGCTAGAGTGTGTCAGAGGGGGGTAGAATTCCACGTGTAGCAGTGAAATGCGTAGAGATGTGGAGGAATACCGATGGCGAAGGCAGCCCCCTGGGATAACACTGACGC…	0	0	0	0	0	0	0	0	0	0	0	0	0	0	0	0	0	0	0	0	0	0	0	0	0	0	0	0	3	0	3
Otu1768	Proteobacteria	Betaproteobacteria	unclassified	unclassified	unclassified	3	TGGGGAATTTTGGACAATGGGGGCAACCCTGATCCAGCCATTCCGCGTGAGTGAAGAAGGCCTTCGGGTTGTAAAGCTCTTTTGTCCGGAGCGAAACGGTTGCGGTGAATATCCGCGACTACTGACGGTACCGGAAGAATAAGCACCGGCTAACTACGTGCCAGCAGCCGCGGTAATACGTCGGGTGCGAGCGTTAATCGGAATTACTGGGCGTAAGGCGTGCGCAGGCGGTTTTGTAAGCCAGTCGTGAAATCCCCGGGCTTAACCTGGGAATGGCGATTGGGACTGCAAGGCCGGAGTATGGCAGAGGAGACTGGAATTCCTGGTGTAGCAGTGAAATGCGTAGATATCAGGAGGAATACCGATGGCGAAGGCAGGTCTCTGGGCTGATACTGACGC…	431	TGGGGAATTTTGGACAATGGGGGCAACCCTGATCCAGCCATTCCGCGTGAGTGAAGAAGGCCTTCGGGTTGTAAAGCTCTTTTGTCCGGAGCGAAACGGTTGCGGTGAATATCCGCGACTACTGACGGTACCGGAAGAATAAGCACCGGCTAACTACGTGCCAGCAGCCGCGGTAATACGTCGGGTGCGAGCGTTAATCGGAATTACTGGGCGTAAGGCGTGCGCAGGCGGTTTTGTAAGCCAGTCGTGAAATCCCCGGGCTTAACCTGGGAATGGCGATTGGGACTGCAAGGCCGGAGTATGGCAGAGGAGACTGGAATTCCTGGTGTAGCAGTGAAATGCGTAGATATCAGGAGGAATACCGATGGCGAAGGCAGGTCTCTGGGCTGATACTGACGC…	0	0	0	0	0	0	0	0	0	0	0	0	0	0	0	0	0	0	0	0	0	3	0	0	0	0	0	0	0	0	3
Otu1769	Proteobacteria	Gammaproteobacteria	Xanthomonadales	Xanthomonadaceae	Thermomonas	3	TAGGGAATATTGGACAATGGGCGCAAGCCTGATCCAGCCATGCCGCGTGAGTGAAGAAGGCCCTCGGGTTGTAAAGCTCTTTTGTCCGGGAAGAAAAGCATCGGGCTAATACCTCGGTGTTCTGACGGTACCGGAAGAATAAGCACCGGCTAACTTCGTGCCAGCAGCCGCGGTAATACGAAGGGTGCAAGCGTTACTCGGAATTACTGGGCGTAAAGCGTGCGTAGGTGGTTTGTTAAGTCTGATGTGAAAGCCCTGGGCTCAACCTGGGAATGGCATTGGAAACTGGCGGACTCGAGTGCGGTAGAGGGGTGTGGAATTCCCGGTGTAGCAGTGAAATGCGTAGAGATCGGGAGGAACACCAGTGGCGAAGGCGACACCCTGGACCAGCACTGACAC…	431	TAGGGAATATTGGACAATGGGCGCAAGCCTGATCCAGCCATGCCGCGTGAGTGAAGAAGGCCCTCGGGTTGTAAAGCTCTTTTGTCCGGGAAGAAAAGCATCGGGCTAATACCTCGGTGTTCTGACGGTACCGGAAGAATAAGCACCGGCTAACTTCGTGCCAGCAGCCGCGGTAATACGAAGGGTGCAAGCGTTACTCGGAATTACTGGGCGTAAAGCGTGCGTAGGTGGTTTGTTAAGTCTGATGTGAAAGCCCTGGGCTCAACCTGGGAATGGCATTGGAAACTGGCGGACTCGAGTGCGGTAGAGGGGTGTGGAATTCCCGGTGTAGCAGTGAAATGCGTAGAGATCGGGAGGAACACCAGTGGCGAAGGCGACACCCTGGACCAGCACTGACAC…	0	0	0	0	0	0	0	0	0	0	0	0	0	0	0	0	0	0	0	0	0	1	0	0	0	0	0	0	3	0	4
Otu1770	Proteobacteria	unclassified	unclassified	unclassified	unclassified	3	TGGGGAATATTGCGCAATGGGCGAAAGCCTGACGCAGCGACGCCGCGTGGAGGATGAAGGTTTTCGGATTGTAAACTCCTGTTAAGTGGGAAGAAAGAACGGTTGTTAATAGCAACTGGAGATGACGGTACCACTAAAGAAAGCACCGGCAAACTTCGTGCCAGCAGCCGCGGTAATACGAGGGGTGCAAACGTTGTTCGGAATTACTGGGAGTAAAGAGCGTGTAGGCGGCATATTAAGTCAGTTGTTAAATTCCTTGGCCTAACCAAGGGTCAGCGATTGAAACTGGTAAGCTAGAGGGCAAGAGAGAGGTGTGGAATTCTCGGAGTAGCGGTAAAATGCGTAGATCTCGAGAGGAACACCGAAGGCGAAGGCAGCACCTTGGCATGTACCTGACGC…	431	TGGGGAATATTGCGCAATGGGCGAAAGCCTGACGCAGCGACGCCGCGTGGAGGATGAAGGTTTTCGGATTGTAAACTCCTGTTAAGTGGGAAGAAAGAACGGTTGTTAATAGCAACTGGAGATGACGGTACCACTAAAGAAAGCACCGGCAAACTTCGTGCCAGCAGCCGCGGTAATACGAGGGGTGCAAACGTTGTTCGGAATTACTGGGAGTAAAGAGCGTGTAGGCGGCATATTAAGTCAGTTGTTAAATTCCTTGGCCTAACCAAGGGTCAGCGATTGAAACTGGTAAGCTAGAGGGCAAGAGAGAGGTGTGGAATTCTCGGAGTAGCGGTAAAATGCGTAGATCTCGAGAGGAACACCGAAGGCGAAGGCAGCACCTTGGCATGTACCTGACGC…	0	0	0	0	0	0	0	0	0	0	0	0	0	0	0	0	0	0	0	0	0	0	0	0	0	0	0	0	3	0	3
Otu1771	Firmicutes	Clostridia	Clostridiales	unclassified	unclassified	3	TGGGGAATTTTCCGCAATGGGCGCAAGCCTGACGGAGCAACGCCGCGTGAATGAAGAAGGCCTTCGGGTTGTAAAGTTCTGTCATAAGGGAAGAATGATCTATATGTAAATAATGTATAGATGTGACGGTACCTTAGGAGGAAGCCACGGCTAACTACGTGCCAGCAGCCGCGGTAATACGTAGGTGGCGAGCGGTGTCCGGAATTACTGGGCGTAAAGGGCGTGTAGGCGGACGCTTAAGTCAGATGTGAAAGCCCCGGGCTTAACTTGGGGATGGCATTTGATACTGGGTGTCTTGAGGACAGGGGAGGAAAGCGGAATTCCTAGTGTAGCGGTGAAATGCGTAGATATTAGGAGGAACACCAGTGGCGAAGGCGGCTTTCTGGCCTGTAACTGACG…	431	TGGGGAATTTTCCGCAATGGGCGCAAGCCTGACGGAGCAACGCCGCGTGAATGAAGAAGGCCTTCGGGTTGTAAAGTTCTGTCATAAGGGAAGAATGATCTATATGTAAATAATGTATAGATGTGACGGTACCTTAGGAGGAAGCCACGGCTAACTACGTGCCAGCAGCCGCGGTAATACGTAGGTGGCGAGCGGTGTCCGGAATTACTGGGCGTAAAGGGCGTGTAGGCGGACGCTTAAGTCAGATGTGAAAGCCCCGGGCTTAACTTGGGGATGGCATTTGATACTGGGTGTCTTGAGGACAGGGGAGGAAAGCGGAATTCCTAGTGTAGCGGTGAAATGCGTAGATATTAGGAGGAACACCAGTGGCGAAGGCGGCTTTCTGGCCTGTAACTGACG…	0	0	0	0	0	0	0	0	0	0	0	0	0	0	0	0	0	0	0	0	0	0	0	0	0	0	0	0	3	0	3
Otu1772	unclassified	unclassified	unclassified	unclassified	unclassified	3	TAGGGAATTTTTCACAATGGGCGAAAGCCTGATGGAGCAATACCGCGTGAATGATGAAGGTCTTCGGATTGTAAAATTCTTTTATTAGGGACTAACTGCACTAAGAGTAAATTCTTAGTTATTGACTTTACCTATTTAATAATTAACTTCAAACTATTTTCCATCATCCTCGGTAATACATAGGTTACAAGCGTTATCCGGATTTACTGGGCGTAAAGCGAGCGCAGGCTGATTAACAAGTCTAGTGTGAAATGCAGTTGCTTAACAACTGTTTGCATTGGAAACTGTTAGTCTGGAGTGTGATAGGGAGTTCTGGAACTCCATATGGAGCGGTGGAATGCGTAGATATATGGAAGAACACCTGTGGCGAAAGCGAGAACTTAGGTCACAACTGACGCT…	431	TAGGGAATTTTTCACAATGGGCGAAAGCCTGATGGAGCAATACCGCGTGAATGATGAAGGTCTTCGGATTGTAAAATTCTTTTATTAGGGACTAACTGCACTAAGAGTAAATTCTTAGTTATTGACTTTACCTATTTAATAATTAACTTCAAACTATTTTCCATCATCCTCGGTAATACATAGGTTACAAGCGTTATCCGGATTTACTGGGCGTAAAGCGAGCGCAGGCTGATTAACAAGTCTAGTGTGAAATGCAGTTGCTTAACAACTGTTTGCATTGGAAACTGTTAGTCTGGAGTGTGATAGGGAGTTCTGGAACTCCATATGGAGCGGTGGAATGCGTAGATATATGGAAGAACACCTGTGGCGAAAGCGAGAACTTAGGTCACAACTGACGCT…	0	0	0	0	0	0	0	0	0	0	0	0	0	0	0	0	0	3	0	0	0	0	0	0	0	0	0	4	0	0	7
Otu1773	Proteobacteria	Betaproteobacteria	Rhodocyclales	Rhodocyclaceae	Dechloromonas	3	TGGGGAATTTTGGACAATGGGGGCAACCCTGATCCAGCCATGCCGCGTGAGTGAAGAAGGCCTTCGGGTTGTAAAGCTCTTTCGGCGGGGAAGAAATCGCACTGGATAATACCTGGTGTGGATGACGGTACCCGAATAAGAAGCACCGGCTAACTACGTGCCAGCAGCCGCGGTAATACGTAGGGTGCGAGCGTTAACCGGAATTACTGGGCGTAAAGCGTGCGCAGGCGGTTGTGCAAGACAGGCGTGAAATCCCCGGGCTTAACCTGGGAATGGCGCTTGTGACTGCACGACTAGAGTACGGCAGAGGGGGGTGGAATTCCACGTGTAGCAGTGAAATGCGTAGAGATGTGGAGGAACACCGATGGCGAAGGCAGCCCCCTGGGCCAGTACTGACGC…	431	TGGGGAATTTTGGACAATGGGGGCAACCCTGATCCAGCCATGCCGCGTGAGTGAAGAAGGCCTTCGGGTTGTAAAGCTCTTTCGGCGGGGAAGAAATCGCACTGGATAATACCTGGTGTGGATGACGGTACCCGAATAAGAAGCACCGGCTAACTACGTGCCAGCAGCCGCGGTAATACGTAGGGTGCGAGCGTTAACCGGAATTACTGGGCGTAAAGCGTGCGCAGGCGGTTGTGCAAGACAGGCGTGAAATCCCCGGGCTTAACCTGGGAATGGCGCTTGTGACTGCACGACTAGAGTACGGCAGAGGGGGGTGGAATTCCACGTGTAGCAGTGAAATGCGTAGAGATGTGGAGGAACACCGATGGCGAAGGCAGCCCCCTGGGCCAGTACTGACGC…	0	0	0	0	0	0	0	0	0	0	0	0	0	0	0	0	0	0	0	0	0	3	0	0	0	0	0	0	0	0	3
Otu1774	Proteobacteria	Gammaproteobacteria	Chromatiales	unclassified	unclassified	3	TGGGGAATATTGGACAATGGGGGAAACCCTGATCCAGCAATGCCGCGTGTGTGAAGAAGGCCTGCGGGTTGTAAAGCACTTTCGGAGGGGACAAAAAGCGTCGTTCTAACAAAGCGGCGTCTTGATTTAACCCTCATAAGAAGCACCGGCTAACTCTGTGCCAGCAGCCGCGGTAATACAGAGGGTGCAAGCGTTAATCGGAATTACTGGGCGTAAAGCGCACGCAGGCGGCTGCATAAGCCGGTCGTGAAATCCCCGGGCTTAACCTGGGAATTGCGATCGGGACTGTGCGGCTAGAGTGTTGGAGAGGACAGCGGAATTCCCGGTGTAGCAGTGAAATGCGTAGATATCGGGAGGAACATCAGTGGCGAAGGCGGCTGTCTGGCCAAACACTGACGC…	431	TGGGGAATATTGGACAATGGGGGAAACCCTGATCCAGCAATGCCGCGTGTGTGAAGAAGGCCTGCGGGTTGTAAAGCACTTTCGGAGGGGACAAAAAGCGTCGTTCTAACAAAGCGGCGTCTTGATTTAACCCTCATAAGAAGCACCGGCTAACTCTGTGCCAGCAGCCGCGGTAATACAGAGGGTGCAAGCGTTAATCGGAATTACTGGGCGTAAAGCGCACGCAGGCGGCTGCATAAGCCGGTCGTGAAATCCCCGGGCTTAACCTGGGAATTGCGATCGGGACTGTGCGGCTAGAGTGTTGGAGAGGACAGCGGAATTCCCGGTGTAGCAGTGAAATGCGTAGATATCGGGAGGAACATCAGTGGCGAAGGCGGCTGTCTGGCCAAACACTGACGC…	0	0	0	0	0	0	0	0	0	0	0	0	0	0	0	0	0	0	0	0	0	3	0	0	0	0	0	0	0	0	3
Otu1775	Proteobacteria	Deltaproteobacteria	Myxococcales	Polyangiaceae	Polyangium	3	TGGGGAATCTTGCGCGATGGGCGAAAGCCTGACGCAGCGACGCCGCGTGAGTGATGAAGGCCTTCGGGTTGTAAAGCTCTGTGGAGGGGGACGAGTAAGGGTTGGCTAATATCCAGCTCGATGACGGTACCCCTTTAGCAAGCACCGGCTAACTCTGTGCCAGCAGCCGCGGTAAGACAGAGGGTGCAAACGTTGTTCGGAATTACTGGGCGTAAGGCGCGTGTAGGCTGCTCGGAAAGTCGGATGTGAAAGCCCTGGGCTCAACCTAGGAAGTGCATTCGAAACTTCCGAGCTGGAGTGCTGGAGAGGAAGGCGGAATTCTCGGTGTAGAGGTGAAATTCGTAGATATCGAGAGGAACACCGGTGGCGAAGGCGGCCTTCTGGACAGCTACTGACGCT…	431	TGGGGAATCTTGCGCGATGGGCGAAAGCCTGACGCAGCGACGCCGCGTGAGTGATGAAGGCCTTCGGGTTGTAAAGCTCTGTGGAGGGGGACGAGTAAGGGTTGGCTAATATCCAGCTCGATGACGGTACCCCTTTAGCAAGCACCGGCTAACTCTGTGCCAGCAGCCGCGGTAAGACAGAGGGTGCAAACGTTGTTCGGAATTACTGGGCGTAAGGCGCGTGTAGGCTGCTCGGAAAGTCGGATGTGAAAGCCCTGGGCTCAACCTAGGAAGTGCATTCGAAACTTCCGAGCTGGAGTGCTGGAGAGGAAGGCGGAATTCTCGGTGTAGAGGTGAAATTCGTAGATATCGAGAGGAACACCGGTGGCGAAGGCGGCCTTCTGGACAGCTACTGACGCT…	0	0	0	0	0	0	0	0	0	0	0	0	0	0	0	0	0	0	0	0	0	3	0	0	0	0	0	0	0	0	3
Otu1776	Tenericutes	Mollicutes	Mycoplasmatales	Mycoplasmataceae	Mycoplasma	3	TAGGGAATATTCCACAATGAGCGAAAGCTTGACGGAGCGACACAGCGTGCACGATGAAGGTCTTCGGATTGTAAAGTGCTGTTATAAGGGAAGAACATTTGCAATAGGAAATGATTGCAGACTGACGGTACCTTGTCAGAAAGCGATGGCTAACTATGTGCCAGCAGCCGCGGTAATACATAGGTCGCAAGCGTTATCCGGAATTATTGGGCGTAAAGCGTTCGTAGGCTGTTTGTTAAGTCTGGAGTTAAATCCCGGGGCTCAACCCCGGCTCGCTTTGGATACTAGCAAACTAGAGCTAGATAGAGGTAAGCGGAATTCCATGTGAAGCGGTGAAATGCGTAGATATCGGGAAGAACACTAATGGCGAAGGCAGGTCTCTGGGCTGTTACTGACGCT…	431	TAGGGAATATTCCACAATGAGCGAAAGCTTGACGGAGCGACACAGCGTGCACGATGAAGGTCTTCGGATTGTAAAGTGCTGTTATAAGGGAAGAACATTTGCAATAGGAAATGATTGCAGACTGACGGTACCTTGTCAGAAAGCGATGGCTAACTATGTGCCAGCAGCCGCGGTAATACATAGGTCGCAAGCGTTATCCGGAATTATTGGGCGTAAAGCGTTCGTAGGCTGTTTGTTAAGTCTGGAGTTAAATCCCGGGGCTCAACCCCGGCTCGCTTTGGATACTAGCAAACTAGAGCTAGATAGAGGTAAGCGGAATTCCATGTGAAGCGGTGAAATGCGTAGATATCGGGAAGAACACTAATGGCGAAGGCAGGTCTCTGGGCTGTTACTGACGCT…	0	0	0	3	0	0	0	0	0	0	0	0	0	0	0	0	0	0	0	0	0	0	0	0	0	0	0	0	0	0	3
Otu1777	Proteobacteria	Gammaproteobacteria	Alteromonadales	Shewanellaceae	Shewanella	3	TAGGGAATATTACACAATGGGCGAAAGCCTGATGCAGCCATGCCGCGTGTATGAAGAAGGCCTTCGGGTTGTAAAGTACTTTCAGCGAGGAGGAAAGCTCAATTGTTAATAGCGATTGGGTGTGACGTTACTCGCAGAAGAAGCACCGGCTAACTTCGTGCCAGCAGCCGCGGTAATACGAGGGGTGCAAGCGTTAATCGGAATTACTGGGCGTAAAGCGTACGCAGGCGGTTTGTTAAGCGAGATGTGAAAGCCCCGGGCTCAACCTGGGAACTGCATTTCGAACTGGCAAACTAGAGTCTTGTAGAGGGGGGTAGAATTTCAGGTGTAGCGGTGAAATGCGTAGAGATCTGAAGGAATACCGGTGGCGAAGGCGGCCCCCTGGACAAAGACTGACGC…	431	TAGGGAATATTACACAATGGGCGAAAGCCTGATGCAGCCATGCCGCGTGTATGAAGAAGGCCTTCGGGTTGTAAAGTACTTTCAGCGAGGAGGAAAGCTCAATTGTTAATAGCGATTGGGTGTGACGTTACTCGCAGAAGAAGCACCGGCTAACTTCGTGCCAGCAGCCGCGGTAATACGAGGGGTGCAAGCGTTAATCGGAATTACTGGGCGTAAAGCGTACGCAGGCGGTTTGTTAAGCGAGATGTGAAAGCCCCGGGCTCAACCTGGGAACTGCATTTCGAACTGGCAAACTAGAGTCTTGTAGAGGGGGGTAGAATTTCAGGTGTAGCGGTGAAATGCGTAGAGATCTGAAGGAATACCGGTGGCGAAGGCGGCCCCCTGGACAAAGACTGACGC…	0	0	0	0	0	0	0	0	0	0	0	0	0	0	0	0	0	0	0	0	0	3	0	0	0	0	0	0	0	0	3
Otu1778	Verrucomicrobia	Subdivision3	Subdivision3_unclassified	Subdivision3_unclassified	Subdivision3_genera_incertae_sedis	3	TCGAGAATTTTTCACAATGGGCGCAAGCCTGATGGAGCGACGCCGCGTGGGGGATGAAGGGCTTCGGCTCGTAAACCCCTGTCATTTGCGAACAAACCCTCACATTGAACAGGTGTGAGGTTGATAGTAGCGAAAGAGGAAGGGACGGCTAACTCTGTGCCAGCAGCCGCGGTAATACAGAGGTCCCGAGCGTTGTTCGGATTCACTGGGCGTAAAGGGTGCGTAGGTGGTGGGGTAAGTCTCGTGTGAAAGCTCGCAGCTTAACTGCGAAAAGTCACGGGATACTATTCTGCTGGAGGCTTGGAGGGGGGACTGGAATACTTGGTGTAGCAGTGAAATGCGTAGATATCAAGTGGAACACCAGTGGCGAAGGCGAGTCCCTGGACAAGACCTGACACT…	431	TCGAGAATTTTTCACAATGGGCGCAAGCCTGATGGAGCGACGCCGCGTGGGGGATGAAGGGCTTCGGCTCGTAAACCCCTGTCATTTGCGAACAAACCCTCACATTGAACAGGTGTGAGGTTGATAGTAGCGAAAGAGGAAGGGACGGCTAACTCTGTGCCAGCAGCCGCGGTAATACAGAGGTCCCGAGCGTTGTTCGGATTCACTGGGCGTAAAGGGTGCGTAGGTGGTGGGGTAAGTCTCGTGTGAAAGCTCGCAGCTTAACTGCGAAAAGTCACGGGATACTATTCTGCTGGAGGCTTGGAGGGGGGACTGGAATACTTGGTGTAGCAGTGAAATGCGTAGATATCAAGTGGAACACCAGTGGCGAAGGCGAGTCCCTGGACAAGACCTGACACT…	0	0	0	0	0	0	0	0	0	0	0	0	0	0	0	0	0	0	0	0	0	3	0	0	0	0	0	0	0	0	3
Otu1779	Proteobacteria	Deltaproteobacteria	Myxococcales	unclassified	unclassified	2	TAGGGAATCTTGCGCAATGGACGAAAGTCTGACGCAGCGACGCCGCGTGAGCGATGAAGGCCTTCGGGTCGTAAAGCTCTGTGGGGAGAGACGAATAAGGTATGGCTAACATCCATGCCGATGACGGTATCTCCTTAGCAAGCATCGGCTAACTCTGTGCCAGCAGCCGCGGTAAGACAGAGGGTGCAAACATTGTTCGGAATTACTGGGCGTAAAGCGCGCGTAGGCAGCAGCGTGTGTCGGGCGTGAAATCCCGCGGCTCAACCGTGGAAGTGCACTCGAAACTGCGCAGCTAGAGTCTCGGAGAGGAAGGCGGAATGCTTGGTGTAGAGGTGAAATTCGTAGATATCAAGCGGAACACCGGTGGCGAAGGCGGCCTTCTGGACGATGACTGACGCT…	431	TAGGGAATCTTGCGCAATGGACGAAAGTCTGACGCAGCGACGCCGCGTGAGCGATGAAGGCCTTCGGGTCGTAAAGCTCTGTGGGGAGAGACGAATAAGGTATGGCTAACATCCATGCCGATGACGGTATCTCCTTAGCAAGCATCGGCTAACTCTGTGCCAGCAGCCGCGGTAAGACAGAGGGTGCAAACATTGTTCGGAATTACTGGGCGTAAAGCGCGCGTAGGCAGCAGCGTGTGTCGGGCGTGAAATCCCGCGGCTCAACCGTGGAAGTGCACTCGAAACTGCGCAGCTAGAGTCTCGGAGAGGAAGGCGGAATGCTTGGTGTAGAGGTGAAATTCGTAGATATCAAGCGGAACACCGGTGGCGAAGGCGGCCTTCTGGACGATGACTGACGCT…	0	0	0	0	0	0	0	0	0	0	0	0	0	0	0	0	0	0	0	0	0	2	0	0	0	0	0	0	0	0	2
Otu1780	Firmicutes	unclassified	unclassified	unclassified	unclassified	2	TTAGGAATATTCGTCAATGGAGGAAACTCTGAACGAGCAATGCCGCGTGAAGGATGACGGTCCTCTGGATTGTGAACTTCTGTTGTTAGGGAAGAACGACCATACTAGGAAATGAGTATGGAGTGACGGTACCTTTCAAGAAAGCTCCGGCTAACTACGTGCCAGCAGCCGCGGTAATACGTAGGGAGCGAGCGTTATCCGGATTTATTGGGTGTAAAGGGTGCGTAGGCGGTCTATTAAGTCTGTGGTCTAAGCCCGAAGCTTAACTTCGGTTCGCCACAGAAACTGATTGACTTGAGTATGGTAGAGGCAAGTGGAATTTCTAGCGTAGCGGTTAAATGCGTAGATATTAGAAGGAACACCAGTGGAGAAGGCGACTTGCTGGGCCATCACTGACGC…	431	TTAGGAATATTCGTCAATGGAGGAAACTCTGAACGAGCAATGCCGCGTGAAGGATGACGGTCCTCTGGATTGTGAACTTCTGTTGTTAGGGAAGAACGACCATACTAGGAAATGAGTATGGAGTGACGGTACCTTTCAAGAAAGCTCCGGCTAACTACGTGCCAGCAGCCGCGGTAATACGTAGGGAGCGAGCGTTATCCGGATTTATTGGGTGTAAAGGGTGCGTAGGCGGTCTATTAAGTCTGTGGTCTAAGCCCGAAGCTTAACTTCGGTTCGCCACAGAAACTGATTGACTTGAGTATGGTAGAGGCAAGTGGAATTTCTAGCGTAGCGGTTAAATGCGTAGATATTAGAAGGAACACCAGTGGAGAAGGCGACTTGCTGGGCCATCACTGACGC…	0	0	0	0	0	0	0	0	0	0	0	0	0	0	0	0	0	0	0	0	0	2	0	0	0	0	0	0	0	0	2
Otu1781	Firmicutes	Bacilli	unclassified	unclassified	unclassified	2	CAGGGAATTTTTCGCAATGGACGAAAGTCTGACGAAGCAATGCCGCATGAGGGATGAAGGTTTTCGGATCGTAAACCTCTGTTGTAAGGGAAGGAAACTACATATAGGAAATGATATGTATCTGACGGTACCTTACCAGAAAGGGACGGCTAACTACGTGCCAGCAGCCGCGGTAATACGTAGGTCCCGAGCGTTATCCGGAGTTATTGGGCGTAAAGAGCATGTAGGCGGTTTATCAAGTCTGGTGTGAAGGCTAGTGGCTCAACCACTAAATTGCATTGGATACTGGTAAACTAGAATACTGGAGGGGCAAGTGGAATTCCATGTGTAGCGGTGGAATGCGTAGATATATGGAGGAACACCAATGGCGAAGGCAGCTTGCTGGACAGTAATTGACGC…	431	CAGGGAATTTTTCGCAATGGACGAAAGTCTGACGAAGCAATGCCGCATGAGGGATGAAGGTTTTCGGATCGTAAACCTCTGTTGTAAGGGAAGGAAACTACATATAGGAAATGATATGTATCTGACGGTACCTTACCAGAAAGGGACGGCTAACTACGTGCCAGCAGCCGCGGTAATACGTAGGTCCCGAGCGTTATCCGGAGTTATTGGGCGTAAAGAGCATGTAGGCGGTTTATCAAGTCTGGTGTGAAGGCTAGTGGCTCAACCACTAAATTGCATTGGATACTGGTAAACTAGAATACTGGAGGGGCAAGTGGAATTCCATGTGTAGCGGTGGAATGCGTAGATATATGGAGGAACACCAATGGCGAAGGCAGCTTGCTGGACAGTAATTGACGC…	0	0	0	0	0	0	0	0	0	0	0	0	0	0	0	0	0	0	0	0	0	0	0	0	0	0	0	0	2	0	2
Otu1782	Proteobacteria	Betaproteobacteria	Burkholderiales	Burkholderiaceae	unclassified	2	TGGGGAATTTTGGACAATGGGCGAAAGCCTGATCCAGCAATGCCGCGTGTGTGAAGAAGGCCTTCGGGTTATAAAGCACTTTTGTCCGGAAAGAAATCTGTCTGGCTAATACCCGGACGGGATGACGGTACCGGAAGAATAAGCACCGGCTAACTACGTGCCAGCAGCCGCGGTAATACGTAGGGTGCGAGCGTTAATCGGAATTACTGGGCGTAAAGCGTGCGCAGGCGGCGATGCAAGACAGGTGTGAAATCCCCGGGCTTAACCTGGGAACTGCACTTGTGACTGCGTTGCTAGAGCGTGTCAGAGGGAGGTGGAATTCCGCGTGTAGCAGTGAAATGCGTAGAGATGCGGAGGAACACCGATGGCGAAGGCAGCCTCCTGGGATAACACTGACGC…	431	TGGGGAATTTTGGACAATGGACGAAAGCCTGATCCAGCAATGCCGCGTGTGTGAAGAAGGCCTTCGGGTTGTAAAGCACTTTTGTCCGGAAAGAAATCTGTCTGGCTAATACCCGGACGGGATGACGGTACCGGAAGAATAAGCACCGGCTAACTACGTGCCAGCAGCCGCGGTAATACGTAGGGTGCGAGCGTTAATCGGAATTACTGGGCGTAAAGCGTGCGCAGGCGACGATGCAAGACAGGTGTGAAATCCTCGGGCTTAACCTGGGAACTGCACTTGTGACTGCATTGCTAGAGTGTGTCAGAGGGAGGTGGAATTCCGCGTGTAGCAGTGAAATGCGTAGAGATGCGGAGGAACACCGATGGCGAAGGCAGCCTCCTGGGATAACACTGACGC…	0	0	0	0	0	0	0	0	0	0	0	0	0	0	0	0	0	0	0	0	2	1	0	0	0	0	0	0	2	0	5
Otu1783	Proteobacteria	Betaproteobacteria	Burkholderiales	Comamonadaceae	Variovorax	2	TGGGGAATTTTGGACAATGGGCGCAAGCCTGATCCAGCAATGCCGCGTGCAGGATGAAGGCCTTCGGGTTGTAAATTGCTTTTGTACGGAGCGAAACGGTCCTTTCTAATACAAGGGGCTAATGACGGTACCGTAAGAATAAGCACCGGCTAACTACGTGCCAGCAGCCGCGGTAATACGTAGGGTGCGAGCGTTAATCGGAATTACTGGGCGTAAAGCGTGCGCAGGCGGTGATGTAAGACAGTTGTGAAACCCCCGGGCTCAACCTGGGAACTGCATCTGTGATTGCATCGCTAGAGTACGGCAGAGGGGGATGGAATTCCGCGTGTAGCAGTGAAATGCGTAGATATGCGGAGGAACACCGATGGCGAAGGCAATCCCCTGGGCCTGTACTGACGC…	431	TGGGGAATTTTGGACAATGGGCGCAAGCCTGATCCAGCAATGCCGCGTGCAGGATGAAGGCCTTCGGGTTGTAAATTGCTTTTGTACGGAGCGAAACGGTCCTTTCTAATACAAGGGGCTAATGACGGTACCGTAAGAATAAGCACCGGCTAACTACGTGCCAGCAGCCGCGGTAATACGTAGGGTGCGAGCGTTAATCGGAATTACTGGGCGTAAAGCGTGCGCAGGCGGTGATGTAAGACAGTTGTGAAACCCCCGGGCTCAACCTGGGAACTGCATCTGTGATTGCATCGCTAGAGTACGGCAGAGGGGGATGGAATTCCGCGTGTAGCAGTGAAATGCGTAGATATGCGGAGGAACACCGATGGCGAAGGCAATCCCCTGGGCCTGTACTGACGC…	0	0	0	0	0	0	0	0	0	0	0	0	0	0	0	0	0	0	0	0	0	2	0	0	0	0	0	0	0	0	2
Otu1784	Proteobacteria	Betaproteobacteria	unclassified	unclassified	unclassified	2	TGGGGAATTTTGGACAATGGGGGCAACCCTGATCCAGCCATTTCGCGTGAGTGAAGAAGGCCTTCGGGTTGTAAAGCTCTTTTGTCCGGAACGAAACGGTGAGCGTGAATATCGCTCGCTACTGACGGTACCGGAAGAATAAGCACCGGCTAACTACGTGCCAGCAGCCGCGGTAATACGTAGGGTGCGAGCGTTAATCGGAATTACTGGGCGTAAAGCGTGCGCAGGCGGTTTTGTAAGCCAGATGTGAAATCCCCGGGCTTAACCTGGGAATGGCAGTTGGGACTGAAAGGCTGGAGTTTAGCAGAGGAGACTGGAATTCCCGGTGTAGCAGTGAAATGCGTAGATATCGGGAGGAATACCGATGGCGAAGGCAGGTCTCTGGGCTATAACTGACGC…	431	TGGGGAATTTTGGACAATGGGGGCAACCCTGATCCAGCCATTTCGCGTGAGTGAAGAAGGCCTTCGGGTTGTAAAGCTCTTTTGTCCGGAACGAAACGGTGAGCGTGAATATCGCTCGCTACTGACGGTACCGGAAGAATAAGCACCGGCTAACTACGTGCCAGCAGCCGCGGTAATACGTAGGGTGCGAGCGTTAATCGGAATTACTGGGCGTAAAGCGTGCGCAGGCGGTTTTGTAAGCCAGATGTGAAATCCCCGGGCTTAACCTGGGAATGGCAGTTGGGACTGAAAGGCTGGAGTTTAGCAGAGGAGACTGGAATTCCCGGTGTAGCAGTGAAATGCGTAGATATCGGGAGGAATACCGATGGCGAAGGCAGGTCTCTGGGCTATAACTGACGC…	0	0	0	0	0	0	0	0	0	0	0	0	0	0	0	0	0	0	0	0	0	0	0	0	2	0	0	0	0	0	2
Otu1785	Proteobacteria	Gammaproteobacteria	Chromatiales	unclassified	unclassified	2	TGGGGAATATTGGACAATGGGGGCAACCCTGATCCAGCAATGCCGCGTGTGTGAAGAAGGCCTGCGGGTTGTAAAGCACTTTCAGCGGGGAAGAAAAAGTCGGAGCTAATACCTCCGATATTGACGTTACCCGAAGAAGAAGCACCGGCTAACTCCGTGCCAGCAGCCGCGGTAATACGGAGGGTGCAAGCGTTAATCGGAATTACTGGGCGTAAAGCGCACGCAGGTGGCGGAGAAAGTCGATTGTGAAAGCCCTGGGCTTAACCTGGGAATTGCAGTCGAAACTACTCGGCTAGAGTATGGGAGAGGGTAGTGGAATTCCCGGTGTAGCGGTGAAATGCGTAGATATCGGGAGGAACATCAGCGGCGAAGGCGGCTACCTGGCCCAATACTGACACT…	431	TGGGGAATATTGGACAATGGGGGCAACCCTGATCCAGCAATGCCGCGTGTGTGAAGAAGGCCTGCGGGTTGTAAAGCACTTTCAGCGGGGAAGAAAAAGTCGGAGCTAATACCTCCGATATTGACGTTACCCGAAGAAGAAGCACCGGCTAACTCCGTGCCAGCAGCCGCGGTAATACGGAGGGTGCAAGCGTTAATCGGAATTACTGGGCGTAAAGCGCACGCAGGTGGCGGAGAAAGTCGATTGTGAAAGCCCTGGGCTTAACCTGGGAATTGCAGTCGAAACTACTCGGCTAGAGTATGGGAGAGGGTAGTGGAATTCCCGGTGTAGCGGTGAAATGCGTAGATATCGGGAGGAACATCAGCGGCGAAGGCGGCTACCTGGCCCAATACTGACACT…	0	0	0	0	0	0	0	0	0	0	0	0	0	0	0	0	0	0	0	0	2	0	0	0	0	0	0	0	0	0	2
Otu1786	Proteobacteria	Deltaproteobacteria	Myxococcales	Kofleriaceae	Kofleria	2	TGGGGAATATTGGACAATGGGCGAAAGCCTGATCCAGCCATGCCGCGTGAGTGATGAAGGCCTCCGGGTCGTAAAGCTCTGTGGGGAGGGACGAAAAGCAGGACGCTAATACCGGCCTGAATTGACGGTACCTCCTTAGCAAGCACCGGCTAACTCCGTGCCAGCAGCCGCGGTAATACGGAGGGTGCAAACGTTGCTCGGAATCATTGGGCGTAAAGCGCGCGTAGGCGGTCTCTTAAGTCGGAAGTGAAAGCCCTGGGCTCAACCCAGGAAGTGCTTTCGAAACTGAGAGGCTTGAGTATGGAAGAGGGTCGCGGAATTCCCGGTGTAGAGGTGAAATTCGTAGATATCGGGAGGAACACCAGTGGCGAAGGCGGCGACCTGGGCCAATACTGACGC…	431	TGGGGAATATTGGACAATGGGCGAAAGCCTGATCCAGCCATGCCGCGTGAGTGATGAAGGCCTCCGGGTCGTAAAGCTCTGTGGGGAGGGACGAAAAGCAGGACGCTAATACCGGCCTGAATTGACGGTACCTCCTTAGCAAGCACCGGCTAACTCCGTGCCAGCAGCCGCGGTAATACGGAGGGTGCAAACGTTGCTCGGAATCATTGGGCGTAAAGCGCGCGTAGGCGGTCTCTTAAGTCGGAAGTGAAAGCCCTGGGCTCAACCCAGGAAGTGCTTTCGAAACTGAGAGGCTTGAGTATGGAAGAGGGTCGCGGAATTCCCGGTGTAGAGGTGAAATTCGTAGATATCGGGAGGAACACCAGTGGCGAAGGCGGCGACCTGGGCCAATACTGACGC…	0	0	0	0	0	0	0	0	0	0	0	0	0	0	0	0	0	0	0	0	0	0	0	0	0	0	0	0	0	2	2
Otu1787	Firmicutes	Erysipelotrichia	Erysipelotrichales	Erysipelotrichaceae	Clostridium XVIII	2	TAGGGAATTTTCGGCAATGGGGGGAACCCTGACCGAGCAACGCCGCGTGAAGGAAGAAGGAATTCGTTCTGTAAACTTCTGTTATAAAGGAAGAACGGCACATATAGGGAATGATATGTGAGTGACGGTACTTTATGAGGAAGCCACGGCTAACTACGTGCCAGCAGCCGCGGTAATACGTAGGTGGCGAGCGTTATCCGGAATTATTGGGCGTAAAGAGGGAGCAGGCGGCAGCAAGGGTCTGTGGTGAAAGGCTGAAGCTTAACTTCAGTGTGCCAGAGAAACCGGGCGGCTAGAGTGCAGGAGAGGATCGTGGAATTCCATGTGTAGCGGTGAAATGCGTAGATATATGGAGGAACACCAGTGGCGAAGGCGACGATCTGGACTGCAACTGACGCT…	431	TAGGGAATTTTCGGCAATGGGGGGAACCCTGACCGAGCAACGCCGCGTGAAGGAAGAAGGAATTCGTTCTGTAAACTTCTGTTATAAAGGAAGAACGGCACATATAGGGAATGATATGTGAGTGACGGTACTTTATGAGGAAGCCACGGCTAACTACGTGCCAGCAGCCGCGGTAATACGTAGGTGGCGAGCGTTATCCGGAATTATTGGGCGTAAAGAGGGAGCAGGCGGCAGCAAGGGTCTGTGGTGAAAGGCTGAAGCTTAACTTCAGTGTGCCAGAGAAACCGGGCGGCTAGAGTGCAGGAGAGGATCGTGGAATTCCATGTGTAGCGGTGAAATGCGTAGATATATGGAGGAACACCAGTGGCGAAGGCGACGATCTGGACTGCAACTGACGCT…	2	0	0	0	0	0	0	0	0	0	0	0	0	0	0	0	0	0	0	0	0	0	0	0	0	0	0	0	0	0	2
Otu1788	Proteobacteria	Betaproteobacteria	Burkholderiales	unclassified	unclassified	2	TGGGGAATTTTGGACAATGGGCGAAAGCCTGATCCAGCCATGCCGCGTGTGGGAAGAAGGCCTTCGGGTTGTAAACCACTTTTGTCGGGAACGAAACGGTCTGTGATAACACCATGGGCTAATGACGGTACCCGAAGAATAAGCACCGGCTAACTACGTGCCAGCAGCCGCGGTAATACGTAGGGTGCAAGCGTTAATCGGAATTACTGGGCGTAAAGCGTGCGCAGGCGGTTATGTAAGACAGATGTGAAATCCCCGGGCTTAACCTGGGAACTGCATTTGTGACTGCATAGCTTGAGTACGGTAGAGGGGGGTAGAATTCCACGTGTAGCAGTGAAATGCGTAGAGATGTGGAGGAATACCGATGGCGAAGGCAGCCCCCTGGACCGTAACTGACGC…	431	TGGGGAATTTTGGACAATGGGCGAAAGCCTGATCCAGCCATGCCGCGTGTGGGAAGAAGGCCTTCGGGTTGTAAACCACTTTTGTCGGGAACGAAACGGTCTGTGATAACACCATGGGCTAATGACGGTACCCGAAGAATAAGCACCGGCTAACTACGTGCCAGCAGCCGCGGTAATACGTAGGGTGCAAGCGTTAATCGGAATTACTGGGCGTAAAGCGTGCGCAGGCGGTTATGTAAGACAGATGTGAAATCCCCGGGCTTAACCTGGGAACTGCATTTGTGACTGCATAGCTTGAGTACGGTAGAGGGGGGTAGAATTCCACGTGTAGCAGTGAAATGCGTAGAGATGTGGAGGAATACCGATGGCGAAGGCAGCCCCCTGGACCGTAACTGACGC…	0	0	0	0	0	0	0	0	0	0	0	0	0	0	0	0	0	0	0	0	0	2	0	0	0	0	0	0	0	0	2
Otu1789	Actinobacteria	Actinobacteria	unclassified	unclassified	unclassified	2	TGGGGAATCTTGCGCAATGCGCGAAAGCGTGACGCAGCAACGCCGCGTGCGGGAAGACGGCCTTCGGGTTGTAAACCGCTTTCAGGAGGGACGAAGGTCAGGCGGTGAATAGCCGTCCTGACTGACGGTACCTCCAGAAGAAGCCCCGGCTAACTACGTGCCAGCAGCCGCGGTAATACGTAGGGGGCAAGCGTTGTCCGGAATTATTGGGCGTAAAGAGCGCGTAGGCGGTCCGATAAGTCGGCTGTGAAAGTCCAGGGCTCAACCCTGGAAAGCCGGCCGATACTGTCGGACTAGAGTCCGGAAGAGGCGAGTGGAATTCCCGGTGTAGCGGTGAAATGCGCAGATATCGGGAGGAACACCAATGGCGAAGGCAGCTCGCTGGGACGGTACTGACGC…	431	TGGGGAATCTTGCGCAATGCGCGAAAGCGTGACGCAGCAACGCCGCGTGCGGGAAGACGGCCTTCGGGTTGTAAACCGCTTTCAGGAGGGACGAAGGTCAGGCGGTGAATAGCCGTCCTGACTGACGGTACCTCCAGAAGAAGCCCCGGCTAACTACGTGCCAGCAGCCGCGGTAATACGTAGGGGGCAAGCGTTGTCCGGAATTATTGGGCGTAAAGAGCGCGTAGGCGGTCCGATAAGTCGGCTGTGAAAGTCCAGGGCTCAACCCTGGAAAGCCGGCCGATACTGTCGGACTAGAGTCCGGAAGAGGCGAGTGGAATTCCCGGTGTAGCGGTGAAATGCGCAGATATCGGGAGGAACACCAATGGCGAAGGCAGCTCGCTGGGACGGTACTGACGC…	0	2	0	0	0	0	0	0	0	0	0	0	0	0	0	0	0	0	0	0	0	0	0	0	0	0	0	0	0	0	2
Otu1790	Proteobacteria	Gammaproteobacteria	Legionellales	Legionellaceae	Legionella	2	TGGGGAATATTGGACAATGGGGGCAACCCTGATCCAGCAATGCCGCGTGTGTGAAGAAGGCCTGAGGGTTGTAAAGCACTTTCAGTGGGGAGGAGGGTTTATTGGTTAAGAGCTGATGAACTGGACGTTACCCACAGAAGAAGCACCGGCTAACTCCGTGCCAGCAGCCGCGGTAATACGGAGGGTGCAAGCGTTAATCGGAATTACTGGGCGTAAAGGGTTCGTAGGTGGTTTGATAGGTTATCTGTAAAAGCCCTGGGCTCAACCTGGGAAAGTCAGATAATAATGTTGAACTCGAGTAGGGGAGAGGGTAGTGGAATTTCCGGTGTAGCGGGGAAATGCGTAGAGATCGGAAGGAACACCAGTGGCGAAGGCGGCTACCTGGCCTGATACTGACAC…	431	TGGGGAATATTGGACAATGGGGGCAACCCTGATCCAGCAATGCCGCGTGTGTGAAGAAGGCCTGAGGGTTGTAAAGCACTTTCAGTGGGGAGGAGGGTTTATTGGTTAAGAGCTGATGAACTGGACGTTACCCACAGAAGAAGCACCGGCTAACTCCGTGCCAGCAGCCGCGGTAATACGGAGGGTGCAAGCGTTAATCGGAATTACTGGGCGTAAAGGGTTCGTAGGTGGTTTGATAGGTTATCTGTAAAAGCCCTGGGCTCAACCTGGGAAAGTCAGATAATAATGTTGAACTCGAGTAGGGGAGAGGGTAGTGGAATTTCCGGTGTAGCGGGGAAATGCGTAGAGATCGGAAGGAACACCAGTGGCGAAGGCGGCTACCTGGCCTGATACTGACAC…	0	0	0	0	0	0	0	0	0	0	0	0	0	0	0	0	0	0	0	0	0	0	0	0	2	0	0	0	0	0	2
Otu1791	Firmicutes	Bacilli	Bacillales	Bacillaceae 2	Oceanobacillus	2	TAGGGAATCTTCCGCAATGGACGAAAGTCTGACGGAGCAACGCCGCGTGAGTGATGAAGGTTTTCGGATCGTAAAACTCTGTTGTCAGGGAAGAACAAGCGTGAGAGTAACTGCTCACACCTTGACGGTACCTGACCAGAAAGCCACGGCTAACTACGTGCCAGCAGCCGCGGTAATACGTAGGTGGCAAGCGTTGTCCGGAATTATTGGGCGTAAAGCGCTCGCAGGCTGTCCTTTAAGTCTGATGTGAAATCTTGCGGCTTAACCGTAAGCGGTCATTGGAAACTGGGGGACTTGAGTACAGAAGAGGAGAGTGGAATTCCACGTGTAGCGGTGAAATGCGTAGAGATGTGGAGGAACTCCAGTGGCGAAGACGACTCTCTGGTCTGTAACTGACGC…	431	TAGGGAATCTTCCGCAATGGACGAAAGTCTGACGGAGCAACGCCGCGTGAGTGATGAAGGTTTTCGGATCGTAAAACTCTGTTGTCAGGGAAGAACAAGCGTGAGAGTAACTGCTCACACCTTGACGGTACCTGACCAGAAAGCCACGGCTAACTACGTGCCAGCAGCCGCGGTAATACGTAGGTGGCAAGCGTTGTCCGGAATTATTGGGCGTAAAGCGCTCGCAGGCTGTCCTTTAAGTCTGATGTGAAATCTTGCGGCTTAACCGTAAGCGGTCATTGGAAACTGGGGGACTTGAGTACAGAAGAGGAGAGTGGAATTCCACGTGTAGCGGTGAAATGCGTAGAGATGTGGAGGAACTCCAGTGGCGAAGACGACTCTCTGGTCTGTAACTGACGC…	2	0	0	0	0	0	0	0	0	0	0	0	0	0	0	0	0	0	0	0	0	0	0	0	0	0	0	0	0	0	2
Otu1792	Firmicutes	Clostridia	Clostridiales	Syntrophomonadaceae	Syntrophothermus	2	TGAGGAATTTTCCGCAATGGGCGCAAGCCTGACGGAGCGACGCCGCGTGAGGGATGACAGCTTTCGGGTTGTAAACCTCTTTTATTAAGGAAAAAGATCTATATGCTAATATCATGTAGATTTGATGGTACTTATTGAATAAGCCCCGGCTAACTACGTGCCAGCAGCCGCGGTAATACGTAGGGGGCGAGCGTTGTCCAGAGTTACTGGGCGTAAAGAGCGTGTAGGCGGTTGAAAAAGTCAGGTGTGAAATTCTTCGGCTCAACCGAGGGACTGCGCTTGAAACTTTTCGACTGGAGTTTGGGAGGGGCAACCGGAATTCCTGGTGTAACGGTGAAATGTGTAGATATCAGGAGGAACACCCGTGGCGAAGGCGGGTTGCTGGACCAAAACTGACGC…	431	TGAGGAATTTTCCGCAATGGGCGCAAGCCTGACGGAGCGACGCCGCGTGAGGGATGACAGCTTTCGGGTTGTAAACCTCTTTTATTAAGGAAAAAGATCTATATGCTAATATCATGTAGATTTGATGGTACTTATTGAATAAGCCCCGGCTAACTACGTGCCAGCAGCCGCGGTAATACGTAGGGGGCGAGCGTTGTCCAGAGTTACTGGGCGTAAAGAGCGTGTAGGCGGTTGAAAAAGTCAGGTGTGAAATTCTTCGGCTCAACCGAGGGACTGCGCTTGAAACTTTTCGACTGGAGTTTGGGAGGGGCAACCGGAATTCCTGGTGTAACGGTGAAATGTGTAGATATCAGGAGGAACACCCGTGGCGAAGGCGGGTTGCTGGACCAAAACTGACGC…	0	0	0	0	0	0	0	0	0	0	0	0	0	0	0	0	0	0	0	0	0	0	0	0	2	0	0	0	0	2	4
[truncated: 1,645 more rows]
