# Supplementary material for: Student-Driven Course-Based Undergraduate Research Experience (CUREs) Projects in Identifying Vaginal Microorganism Species Communities to Promote Scientific Literacy Skills
Source: Front Public Health. 2022 Apr 28;10:870301. doi: 10.3389/fpubh.2022.870301 (PMC9096218; doi:10.3389/fpubh.2022.870301)
Supplement: Supplementary Table 4 — Composition and Differences of Vaginal Microbial Diversity. [file Table_4.XLSX]

## Sheet: Supplementary file 4 Table S4
Table S4
Composition and Differences of Vaginal Microbial Diversity
A1-a	-0.293105	-0.0415555	-0.000594792	0.0701591	0.233349	0.270338	-0.0329519	-0.149848	0.100585	-0.0376113	0.164593	-0.025276	0.0051176	-0.00952801	-0.0239344	0.0283966	-0.0370241	-0.0212102	0.0398395	0.0819792	-0.0381693	-0.0672131	0.0173233	0.0124187	-0.00895786	-0.00828618	0.0212467	-0.0358069	0.00558199
A1-b	-0.0642156	-0.0963893	-0.147005	-0.144119	0.0758579	0.0344754	0.0340888	0.16653	0.0589121	0.0262119	0.0448534	0.0757465	0.0175992	0.0985732	0.116062	-0.0237678	0.0132124	0.138467	-0.0625411	-0.00370341	-0.0325858	0.033346	0.106603	-0.104525	-0.0459299	0.0756227	-0.019557	-0.048865	0.0290531
A1-c	0.17862	0.115353	-0.112907	0.00351044	-0.0440774	0.051752	0.0191247	0.0265547	-0.0886122	-0.0317057	0.0071947	0.00237137	-0.0759578	0.111158	0.0724863	0.0566798	0.0200288	0.00870694	0.0740365	-0.00574265	0.0396346	0.0706935	0.0536868	0.0930824	0.0348889	-0.0978789	0.0920056	-0.120587	-0.0877226
A1-d	0.166856	0.124015	-0.0317089	0.0742604	-0.139809	-0.0176506	-0.0127158	0.00596333	-0.129885	0.116123	0.115106	-0.0352981	-0.0816196	-0.0981468	-0.0265784	0.0220341	0.0153853	0.00877852	-0.0898665	0.0693599	-0.0950928	-0.102017	-0.0283854	-0.13178	-0.052194	-0.0195151	0.00832452	-0.035947	-0.0687382
A1-e	0.169652	-0.0573856	0.227143	-0.127536	-0.0994406	0.0899181	0.0501348	0.0273763	0.0379417	-0.0234788	-0.063964	-0.195439	-0.124277	0.0602322	-0.0174468	0.0266144	0.0502281	0.0328606	0.0306984	0.0239252	-0.0570997	-0.0434051	-0.0178684	0.05086	0.049232	0.152866	0.00485924	-0.0153084	-0.00269745
A1-f	0.204397	0.306536	0.15028	0.00260084	0.110618	-0.0852797	-0.152087	-0.0938582	0.0961279	0.00229784	-0.068712	0.00314088	0.107179	-0.0243077	0.00875015	0.0329754	-0.0452718	0.153416	0.0543502	-0.0147082	0.0464716	0.0158676	-0.0225399	-0.0796381	0.0625921	0.0241558	-0.0258297	-0.0253091	-0.0575412
A2-a	0.0404739	0.109711	-0.142531	-0.0784443	0.0144219	0.00313987	0.110658	-0.156022	0.00488018	-0.100166	-0.0104418	0.0105446	-0.0129869	-0.031007	0.00272335	-0.0689725	0.00454434	-0.115336	-0.0889536	-0.06178	0.116162	0.0341414	-0.0333197	-0.0702698	-0.0198626	0.120431	0.113378	0.0111077	-0.0212275
A2-b	0.133698	-0.079706	-0.0286676	-0.0875001	0.0672597	-0.132415	0.155422	-0.0333896	0.176044	0.00607036	0.00607439	0.0725114	-0.164083	-0.0306637	-0.0427029	-0.0284544	0.0209052	-0.03601	0.00433165	0.000503195	0.0263867	-0.0834742	0.088631	-0.00743625	0.0927184	-0.076475	-0.0741113	0.0457299	-0.0596336
A2-c	0.214367	0.196504	-0.0429357	0.0918368	0.114632	-0.117795	0.023079	-0.0546364	0.00872877	-0.00608534	0.00116488	-0.0199633	0.008698	0.0438869	0.0150552	-0.029065	0.0412377	-0.0274147	0.00731615	3.32272e-06	-0.120032	0.043563	0.0555941	0.121639	-0.174022	0.0478428	-0.0496965	0.0682921	-0.0284128
A2-d	-0.0362739	-0.0628063	-0.12509	-0.0573064	0.00456637	-0.0271422	0.118686	0.0198861	-0.0423583	0.19228	0.0720638	0.0431439	0.100975	-0.198139	0.0461603	0.0782289	0.00250326	0.0705794	0.0764053	-0.0120609	0.0238244	-0.0105542	-0.0326268	0.116522	0.0497395	0.0751616	0.0313276	0.0279928	-0.00328455
A2-e	0.211129	0.112918	-0.00960213	0.103402	-0.0587328	0.0865141	0.0902751	-0.0180866	-0.0377467	0.0995387	-0.0808961	0.152094	-0.0551855	0.107369	0.0125019	0.0820172	-0.0668616	-0.0864623	0.12888	0.0985362	0.0472043	0.00856555	-0.030669	-0.0656243	-0.0100624	0.0360277	-0.052427	0.0261941	0.0849144
A2-f	0.241503	-0.186739	0.0445497	0.13163	0.0350385	-0.0956316	-0.0811881	0.0363226	-0.05723	-0.058396	-0.0290123	0.123176	0.124636	-0.00264083	-0.0602487	-0.0167196	-0.0200945	-0.134428	-0.0129365	-0.0418413	-0.0965006	-0.0589493	0.0602165	0.0160049	0.0870956	0.0768932	0.0102719	-0.102815	0.00301677
A2-g	0.104148	-0.26248	-0.00697695	-0.0399961	-0.0650554	-0.0152341	-0.028939	-0.100046	0.160875	0.0500727	-0.158195	0.0314534	-0.00302229	-0.0621949	0.0166714	0.0156189	0.0213077	0.0185896	-0.0201973	0.000779223	0.0165905	-0.00785435	-0.0985066	0.0232457	-0.145206	-0.0572123	-0.00206673	-0.114818	0.0140196
A2-h	0.0229695	-0.182243	-0.0816821	-0.0919124	0.207275	-0.108361	-0.00545589	0.017425	-0.158137	-0.0334231	-0.0674938	-0.0458595	0.0250205	0.146395	0.0263373	0.0331136	-0.0602358	0.0347168	-0.012873	0.0358333	-0.00592505	-0.110325	-0.131634	-0.00700426	0.00476741	-0.0406443	0.0392512	0.0729458	-0.0227323
A2-i	0.111105	-0.127282	-0.0777293	-0.00164444	-0.0619329	-0.0469385	-0.0798227	-0.0865555	-0.0730072	-0.0898655	0.190041	0.0461328	-0.0226442	0.0529672	-0.087062	-0.0652718	0.169916	0.0716881	0.0542206	0.000819487	0.0427325	0.07731	-0.0992269	0.00203614	0.0288314	0.0148203	-0.0924072	-0.00779491	0.026291
A3-a	0.180873	0.0296847	0.0245427	0.0791762	0.141492	0.00628997	0.0613079	0.235613	0.114506	0.102159	0.0480014	-0.145094	0.0510006	-0.0100349	-0.0515054	-0.0834916	0.0301166	-0.112537	0.0263554	-0.0136923	0.0144654	0.100043	-0.0957977	-0.046405	0.0143674	-0.0477927	0.0158496	-0.016155	0.00612727
A3-b	0.210749	0.195345	-0.0327815	0.0294513	0.0385506	-0.0629744	0.0157637	-0.0339996	-0.017461	-0.0175311	-0.0031763	-0.0705219	-0.02989	-0.0304773	-0.0051328	0.00326931	0.0431615	0.064759	-0.0947117	-0.0237187	0.00653084	-0.0670347	0.0406541	0.0429365	0.0436764	-0.0720357	0.0480763	-0.0247571	0.190114
A3-c	0.178401	0.0636746	0.0245529	0.0982105	-0.102659	0.192756	-0.0711259	0.138221	0.0875739	-0.0421474	-0.00306916	0.168599	-0.0153473	0.0201406	-0.0475032	-0.0929512	-0.04255	0.0838816	-0.0878442	-0.0457814	0.0115313	-0.0587489	-0.0654209	0.0824824	0.000368664	-0.00820675	0.0457173	0.0882319	-0.0283734
A3-d	0.128963	-0.163769	-0.101942	0.0888604	-0.0337141	-0.0300289	-0.178992	0.10942	0.0256774	-0.143585	-0.0196397	-0.0774718	-0.0466313	-0.118039	-0.0289484	0.127996	0.00878518	-0.00189164	0.0894437	0.0301244	0.0730567	0.011827	0.0952836	-0.0493906	-0.0550989	0.00778854	0.0506527	0.0851803	0.00931136
A3-e	0.222438	-0.131386	0.377761	-0.0391019	-0.0293402	0.00351551	0.182622	-0.0167425	-0.0868465	-0.107877	0.120323	0.0277158	0.0824289	-0.0388145	0.053768	0.0284004	-0.0860988	0.0224621	-0.0253768	-0.015575	0.0331856	0.0583536	0.033066	-0.0187907	-0.0591224	-0.0633479	0.00187636	0.0218021	0.00583129
B1-a	-0.362043	-0.0325929	-0.0135303	0.056293	0.0520387	-0.074788	-0.0020888	0.00471003	-0.064718	-0.0116771	-0.0415367	0.0126887	-0.184543	-0.0664211	-0.109644	-0.0273905	-0.204441	0.0673489	-0.0332544	-0.00372647	-0.0569491	0.148847	-0.0240924	0.0192416	0.0232436	0.0219261	-0.00732309	-0.0294804	0.0162286
B1-b	-0.363517	0.0295458	0.0227858	0.00215351	-0.0693312	-0.0161227	0.0354048	0.0156059	-0.0438133	0.0965852	0.011896	-0.0605169	0.0638007	0.105245	-0.201119	-0.00663097	-0.032846	0.0229316	0.0582568	-0.144447	0.102848	-0.0949902	0.0739266	-0.00229352	-0.0815334	-0.00170935	-0.0159384	-0.0240721	-0.00592493
B1-c	0.0934345	-0.172765	-0.0321237	0.0946107	-0.122328	-0.00553349	-0.150275	-0.131224	0.0310691	0.167954	0.0541324	-0.123168	0.0194492	0.0869856	0.13681	-0.070022	-0.106962	-0.0416626	-0.0749866	-0.0170623	0.0451243	0.0406791	0.0554601	0.0188651	0.0553077	-0.00543879	-0.0256402	0.0541021	-0.0011095
B1-d	-0.243102	0.033703	-0.0846642	-0.088394	-0.213812	-0.0595632	0.0605942	-0.0631597	0.126621	-0.0539084	0.00254948	-0.00451876	0.128009	0.0598099	-0.0439666	0.00925524	-0.0129963	0.00380343	0.0754758	0.0203876	-0.174182	0.0433775	-0.0116362	-0.0467633	0.0407672	-0.0586613	0.0827719	0.0550373	0.0165728
B1-e	-0.440285	0.025605	0.121718	0.106627	0.0276554	-0.0199882	-0.0303388	0.0134756	0.0332644	0.0246569	0.00651995	0.0554582	-0.0601331	0.0404972	0.0811167	0.216708	0.127221	-0.0576211	-0.0925299	-0.141274	-0.0255569	0.0329056	-0.0508802	-0.0147842	0.0259753	-0.00316055	-0.0099363	0.0296881	-0.00560683
B1-f	0.0264002	-0.066836	-0.0734242	0.0398551	0.0419867	0.228812	0.0748067	-0.0620542	-0.140429	0.00697222	-0.211926	-0.0480111	0.0808829	-0.0674064	-0.049951	-0.0304609	0.103761	0.0350875	-0.0448618	-0.0205701	-0.0369908	0.0637329	0.060294	-0.0380669	0.0458213	-0.0500895	-0.0668016	0.0417137	-0.0260524
B1-g	-0.0740886	0.0845782	0.133875	-0.376084	0.0411183	0.0391147	-0.22049	0.0168151	-0.0795136	0.0976641	-0.00437394	0.0851341	-0.0323022	-0.0441743	-0.0261739	-0.0466756	0.0341114	-0.114797	0.0136935	0.0182211	-0.0135213	0.031977	0.0340166	0.0167257	-0.0196938	-0.0369387	0.0213782	0.0273502	0.0205786
B2-a	-0.107298	0.163596	-0.156232	-0.127918	-0.0953612	0.0509263	-0.0105692	0.0840223	0.000306526	-0.165657	0.0144424	-0.0728001	0.0596944	-0.0600916	0.0815587	0.0394431	-0.113223	-0.0858981	-0.0178908	-0.0345047	0.0084425	-0.049974	-0.0530567	0.0366728	0.0064623	-0.0135445	-0.156864	-0.0360208	0.00159627
B2-b	-0.429818	0.0196644	0.102013	0.13218	-0.0169862	-0.044825	0.00440979	0.0232088	-0.0585587	-0.0457318	-0.054495	0.00780517	-0.0562515	-0.0660496	0.182996	-0.205166	0.0563665	0.00769344	0.142419	-0.0264544	-0.00333514	-0.0729043	-0.00659221	-0.0270725	-0.00798977	-0.00687648	0.0169179	-0.00373691	0.010407
B2-c	-0.42643	0.0535042	0.0729073	0.0551407	-0.0532806	-0.09728	0.020662	0.0584716	0.0152039	-0.0197389	-0.0420237	0.00622241	0.0903833	0.0248763	-0.0310794	-0.00570996	0.0658128	-0.0105022	-0.116898	0.24617	0.101749	0.0122145	0.0274976	0.0571105	0.0138185	0.0142784	-0.00530641	-0.0138947	-0.0205869
eigenvalues	1.5	0.53	0.41	0.35	0.3	0.28	0.26	0.23	0.23	0.21	0.2	0.2	0.19	0.18	0.17	0.16	0.16	0.15	0.14	0.14	0.13	0.13	0.12	0.11	0.11	0.1	0.09	0.09	0.07
var explained (%)	22	8	6	5	4	4	4	3	3	3	3	3	3	3	2	2	2	2	2	2	2	2	2	2	2	1	1	1	1
