# Supplementary material for: Student-Driven Course-Based Undergraduate Research Experience (CUREs) Projects in Identifying Vaginal Microorganism Species Communities to Promote Scientific Literacy Skills
Source: Front Public Health. 2022 Apr 28;10:870301. doi: 10.3389/fpubh.2022.870301 (PMC9096218; doi:10.3389/fpubh.2022.870301)
Supplement: Supplementary Table 5 — Clusters of Orthologous Groups (COG)-based functional structure distribution histogram. [file Table_5.XLSX]

## Sheet: Supplementary file  Table S5
Table S5
Clusters of Orthologous Groups (COG)-based functional structure distribution histogram
	Freq1	Freq2	pValue	qValue	Difference between means	95.0% lower CI	95.0% upper CI	A1-a	A1-b	A1-c	A1-d	A1-e	A1-f	A2-a	A2-b	A2-c	A2-d	A2-e	A2-f	A2-g	A2-h	A2-i	A3-a	A3-b	A3-c	A3-d	A3-e	B1-a	B1-b	B1-c	B1-d	B1-e	B1-f	B1-g	B2-a	B2-b	B2-c
[U] Intracellular trafficking, secretion, and vesicular transport	1.70718	2.35949	0.0271602	0.679006	-0.652314	-1.2139	-0.090728	351841	356273	620363	529998	247117	416957	413741	544947	664751	449990	447072	344862	468371	386093	544177	475307	1443744	652858	369164	271489	670174	456953	414017	548833	370585	398906	805779	703595	1182572	649318
[O] Post-translational modification, protein turnover, and chaperones	3.35435	3.74408	0.0353393	0.441742	-0.389735	-0.750036	-0.0294328	667169	712560	1253089	1057971	527821	860396	786108	1042825	1275700	858426	1029567	661744	894120	744980	1039333	992189	2360420	1259777	710139	535867	735087	488845	832426	1217156	602206	978758	1378764	1323567	1531698	1087430
[A] RNA processing and modification	0.0122869	0.0307265	0.0381499	0.317916	-0.0184396	-0.0357329	-0.00114636	369	981	9342	6345	8375	7344	1702	92	6182	123	13448	27	77	75	126	1168	1080	1222	532	152	9742	1403	3309	13840	5785	18626	7910	809	14374	6107
[P] Inorganic ion transport and metabolism	4.72295	5.06538	0.0442166	0.276354	-0.342433	-0.675026	-0.00984014	1046470	1091677	1593757	1362745	720865	1127625	1111462	1547818	1661071	1273806	1367182	983194	1320645	1116376	1537269	1347514	3329715	1691847	1046402	815722	1164962	469855	1194662	1597321	860975	1240583	1974214	1779012	2314367	1516765
[Q] Secondary metabolites biosynthesis, transport, and catabolism	0.656877	1.07329	0.046846	0.23423	-0.416409	-0.825739	-0.00708007	161365	121773	271899	211608	92665	136432	169562	233051	284021	193674	165512	146704	205002	154006	233812	206262	528513	29685	156561	103262	352394	125368	176539	234885	268031	143017	259373	77995	872146	411386
