# Supplementary material for: Student-Driven Course-Based Undergraduate Research Experience (CUREs) Projects in Identifying Vaginal Microorganism Species Communities to Promote Scientific Literacy Skills
Source: Front Public Health. 2022 Apr 28;10:870301. doi: 10.3389/fpubh.2022.870301 (PMC9096218; doi:10.3389/fpubh.2022.870301)
Supplement: Supplementary Table 6 — Species classification and analysis of colony differences at genus level. [file Table_6.XLSX]

## Sheet: Supplementary file 6 Table S6
Table S6
Species classification and analysis of colony differences at genus level
	A~mean	A~sd	B~mean	B~sd	pvalue
Lactobacillus	39448.1	36729.4	6407.2	19066.3	0.0045451
Gardnerella	8230.15	12142.9	10282	19393.6	0.808805
Prevotella	6448.35	10546	3654	6055.82	0.261926
unclassified	3236.05	13233.9	6559.4	17973.5	0.0114081
Streptococcus	1851	7115.76	6262.1	10638.8	0.00763983
Escherichia/Shigella	16.15	60.7465	6604.5	13913.1	0.0756601
Megasphaera	1848.45	4329.61	544	1404.17	0.842285
Atopobium	740.85	1430.24	2405.6	6820.13	0.877219
Sneathia	1680.6	3585.96	472.9	1275.39	0.223278
Fusobacterium	1163.2	3804.15	1207.7	2824.26	0.0520522
Mycoplasma	1516.25	3513.79	343.2	540.962	0.296588
Dialister	981.05	1718.2	647.5	858.661	0.390428
Shuttleworthia	1213.1	5239.49	17.5	35.9452	0.773869
Chlamydia	95.8	378.255	1994.7	6300.07	0.156634
Anaerococcus	108.9	215.063	1844.3	3008.12	0.0273773
Saccharofermentans	844.7	1950.89	17.8	32.6898	1
Parvimonas	752.25	2423.22	101.1	293.83	0.572463
Gemella	553.9	1516.58	74.7	139.887	0.403739
Ureaplasma	163.5	263.484	833.6	2484.54	0.200002
Aerococcus	450.3	1788.16	48.7	84.563	0.804
Veillonella	449	1856.16	38.7	73.45	0.242951
Sphingomonas	52.15	62.1147	774.1	870.219	0.00141958
Peptoniphilus	122.35	274.566	625.7	690.873	0.0139553
Porphyromonas	185.4	526.986	467.3	1169.23	0.255533
Finegoldia	21.85	63.2691	781.7	1608.13	0.000943851
Ezakiella	0.45	0.887041	624.5	1841.39	0.00206594
Mesorhizobium	2.65	9.99618	559.8	1229.43	0.00473243
Methylobacterium	1.1	1.55259	537.6	707.774	0.00179111
Campylobacter	8.65	35.8847	413.9	630.583	0.00226422
Mobiluncus	115.8	265.355	87.1	251.052	0.120561
Corynebacterium	2.55	5.21612	244.5	623.144	0.00561372
Peptostreptococcus	76.85	183.923	36.5	77.9847	0.16554
Actinomyces	4.75	15.5187	125.6	254.519	0.00106757
Bacillus	2	1.89181	129.4	180.688	1.54e-05
Pseudomonas	5.3	5.71333	102.7	125.41	0.00158911
Falsiporphyromonas	52.15	219.231	8.4	23.5051	0.849127
Granulicatella	54.05	241.013	3.2	6.81175	0.709398
Lactococcus	2.35	1.87153	90.7	121.015	0.000733419
Bacteroides	28.3	113.723	36.7	40.0695	0.000690621
Phenylobacterium	3.1	4.06396	81.9	87.7008	0.00115506
Acinetobacter	0.9	1.61897	65.5	94.4331	0.00187491
Thauera	1.4	2.74149	56.9	69.3004	0.00165062
Varibaculum	0	0	42.4	88.2323	0.00327785
Bulleidia	18.05	74.6652	1.6	3.50238	0.789458
Peptococcus	7.7	28.9047	20.9	54.9979	0.0727705
Howardella	5.55	11.7718	22.6	45.0165	0.937306
Undibacterium	0	0	33.1	41.2834	0.000179729
Staphylococcus	1.25	3.38534	26.7	50.1842	0.0612006
Sutterella	10.35	34.9756	7.4	13.6967	0.0406467
Saccharibacteria_genera_incertae_sedis	7.75	33.7216	12.4	25.2067	0.00592525
Ralstonia	3.05	12.2795	21.2	39.8129	0.0365264
Murdochiella	0	0	25.7	78.4999	0.0473299
Leuconostoc	0.45	0.759155	23.9	35.5386	0.03234
Caulobacter	3.95	15.4732	15.1	46.7058	0.479451
Sphaerochaeta	0.8	1.54238	19.6	24.4004	0.00458848
Proteiniphilum	2.6	10.9323	15.7	23.0605	0.00723398
Psychrobacter	0.15	0.366348	20.4	27.6454	0.000174006
Delftia	3.85	5.17357	12.6	16.3992	0.0838972
Carnobacterium	0.45	0.604805	17.5	24.1258	0.000978746
Tissierella	2.1	8.92601	13	19.6808	0.00990573
Clostridium sensu stricto	0.75	2.04875	15.4	20.4026	0.00197872
Arcanobacterium	6.05	26.1241	3.9	10.9489	0.181498
Erysipelothrix	4.1	17.8676	7.7	12.632	0.115779
Janthinobacterium	0.6	1.3917	14.3	20.0834	0.00360764
Erysipelotrichaceae_incertae_sedis	0.35	0.67082	14.6	19.9678	0.00282374
Barnesiella	0.8	1.28145	13.5	18.3379	0.00585207
Exiguobacterium	0.6	1.18766	13.2	16.5717	0.00066176
Ercella	1.05	3.77631	12.1	21.512	0.0741942
Cloacibacterium	1.4	3.31504	10.7	14.8477	0.114317
Enterococcus	0.35	1.34849	12.7	32.626	0.00357807
Negativicoccus	0.05	0.223607	12.9	33.3015	0.000869713
Thiopseudomonas	4.7	20.7849	3.5	8.69546	0.0677632
Bradyrhizobium	0.5	1.35724	11.7	14.2052	0.00328784
Faecalibacterium	0.4	1.18766	11.4	16.5811	0.000293548
Nitrosomonas	0.1	0.307794	11.4	14.4314	5.99e-05
Clostridium IV	0.6	2.03651	9.8	14.98	0.000578706
Atopostipes	1.75	7.82624	7.1	12.2061	0.00678655
Oceanobacillus	0.35	0.587143	9.5	13.5585	0.0824183
Petrimonas	2.4	9.57739	5.3	7.91693	0.008658
Comamonas	0.15	0.48936	9.2	24.9658	0.0377051
Propionimicrobium	0	0	9.3	17.9013	0.0126961
Alloscardovia	1.1	2.9718	7.1	13.715	0.184717
Burkholderia	0.25	0.55012	8.5	14.729	0.00220032
Facklamia	0.1	0.447214	8.8	14.8309	0.0146913
Butyricicoccus	0.05	0.223607	8.4	12.5362	0.000643582
Acholeplasma	2.9	12.5022	2.5	3.77859	0.0417504
Clostridium XlVa	0.35	1.1821	7.5	12.6776	0.000195909
Phycisphaera	0.1	0.447214	7.9	14.13	0.000715525
Tepidisphaera	0.2	0.523148	7.6	14.4545	0.00561233
Ruminococcus2	0.1	0.307794	7.7	10.552	0.000375043
Macellibacteroides	0.25	0.444262	7.2	7.94145	0.0114515
Subdoligranulum	0.2	0.410391	7.3	12.6759	0.0411837
Tepidimicrobium	0.5	1.60591	6.7	10.067	0.0703317
Ottowia	0.25	0.55012	6.9	8.99938	0.00280892
Simplicispira	0	0	7.3	20.6777	0.0126961
Hafnia	0.15	0.48936	6.9	7.65143	0.000418549
Meiothermus	0	0	7.2	22.4192	0.0473299
Ochrobactrum	0.1	0.307794	6.8	10.6646	0.000455381
Methanothrix	0.15	0.48936	6.7	11.5955	0.0107108
Pyramidobacter	1.55	6.93181	3.6	7.91903	0.0276578
Azonexus	0.4	0.680557	5.8	7.45058	0.00677406
Brevundimonas	0.25	0.444262	6.1	10.2572	0.01613
Fastidiosipila	0	0	6.5	7.29155	7e-06
Prolixibacter	0	0	6.4	15.6361	0.00327785
Klebsiella	0.15	0.366348	5.9	7.88036	0.000173616
Aquabacterium	0.1	0.307794	5.9	13.9559	0.0115065
Clostridium XlVb	0.15	0.366348	5.8	12.6824	0.0074811
Candidatus Scalindua	0.05	0.223607	5.9	10.9082	0.00308671
Sediminibacterium	0.6	2.25715	4.8	11.736	0.175258
Phreatobacter	0.35	0.587143	5.3	9.51081	0.0138925
Candidatus Cloacamonas	2.3	10.2859	1.3	2.58414	0.0868721
Gemmatimonas	0	0	5.6	7.73448	0.000179729
Methanosarcina	0	0	5.6	9.50088	0.000794042
Moryella	0	0	5.5	12.6073	0.0473299
Achromobacter	0.3	0.656947	4.7	6.56675	0.00204515
Sporobacter	0.7	1.08094	3.9	5.23768	0.0549509
Paenalcaligenes	2.1	9.39149	0.9	1.44914	0.0276167
Stenotrophomonas	0.7	0.864505	3.7	3.6833	0.00108981
Phaeodactylibacter	0.15	0.366348	4.8	8.48266	0.0701044
Acidovorax	0.1	0.447214	4.8	11.8209	0.0160437
Anaerorhabdus	0.05	0.223607	4.9	6.45411	0.000717312
Lachnospiracea_incertae_sedis	0.6	1.81804	3.7	5.3135	0.00213635
Roseburia	1.45	3.25212	1.9	2.60128	0.222822
Treponema	0.3	1.12858	4	5.67646	0.0126796
Blautia	0.25	0.55012	3.9	5.50656	0.036452
Pseudoxanthomonas	0.2	0.695852	3.9	8.31932	0.0126796
Anaerocella	0	0	4.2	8.4037	0.0126961
Terrimonas	0	0	4.2	7.17712	0.000796587
Janibacter	0.1	0.307794	4	8.40635	0.0115065
Dokdonella	0	0	4.1	12.6179	0.0473299
Sphingobacterium	0.45	1.57196	3.2	7.05219	0.0315943
Chryseobacterium	0.05	0.223607	4	5.27046	0.00308671
Desulfovibrio	0	0	4	6.86375	0.000794042
Bifidobacterium	1.25	4.0246	1.4	3.27278	0.929064
Serratia	0.35	1.34849	3.1	3.755	0.00391584
Pseudobutyrivibrio	1.9	8.2647	0	0	0.333924
Clostridium XVIII	1.1	4.2414	1.5	2.71825	0.313787
Proteiniclasticum	0	0	3.7	8.89507	0.0126961
Sedimentibacter	0.15	0.48936	3.3	5.51866	0.0116415
Propionibacterium	0	0	3.5	4.35252	0.000794042
Intestinimonas	0.15	0.366348	3.2	6.89283	0.0846616
Blastomonas	0.05	0.223607	3.4	7.10555	0.0575855
Rhizobium	0.2	0.523148	3.1	4.5326	0.00772843
Gp6	0.1	0.307794	3.2	4.41714	0.00972847
Marinospirillum	0.25	0.910465	2.9	4.30633	0.0137026
Truepera	0	0	3.4	5.89161	0.00327785
Parabacteroides	0.05	0.223607	3.1	4.14863	0.00307323
Curtobacterium	0.1	0.307794	3	4.10961	0.00977295
Anaerovorax	0.15	0.67082	2.9	6.17252	0.0193749
Nitriliruptor	0.05	0.223607	3	7.80313	0.0529344
Clostridium III	0.4	1.56945	2.3	3.26769	0.0173023
Romboutsia	0.05	0.223607	3	5.31246	0.000869713
Arcobacter	0.05	0.223607	2.9	6.48845	0.0133689
Gallicola	0.65	2.25424	1.7	2.79086	0.137884
Aeromonas	0	0	2.9	6.82235	0.000786441
Hydrogenophaga	0.15	0.366348	2.6	4.37671	0.021822
Desulfuromonas	0	0	2.8	6.19677	0.0473299
Acetobacteroides	0.2	0.695852	2.4	5.01553	0.0173934
Nitrospira	0	0	2.8	6.06996	0.0473299
Parcubacteria_genera_incertae_sedis	0	0	2.8	5.65292	0.00327785
Eubacterium	0.15	0.48936	2.5	5.06074	0.135948
Castellaniella	0	0	2.7	7.54321	0.0473299
Bosea	0.15	0.67082	2.4	5.52167	0.00179933
Vagococcus	0	0	2.6	4.78888	0.00327785
Olsenella	0.05	0.223607	2.5	7.90569	0.611069
Massilia	0.05	0.223607	2.4	3.50238	0.00374769
Melioribacter	0.15	0.366348	2.2	3.73571	0.0846616
Pedobacter	0	0	2.5	7.90569	0.179109
Ohtaekwangia	0.05	0.223607	2.4	5.2957	0.0146913
Xanthobacter	0	0	2.5	7.90569	0.179109
Thermoanaerobaculum	0	0	2.4	7.58947	0.179109
Candidatus Hydrogenedens	0	0	2.4	7.58947	0.179109
Subdivision3_genera_incertae_sedis	0.05	0.223607	2.3	3.4335	0.000791016
Longilinea	0.1	0.447214	2.2	4.63801	0.1902
Porphyrobacter	0.05	0.223607	2.3	6.92901	0.204894
Sporosarcina	0.65	2.90689	1	2.3094	0.254082
Flavonifractor	0.15	0.67082	2	2.44949	0.00415906
Ornatilinea	0	0	2.3	3.16403	0.00326795
Yersinia	0.05	0.223607	2.1	5.04315	0.0575855
Gillisia	0	0	2.2	6.95701	0.179109
Flavobacterium	0	0	2.2	4.02216	0.000794042
Chryseolinea	0	0	2.2	6.95701	0.179109
Bdellovibrio	0	0	2.2	5.20256	0.0473299
Ruminococcus	0.5	1.35724	1.2	2.29976	0.571271
Acetanaerobacterium	0	0	2.2	3.55278	0.00327785
Luteimonas	0	0	2.1	6.64078	0.179109
Alistipes	0.35	0.74516	1.4	2.36643	0.35733
Arthrobacter	0.15	0.48936	1.8	5.00666	0.185948
Acetivibrio	0	0	2.1	6.64078	0.179109
Amaricoccus	0.05	0.223607	2	3.3665	0.0529344
Gemmobacter	0.05	0.223607	2	3.23179	0.00340247
Asticcacaulis	0.2	0.695852	1.7	3.94546	0.391961
Terrisporobacter	0.15	0.48936	1.8	4.39191	0.154656
Seleniivibrio	0	0	2	5.35413	0.0473299
Armatimonadetes_gp5	0	0	2	3.23179	0.0126596
WPS-2_genera_incertae_sedis	0	0	2	6.32456	0.179109
Coprococcus	0	0	2	4.98888	0.0126596
Stappia	0	0	2	2.86744	0.000796587
Caloramator	0	0	2	4.44722	0.0473299
Thermobacillus	0	0	1.9	6.00833	0.179109
Limnobacter	0.05	0.223607	1.8	4.39191	0.0575855
Vulcaniibacterium	0	0	1.9	3.78447	0.0126961
Flavihumibacter	0	0	1.9	6.00833	0.179109
Actinotignum	0	0	1.9	4.43346	0.0126961
Granulicoccus	0	0	1.9	6.00833	0.179109
Mycobacterium	0	0	1.9	3.21282	0.00327785
Vallitalea	0.6	2.68328	0.7	1.63639	0.254082
Ilumatobacter	0.05	0.223607	1.8	4.68568	0.0575855
Candidatus Kuenenia	0.15	0.366348	1.5	3.80789	0.610952
Dechloromonas	0	0	1.8	4.39191	0.0126961
Thiobacillus	0	0	1.8	3.2249	0.0126961
Herbaspirillum	0.25	0.55012	1.3	2.83039	0.825443
Allobaculum	0	0	1.8	4.13118	0.0126961
Thermogutta	0	0	1.8	5.6921	0.179109
Flavisolibacter	0	0	1.8	3.01109	0.0126596
Cloacibacillus	0.15	0.67082	1.5	2.22361	0.00614639
Sphingobium	0	0	1.8	4.07704	0.0126961
Metallibacterium	0	0	1.7	3.62246	0.0126961
Paenibacillus	0.1	0.307794	1.5	4.40328	0.433848
Oligosphaera	0.05	0.223607	1.6	4.71876	0.204894
Aridibacter	0	0	1.7	5.37587	0.179109
Gemmiger	0.2	0.695852	1.3	4.11096	0.966307
Geobacillus	0	0	1.6	3.65756	0.0473299
Lysobacter	0.05	0.223607	1.5	2.27303	0.0133689
Paraprevotella	0.1	0.307794	1.4	2.50333	0.127174
Thermobispora	0	0	1.6	5.05964	0.179109
Levilinea	0	0	1.6	3.06232	0.0126961
Roseococcus	0	0	1.6	5.05964	0.179109
Geminicoccus	0	0	1.6	2.83627	0.00326795
Smithella	0.05	0.223607	1.4	4.42719	0.611069
Thermomonas	0	0	1.5	2.91548	0.0126596
Craurococcus	0	0	1.5	3.80789	0.0473299
Mogibacterium	0.1	0.307794	1.3	2.86938	0.144753
Thioalkalivibrio	0	0	1.4	4.08792	0.0473299
Ferruginibacter	0	0	1.4	4.42719	0.179109
Ignavibacterium	0.05	0.223607	1.3	2.31181	0.0529344
Garciella	0.5	2.23607	0.4	1.26491	0.684127
Bauldia	0	0	1.4	4.42719	0.179109
Roseomonas	0	0	1.4	4.42719	0.179109
Slackia	0	0	1.4	3.43835	0.0126961
Phyllobacterium	0	0	1.4	2.71621	0.0126961
Sulfuricurvum	0	0	1.4	4.42719	0.179109
Helcococcus	0	0	1.4	4.42719	0.179109
Luteolibacter	0	0	1.3	2.86938	0.0126961
Caryophanon	0.05	0.223607	1.2	3.79473	0.611069
Povalibacter	0	0	1.3	1.82878	0.00326795
Poribacteria_genera_incertae_sedis	0	0	1.3	1.82878	0.00326795
Hyphomonas	0.05	0.223607	1.2	3.15524	0.190381
Elioraea	0.1	0.307794	1.1	2.5144	0.144753
Rhodobacter	0.1	0.307794	1.1	3.14289	0.433848
Aquisphaera	0	0	1.2	2.14994	0.0126961
Providencia	0	0	1.1	2.84605	0.0473299
Planococcus	0	0	1.1	2.60128	0.0473299
Fibrobacter	0.5	2.23607	0.1	0.316228	0.684127
Sporanaerobacter	0.05	0.223607	1	2.82843	0.204894
Nesterenkonia	0	0	1.1	2.18327	0.00326795
Fusibacter	0	0	1.1	3.47851	0.179109
Paraeggerthella	0	0	1.1	3.47851	0.179109
Anaeromyxobacter	0	0	1	3.16228	0.179109
Morganella	0	0	1	3.16228	0.179109
Alkanindiges	0	0	1	2.53859	0.0473299
Snodgrassella	0.15	0.48936	0.7	1.33749	0.164603
Trichococcus	0.05	0.223607	0.9	2.02485	0.190381
Sandaracinus	0	0	1	2.53859	0.0473299
Syntrophothermus	0.3	1.34164	0.4	0.843274	0.253887
Mucinivorans	0.1	0.307794	0.8	1.39841	0.127174
Christensenella	0.05	0.223607	0.9	2.18327	0.0624074
Aminobacterium	0	0	1	2.49444	0.0126596
Microvirga	0	0	1	2.3094	0.0473299
Devosia	0.15	0.67082	0.7	1.49443	0.204894
Neorhizobium	0.2	0.410391	0.6	1.3499	0.825207
Acidaminococcus	0.2	0.615587	0.5	1.08012	0.433848
Rhodopirellula	0	0	0.9	2.23358	0.0473299
Niastella	0	0	0.9	2.84605	0.179109
Thermicanus	0	0	0.9	2.5144	0.0473299
Cnuella	0	0	0.9	2.5144	0.0473299
Lutispora	0	0	0.9	2.5144	0.0473299
Nisaea	0	0	0.9	2.84605	0.179109
Nitrobacter	0	0	0.9	2.5144	0.0473299
Altererythrobacter	0	0	0.9	2.5144	0.0473299
Gelria	0.15	0.67082	0.6	1.89737	0.611069
Hyphomicrobium	0	0	0.9	2.02485	0.0473299
Weissella	0	0	0.8	2.52982	0.179109
Sideroxydans	0	0	0.8	2.52982	0.179109
Dyella	0	0	0.8	2.20101	0.0473299
Coprobacillus	0.05	0.223607	0.7	2.21359	0.611069
Rhizobacter	0	0	0.8	1.93218	0.0473299
Opitutus	0	0	0.8	1.8738	0.0126596
Limnohabitans	0	0	0.8	2.52982	0.179109
Gp4	0.1	0.447214	0.6	1.89737	0.611069
Pirellula	0	0	0.8	1.75119	0.0473299
Rhodococcus	0	0	0.8	2.52982	0.179109
Desulfotomaculum	0.05	0.223607	0.7	2.21359	0.611069
Cetobacterium	0.35	0.933302	0.1	0.316228	0.682038
Anaerotruncus	0	0	0.8	1.8738	0.0126596
Novosphingobium	0.05	0.223607	0.7	1.88856	0.204894
Paracoccus	0	0	0.8	1.47573	0.0126961
Thermohydrogenium	0	0	0.8	2.52982	0.179109
Meganema	0	0	0.8	2.52982	0.179109
Syntrophomonas	0.15	0.48936	0.4	1.26491	0.966307
Azospira	0.15	0.67082	0.4	1.26491	0.611069
Pantoea	0.05	0.223607	0.6	1.89737	0.611069
Simkania	0	0	0.7	2.21359	0.179109
Photobacterium	0.35	1.56525	0	0	0.524518
Kofleria	0	0	0.7	1.63639	0.0473299
Holdemania	0	0	0.7	2.21359	0.179109
Gp3	0	0	0.7	1.63639	0.0473299
Gemmata	0	0	0.7	2.21359	0.179109
Robinsoniella	0.05	0.223607	0.6	1.89737	0.611069
Chelatococcus	0	0	0.7	1.63639	0.0473299
Acetoanaerobium	0.05	0.223607	0.6	1.89737	0.611069
Methanomassiliicoccus	0.05	0.223607	0.6	1.07497	0.0575855
Methanospirillum	0	0	0.7	1.56702	0.0126596
Latescibacteria_genera_incertae_sedis	0	0	0.6	1.3499	0.0473299
Halocella	0.3	1.34164	0	0	0.524518
Halomonas	0	0	0.6	1.89737	0.179109
Alkalibacterium	0	0	0.6	1.89737	0.179109
Tepidimonas	0	0	0.6	1.89737	0.179109
Faecalicoccus	0	0	0.6	1.89737	0.179109
Shewanella	0	0	0.6	1.26491	0.0471984
Megamonas	0	0	0.6	1.89737	0.179109
Alloprevotella	0	0	0.6	1.3499	0.0473299
Dysgonomonas	0	0	0.6	1.07497	0.0126961
Taibaiella	0	0	0.6	1.89737	0.179109
Solobacterium	0.2	0.894427	0.2	0.632456	0.684127
Thermus	0	0	0.6	1.89737	0.179109
Dermabacter	0	0	0.6	1.89737	0.179109
Micrococcus	0.05	0.223607	0.5	0.849837	0.057506
Microbacterium	0.15	0.366348	0.3	0.674949	0.683553
Defluviitalea	0.1	0.447214	0.4	0.966092	0.220586
Sphingorhabdus	0	0	0.6	1.89737	0.179109
Anaerobacterium	0	0	0.6	1.89737	0.179109
Sphingopyxis	0.25	1.11803	0.1	0.316228	0.684127
Azospirillum	0.05	0.223607	0.5	1.2693	0.204894
Dorea	0.15	0.366348	0.3	0.483046	0.357448
Nitrososphaera	0	0	0.6	1.3499	0.0473299
Syntrophus	0	0	0.5	1.58114	0.179109
Ignatzschineria	0.25	1.11803	0	0	0.524518
Pelosinus	0	0	0.5	1.58114	0.179109
Eremococcus	0.05	0.223607	0.4	1.26491	0.611069
Phascolarctobacterium	0	0	0.5	1.08012	0.0473299
Roseateles	0.05	0.223607	0.4	0.699206	0.0624074
Gaiella	0	0	0.5	1.08012	0.0473299
Planctopirus	0	0	0.5	1.2693	0.0473299
Chitinophaga	0.05	0.223607	0.4	1.26491	0.611069
Tannerella	0	0	0.5	1.58114	0.179109
Oscillibacter	0.05	0.223607	0.4	0.699206	0.0624074
Succinivibrio	0	0	0.5	1.2693	0.0473299
Tepidanaerobacter	0.25	1.11803	0	0	0.524518
Litorilinea	0.05	0.223607	0.4	0.843274	0.1902
Parasporobacterium	0	0	0.5	1.58114	0.179109
Subdivision5_genera_incertae_sedis	0	0	0.4	1.26491	0.179109
Neisseria	0.1	0.447214	0.2	0.632456	0.646977
Gp17	0	0	0.4	1.26491	0.179109
Pelospora	0	0	0.4	1.26491	0.179109
Thioprofundum	0.05	0.223607	0.3	0.948683	0.611069
Soonwooa	0	0	0.4	1.26491	0.179109
Gimesia	0.05	0.223607	0.3	0.674949	0.204894
Blastopirellula	0	0	0.4	1.26491	0.179109
Niabella	0	0	0.4	1.26491	0.179109
Bergeyella	0	0	0.4	1.26491	0.179109
Pontibacter	0.1	0.307794	0.2	0.632456	0.966293
Kocuria	0	0	0.4	0.966092	0.0473299
Dietzia	0	0	0.4	1.26491	0.179109
Isoptericola	0.05	0.223607	0.3	0.948683	0.611069
Anaerobacter	0	0	0.4	0.699206	0.0126596
Defluviimonas	0	0	0.4	0.966092	0.0473299
Anaerosphaera	0	0	0.4	1.26491	0.179109
Methanobrevibacter	0.1	0.447214	0.2	0.421637	0.253887
Methanoculleus	0.05	0.223607	0.3	0.948683	0.611069
Desemzia	0	0	0.3	0.948683	0.179109
Desulfonispora	0	0	0.3	0.948683	0.179109
Bilophila	0	0	0.3	0.948683	0.179109
Brevibacillus	0.1	0.307794	0.1	0.316228	1
Desulforhabdus	0	0	0.3	0.948683	0.179109
Polyangium	0	0	0.3	0.948683	0.179109
Vibrio	0	0	0.3	0.674949	0.0473299
Parachlamydia	0	0	0.3	0.948683	0.179109
Alishewanella	0	0	0.3	0.948683	0.179109
Acidithiobacillus	0	0	0.3	0.948683	0.179109
Paludibacter	0.05	0.223607	0.2	0.632456	0.611069
Tangfeifania	0	0	0.3	0.948683	0.179109
Defluviitoga	0.05	0.223607	0.2	0.421637	0.219828
Brevibacterium	0.05	0.223607	0.2	0.632456	0.611069
Tsukamurella	0	0	0.3	0.948683	0.179109
Demequina	0	0	0.3	0.948683	0.179109
Gp11	0	0	0.3	0.948683	0.179109
Marivita	0.1	0.447214	0.1	0.316228	0.684127
Methyloligella	0.05	0.223607	0.2	0.632456	0.611069
Thermovirga	0	0	0.3	0.948683	0.179109
Dongia	0	0	0.3	0.948683	0.179109
Anaerovirgula	0.1	0.447214	0.1	0.316228	0.684127
Methanobacterium	0	0	0.3	0.948683	0.179109
Methanoregula	0	0	0.3	0.948683	0.179109
Candidatus Brocadia	0	0	0.2	0.632456	0.179109
Zoogloea	0	0	0.2	0.632456	0.179109
Bordetella	0	0	0.2	0.632456	0.179109
Steroidobacter	0	0	0.2	0.632456	0.179109
Methylophilus	0.1	0.447214	0	0	0.524518
Cellvibrio	0	0	0.2	0.632456	0.179109
Parasutterella	0.05	0.223607	0.1	0.316228	0.646977
Variovorax	0	0	0.2	0.632456	0.179109
Legionella	0	0	0.2	0.632456	0.179109
Conexibacter	0	0	0.2	0.632456	0.179109
Lysinibacillus	0	0	0.2	0.421637	0.0471984
Solirubrobacter	0	0	0.2	0.632456	0.179109
Guggenheimella	0	0	0.2	0.632456	0.179109
Cupriavidus	0	0	0.2	0.632456	0.179109
Anoxybacillus	0	0	0.2	0.632456	0.179109
Alcaligenes	0	0	0.2	0.421637	0.0471984
Turicibacter	0.05	0.223607	0.1	0.316228	0.646977
Microbulbifer	0	0	0.2	0.632456	0.179109
Oligella	0.1	0.447214	0	0	0.524518
Haemophilus	0	0	0.2	0.632456	0.179109
Desulfoprunum	0.1	0.447214	0	0	0.524518
Propionivibrio	0.1	0.447214	0	0	0.524518
Epilithonimonas	0	0	0.2	0.632456	0.179109
Muricauda	0	0	0.2	0.632456	0.179109
Planctomicrobium	0	0	0.2	0.632456	0.179109
Akkermansia	0.05	0.223607	0.1	0.316228	0.646977
Nocardioides	0.05	0.223607	0.1	0.316228	0.646977
Cryptanaerobacter	0.05	0.223607	0.1	0.316228	0.646977
Iamia	0	0	0.2	0.632456	0.179109
Pseudoflavonifractor	0.05	0.223607	0.1	0.316228	0.646977
Bellilinea	0	0	0.2	0.632456	0.179109
Sulfurospirillum	0.1	0.447214	0	0	0.524518
Labrenzia	0	0	0.2	0.632456	0.179109
Pseudolabrys	0.1	0.447214	0	0	0.524518
Reyranella	0.1	0.447214	0	0	0.524518
Shinella	0.05	0.223607	0.1	0.316228	0.646977
Fusicatenibacter	0	0	0.2	0.632456	0.179109
Stella	0	0	0.2	0.632456	0.179109
Oceanibaculum	0	0	0.2	0.632456	0.179109
Pontibaca	0	0	0.2	0.632456	0.179109
Eggerthella	0.1	0.447214	0	0	0.524518
Halorussus	0	0	0.2	0.632456	0.179109
Methanosphaera	0.1	0.447214	0	0	0.524518
